# Supplementary material for: The unexplored diversity of rough-seeded lupins provides rich genomic resources and insights into lupin evolution
Source: Nat Commun. 2025 May 10;16:4358. doi: 10.1038/s41467-025-58531-w (PMC12065815; doi:10.1038/s41467-025-58531-w)
Supplement: Supplementary file 3 — Supplementary Data 1 [file 41467_2025_58531_MOESM3_ESM.xlsx]

## Sheet: Supp Data 1
Species(Tissue)​	Library​	Number of fragments​	Number of reads​	Number of bases​ (Mbp)	Average length (bp)​	Scaffold N50 (bp)​	Label density (/100kbp)​	Sequencing depth
L. cosentinii​	WGS,PE​	130,580,157​	261,160,314​	39,174​	150​	-​	-​	70X
L. cosentinii​	PacBio HiFi​	-​	2,136,651​​	32,764​	15,334​	18,129​	-​	55X​
L. cosentinii​	Hi-C,PE​	201,388,477​	402776954	60,420​	150​	-​	-​	108X
L. cosentinii​	Bionano​	-​	4,714,957​	559,700​	118,707​	190,500​	12.3​	1003X
L. cosentinii (root)​	RNA-Seq,PE​	34,623,627​	69,247,254​	10,387​	150​	-​	-​	-​
L. cosentinii (big leaf)​	RNA-Seq,PE​	32,093,210​	64,186,420​	9,627​	150​	-​	-​	-​
L. cosentinii (green pod)​	RNA-Seq,PE​	31,799,661​	63,599,322​	9,539​	150​	-​	-​	-​
L. cosentinii (small leaf) ​	RNA-Seq,PE​	30,629,649​	61,259,298​	9,188​	150​	-​	-​	-​
L. cosentinii (petiole)​	RNA-Seq,PE​	31,911,147​	63,822,294​	9,573​	150​	-​	-​	-​
