# Supplementary material for: The unexplored diversity of rough-seeded lupins provides rich genomic resources and insights into lupin evolution
Source: Nat Commun. 2025 May 10;16:4358. doi: 10.1038/s41467-025-58531-w (PMC12065815; doi:10.1038/s41467-025-58531-w)
Supplement: Supplementary file 4 — Supplementary Data 2 [file 41467_2025_58531_MOESM4_ESM.xlsx]

## Sheet: Supp Data 2
Species(Tissue)​	Library​	Number of fragments​	Number of reads​	Number of bases​ (Mbp)	Average length (bp)​	Scaffold N50​ (bp)	Label density (/100kbp)​	Sequencing depth
L. digitatus​	WGS,PE​	123,988,254​	347,976,508​	37,196​	150​	-​	-​	67X
L. digitatus​	PacBio HiFi​	-​	718,709​	18,863​	26,246​	27,388​	-​	43X​
L. digitatus​	Hi-C,PE​	176,822,027​	353,644,054​	53,046​	150​	-​	-​	95X
L. digitatus​	Bionano​	5,400,498​	10,800,996​	722,537​	133,791​	207,000​	13.4​	1227X
L. digitatus (leaf)​	RNA-Seq,PE​	15,115,843 ​	30,231,686​	4,534​	150​	-​	-​	-​
L. digitatus (pod)​	RNA-Seq,PE​	15,539,563 ​	31,079,126​	4,661​	150​	-​	-​	-​
L. digitatus (petiole)​	RNA-Seq,PE​	13,983,094 ​	27,966,188​	4,195​	150​	-​	-​	-​
L. digitatus (stem apical part) ​	RNA-Seq,PE​	17,261,565 ​	34,523,130​	5,178​	150​	-​	-​	-​
L. digitatus (main root)​	RNA-Seq,PE​	12,127,589 ​	24,255,178​	3,638​	150​	-​	-​	-​
L. digitatus (lateral root)​	RNA-Seq,PE​	9,597,088 ​	19,194,176​	2,879​	150​	-​	-​	-​
L. digitatus (stem)​	RNA-Seq,PE​	11,887,434 ​	23,774,868​	3,566​	150​	-​	-​	-​
