# Supplementary material for: The unexplored diversity of rough-seeded lupins provides rich genomic resources and insights into lupin evolution
Source: Nat Commun. 2025 May 10;16:4358. doi: 10.1038/s41467-025-58531-w (PMC12065815; doi:10.1038/s41467-025-58531-w)
Supplement: Supplementary file 5 — Supplementary Data 3 [file 41467_2025_58531_MOESM5_ESM.xlsx]

## Sheet: Supp Data 3
	Hi-Canu assembly	After polishing with Illumina reads	After Purging	After Bionano scaffolding	After Hi-C scaffolding
Total assembly length (bp)	650,457,928​	647,725,520​	588,292,287​	588300761	588329261
Total scaffolds length (bp)	0	0	0	258011058	425591036
Number of scaffolds	0	0	0	723	19
Scaffolds N50 * (bp)	0	0	0	3573271	20862866
Scaffolds average length (bp)	0	0	0	356862	22399528
Longest scaffold (bp)	0	0	0	20862866	36574436
Shortest scaffold (bp)	0	0	0	7495	854911
Number of Gaps	0	0	0	7	36
Gaps size (bp)	0	0	0	8474	36974
Contigs in scaffolds	0	0	0	730	54
Remaining contigs	1781	1711	755	33	709
Remaining contig total length (bp)	650,457,928​	647,725,520​	588,292,287​	330289703	162738225
Remaining contigs N50 ** (bp)	11,198,685​	11,198,672​	11,399,464​	13117251	491921
Remaining contigs average length (bp)	365,221​	378,566​	779,195​	1.00088e+07	229532
Longest remaining contig (bp)				23568730	8705257
Shortest remaining contig (bp)				386223	7495
Number of scaffolds + remaining contigs	1781	1711	755	756	728
BUSCO analysis	C:94.4%[S:73.3%,D:21.1%],F:0.5%,M:5.1%​	C:96.3%[S:71.1%,D:25.2%],F:0.2%,M:3.5%​	C:96.3%[S:72.6%,D:23.7%],F:0.2%,M:3.5%​	C:96.4%[S:72.9%,D:23.5%],F:0.1%,M:3.5%	C:96.4%[S:72.9%,D:23.5%], F:0.1%,M:3.5%
