# Supplementary material for: The unexplored diversity of rough-seeded lupins provides rich genomic resources and insights into lupin evolution
Source: Nat Commun. 2025 May 10;16:4358. doi: 10.1038/s41467-025-58531-w (PMC12065815; doi:10.1038/s41467-025-58531-w)
Supplement: Supplementary file 6 — Supplementary Data 4 [file 41467_2025_58531_MOESM6_ESM.xlsx]

## Sheet: Supp Data 4
	Hi-Canu assembly	After polishing with Illumina reads	After Purging	After Bionano scaffolding	After Hi-C scaffolding
Total assembly length (bp)	492,174,039​	491244333	435120934	439163558	435543761
Total scaffolds length (bp)	0	0	0	80132224	378138940
Number of scaffolds	0	0	0	10	22
Scaffolds N50 * (bp)	0	0	0	10353442	18425048
Scaffolds average length (bp)	0	0	0	8.01322e+06	17188134
Longest scaffold (bp)	0	0	0	15323583	41468261
Shortest scaffold (bp)	0	0	0	632661	158926
Number of Gaps	0	0	0	13	72
Gaps size (bp)	0	0	0	4042624	422827
Contigs in scaffolds	0	0	0	23	94
Remaining contigs	921	911	433	410	339
Remaining contig total length (bp)	492,174,039​	491244333	435120934	359031334	57404821
Remaining contigs N50 ** (bp)	8,404,953​	8404953	1004898	9852551	335629
Remaining contigs average length (bp)	539,236​	539236	9689907	875686	169336
Longest remaining contig (bp)				17162542	13789547
Shortest remaining contig (bp)				17320	17320
Number of scaffolds + remaining contigs	921	911	433	420	361
BUSCO analysis	C:94.1%[S:74.8%,D:19.3%],F:0.4%,M:5.5%	C:96.0%[S:73.1%,D:22.9%],F:0.3%,M:3.7%	C:95.3%[S:72.7%,D:22.6%],F:0.3%,M:4.4%	C:95.3%[S:72.8%,D:22.5%],F:0.2%,M:4.5%	C:95.3%[S:72.9%,D:22.4%], F:0.2%,M:4.5%
