# Supplementary material for: The unexplored diversity of rough-seeded lupins provides rich genomic resources and insights into lupin evolution
Source: Nat Commun. 2025 May 10;16:4358. doi: 10.1038/s41467-025-58531-w (PMC12065815; doi:10.1038/s41467-025-58531-w)
Supplement: Supplementary file 7 — Supplementary Data 5 [file 41467_2025_58531_MOESM7_ESM.xlsx]

## Sheet: Suppl Data 5
Gene name	High_ confidence level	Second confidence level	Third confidence level	GO term
g1.t1	No_function_in_Refseq/Swissprot/TAIR_db	No_function_in_L.albus	No_function_in_NR	NO_GO_reported
g2.t1	No_function_in_Refseq/Swissprot/TAIR_db	No_function_in_L.albus	No_function_in_NR	NO_GO_reported
g3.t1	No_function_in_Refseq/Swissprot/TAIR_db	No_function_in_L.albus	No_function_in_NR	NO_GO_reported
g13.t1	No_function_in_Refseq/Swissprot/TAIR_db	No_function_in_L.albus	No_function_in_NR	NO_GO_reported
g14.t1	No_function_in_Refseq/Swissprot/TAIR_db	No_function_in_L.albus	No_function_in_NR	NO_GO_reported
g15.t1	No_function_in_Refseq/Swissprot/TAIR_db	No_function_in_L.albus	No_function_in_NR	NO_GO_reported
g18.t1	No_function_in_Refseq/Swissprot/TAIR_db	No_function_in_L.albus	No_function_in_NR	NO_GO_reported
g19.t1	No_function_in_Refseq/Swissprot/TAIR_db	No_function_in_L.albus	No_function_in_NR	NO_GO_reported
g20.t1	No_function_in_Refseq/Swissprot/TAIR_db	No_function_in_L.albus	No_function_in_NR	NO_GO_reported
g21.t1	No_function_in_Refseq/Swissprot/TAIR_db	No_function_in_L.albus	No_function_in_NR	NO_GO_reported
g22.t1	No_function_in_Refseq/Swissprot/TAIR_db	No_function_in_L.albus	No_function_in_NR	NO_GO_reported
g23.t1	No_function_in_Refseq/Swissprot/TAIR_db	No_function_in_L.albus	No_function_in_NR	NO_GO_reported
g26.t1	No_function_in_Refseq/Swissprot/TAIR_db	No_function_in_L.albus	No_function_in_NR	NO_GO_reported
g27.t1	No_function_in_Refseq/Swissprot/TAIR_db	No_function_in_L.albus	No_function_in_NR	NO_GO_reported
g29.t1	No_function_in_Refseq/Swissprot/TAIR_db	No_function_in_L.albus	No_function_in_NR	NO_GO_reported
g30.t1	No_function_in_Refseq/Swissprot/TAIR_db	No_function_in_L.albus	No_function_in_NR	NO_GO_reported
g31.t1	No_function_in_Refseq/Swissprot/TAIR_db	No_function_in_L.albus	No_function_in_NR	NO_GO_reported
g32.t1	No_function_in_Refseq/Swissprot/TAIR_db	No_function_in_L.albus	No_function_in_NR	NO_GO_reported
g33.t1	No_function_in_Refseq/Swissprot/TAIR_db	No_function_in_L.albus	No_function_in_NR	NO_GO_reported
g34.t1	No_function_in_Refseq/Swissprot/TAIR_db	No_function_in_L.albus	No_function_in_NR	NO_GO_reported
g35.t1	No_function_in_Refseq/Swissprot/TAIR_db	No_function_in_L.albus	No_function_in_NR	NO_GO_reported
g36.t1	No_function_in_Refseq/Swissprot/TAIR_db	No_function_in_L.albus	No_function_in_NR	NO_GO_reported
g37.t1	No_function_in_Refseq/Swissprot/TAIR_db	No_function_in_L.albus	No_function_in_NR	NO_GO_reported
g38.t1	No_function_in_Refseq/Swissprot/TAIR_db	No_function_in_L.albus	No_function_in_NR	NO_GO_reported
g39.t1	No_function_in_Refseq/Swissprot/TAIR_db	No_function_in_L.albus	No_function_in_NR	NO_GO_reported
g40.t1	No_function_in_Refseq/Swissprot/TAIR_db	No_function_in_L.albus	No_function_in_NR	NO_GO_reported
g41.t1	No_function_in_Refseq/Swissprot/TAIR_db	No_function_in_L.albus	No_function_in_NR	NO_GO_reported
g42.t1	No_function_in_Refseq/Swissprot/TAIR_db	No_function_in_L.albus	No_function_in_NR	NO_GO_reported
g43.t1	No_function_in_Refseq/Swissprot/TAIR_db	No_function_in_L.albus	No_function_in_NR	NO_GO_reported
g45.t1	No_function_in_Refseq/Swissprot/TAIR_db	No_function_in_L.albus	No_function_in_NR	NO_GO_reported
g46.t1	No_function_in_Refseq/Swissprot/TAIR_db	No_function_in_L.albus	No_function_in_NR	NO_GO_reported
g47.t1	No_function_in_Refseq/Swissprot/TAIR_db	No_function_in_L.albus	No_function_in_NR	NO_GO_reported
g51.t1	No_function_in_Refseq/Swissprot/TAIR_db	No_function_in_L.albus	No_function_in_NR	NO_GO_reported
g52.t1	No_function_in_Refseq/Swissprot/TAIR_db	No_function_in_L.albus	No_function_in_NR	NO_GO_reported
g67.t1	No_function_in_Refseq/Swissprot/TAIR_db	No_function_in_L.albus	No_function_in_NR	NO_GO_reported
g68.t1	No_function_in_Refseq/Swissprot/TAIR_db	No_function_in_L.albus	No_function_in_NR	NO_GO_reported
g69.t1	No_function_in_Refseq/Swissprot/TAIR_db	No_function_in_L.albus	No_function_in_NR	NO_GO_reported
g70.t1	No_function_in_Refseq/Swissprot/TAIR_db	No_function_in_L.albus	No_function_in_NR	NO_GO_reported
g71.t1	No_function_in_Refseq/Swissprot/TAIR_db	No_function_in_L.albus	No_function_in_NR	NO_GO_reported
g73.t1	No_function_in_Refseq/Swissprot/TAIR_db	No_function_in_L.albus	No_function_in_NR	NO_GO_reported
g74.t1	No_function_in_Refseq/Swissprot/TAIR_db	No_function_in_L.albus	No_function_in_NR	NO_GO_reported
g75.t1	No_function_in_Refseq/Swissprot/TAIR_db	No_function_in_L.albus	No_function_in_NR	NO_GO_reported
g76.t1	No_function_in_Refseq/Swissprot/TAIR_db	No_function_in_L.albus	No_function_in_NR	NO_GO_reported
g77.t1	No_function_in_Refseq/Swissprot/TAIR_db	No_function_in_L.albus	No_function_in_NR	NO_GO_reported
g78.t1	No_function_in_Refseq/Swissprot/TAIR_db	No_function_in_L.albus	No_function_in_NR	NO_GO_reported
g79.t1	No_function_in_Refseq/Swissprot/TAIR_db	No_function_in_L.albus	No_function_in_NR	NO_GO_reported
g81.t1	No_function_in_Refseq/Swissprot/TAIR_db	No_function_in_L.albus	No_function_in_NR	NO_GO_reported
g82.t1	No_function_in_Refseq/Swissprot/TAIR_db	No_function_in_L.albus	No_function_in_NR	NO_GO_reported
g83.t1	No_function_in_Refseq/Swissprot/TAIR_db	No_function_in_L.albus	No_function_in_NR	NO_GO_reported
g85.t1	No_function_in_Refseq/Swissprot/TAIR_db	No_function_in_L.albus	No_function_in_NR	NO_GO_reported
g86.t1	No_function_in_Refseq/Swissprot/TAIR_db	No_function_in_L.albus	No_function_in_NR	NO_GO_reported
g87.t1	No_function_in_Refseq/Swissprot/TAIR_db	No_function_in_L.albus	No_function_in_NR	NO_GO_reported
g88.t1	No_function_in_Refseq/Swissprot/TAIR_db	No_function_in_L.albus	No_function_in_NR	NO_GO_reported
g89.t1	No_function_in_Refseq/Swissprot/TAIR_db	No_function_in_L.albus	No_function_in_NR	NO_GO_reported
g90.t1	No_function_in_Refseq/Swissprot/TAIR_db	No_function_in_L.albus	No_function_in_NR	NO_GO_reported
g91.t1	No_function_in_Refseq/Swissprot/TAIR_db	No_function_in_L.albus	No_function_in_NR	NO_GO_reported
g92.t1	No_function_in_Refseq/Swissprot/TAIR_db	No_function_in_L.albus	No_function_in_NR	NO_GO_reported
g93.t1	No_function_in_Refseq/Swissprot/TAIR_db	No_function_in_L.albus	No_function_in_NR	NO_GO_reported
g94.t1	No_function_in_Refseq/Swissprot/TAIR_db	No_function_in_L.albus	No_function_in_NR	NO_GO_reported
g96.t1	No_function_in_Refseq/Swissprot/TAIR_db	No_function_in_L.albus	No_function_in_NR	NO_GO_reported
g97.t1	No_function_in_Refseq/Swissprot/TAIR_db	No_function_in_L.albus	No_function_in_NR	NO_GO_reported
g99.t1	No_function_in_Refseq/Swissprot/TAIR_db	No_function_in_L.albus	No_function_in_NR	NO_GO_reported
g101.t1	No_function_in_Refseq/Swissprot/TAIR_db	No_function_in_L.albus	No_function_in_NR	NO_GO_reported
g105.t1	No_function_in_Refseq/Swissprot/TAIR_db	No_function_in_L.albus	No_function_in_NR	NO_GO_reported
g107.t1	No_function_in_Refseq/Swissprot/TAIR_db	No_function_in_L.albus	No_function_in_NR	NO_GO_reported
g117.t1	No_function_in_Refseq/Swissprot/TAIR_db	No_function_in_L.albus	No_function_in_NR	NO_GO_reported
g119.t1	No_function_in_Refseq/Swissprot/TAIR_db	No_function_in_L.albus	No_function_in_NR	NO_GO_reported
g120.t1	No_function_in_Refseq/Swissprot/TAIR_db	No_function_in_L.albus	No_function_in_NR	NO_GO_reported
g121.t1	No_function_in_Refseq/Swissprot/TAIR_db	No_function_in_L.albus	No_function_in_NR	NO_GO_reported
g122.t1	No_function_in_Refseq/Swissprot/TAIR_db	No_function_in_L.albus	No_function_in_NR	NO_GO_reported
g123.t1	No_function_in_Refseq/Swissprot/TAIR_db	No_function_in_L.albus	No_function_in_NR	NO_GO_reported
g124.t1	No_function_in_Refseq/Swissprot/TAIR_db	No_function_in_L.albus	No_function_in_NR	NO_GO_reported
g125.t1	No_function_in_Refseq/Swissprot/TAIR_db	No_function_in_L.albus	No_function_in_NR	NO_GO_reported
g126.t1	No_function_in_Refseq/Swissprot/TAIR_db	No_function_in_L.albus	No_function_in_NR	NO_GO_reported
g127.t1	No_function_in_Refseq/Swissprot/TAIR_db	No_function_in_L.albus	No_function_in_NR	NO_GO_reported
g128.t1	No_function_in_Refseq/Swissprot/TAIR_db	No_function_in_L.albus	No_function_in_NR	NO_GO_reported
g129.t1	No_function_in_Refseq/Swissprot/TAIR_db	No_function_in_L.albus	No_function_in_NR	NO_GO_reported
g130.t1	No_function_in_Refseq/Swissprot/TAIR_db	No_function_in_L.albus	No_function_in_NR	NO_GO_reported
g131.t1	No_function_in_Refseq/Swissprot/TAIR_db	No_function_in_L.albus	No_function_in_NR	NO_GO_reported
g132.t1	No_function_in_Refseq/Swissprot/TAIR_db	No_function_in_L.albus	No_function_in_NR	NO_GO_reported
g133.t1	No_function_in_Refseq/Swissprot/TAIR_db	No_function_in_L.albus	No_function_in_NR	NO_GO_reported
g134.t1	No_function_in_Refseq/Swissprot/TAIR_db	No_function_in_L.albus	No_function_in_NR	NO_GO_reported
g136.t1	No_function_in_Refseq/Swissprot/TAIR_db	No_function_in_L.albus	No_function_in_NR	NO_GO_reported
g140.t1	No_function_in_Refseq/Swissprot/TAIR_db	No_function_in_L.albus	No_function_in_NR	NO_GO_reported
g142.t1	No_function_in_Refseq/Swissprot/TAIR_db	No_function_in_L.albus	No_function_in_NR	NO_GO_reported
g144.t1	No_function_in_Refseq/Swissprot/TAIR_db	No_function_in_L.albus	No_function_in_NR	NO_GO_reported
g145.t1	No_function_in_Refseq/Swissprot/TAIR_db	No_function_in_L.albus	No_function_in_NR	NO_GO_reported
g146.t1	No_function_in_Refseq/Swissprot/TAIR_db	No_function_in_L.albus	No_function_in_NR	NO_GO_reported
g147.t1	No_function_in_Refseq/Swissprot/TAIR_db	No_function_in_L.albus	No_function_in_NR	NO_GO_reported
g148.t1	No_function_in_Refseq/Swissprot/TAIR_db	No_function_in_L.albus	No_function_in_NR	NO_GO_reported
g149.t1	No_function_in_Refseq/Swissprot/TAIR_db	No_function_in_L.albus	No_function_in_NR	NO_GO_reported
g150.t1	No_function_in_Refseq/Swissprot/TAIR_db	No_function_in_L.albus	No_function_in_NR	NO_GO_reported
g151.t1	No_function_in_Refseq/Swissprot/TAIR_db	No_function_in_L.albus	No_function_in_NR	NO_GO_reported
g152.t1	No_function_in_Refseq/Swissprot/TAIR_db	No_function_in_L.albus	No_function_in_NR	NO_GO_reported
g153.t1	No_function_in_Refseq/Swissprot/TAIR_db	No_function_in_L.albus	No_function_in_NR	NO_GO_reported
g154.t1	No_function_in_Refseq/Swissprot/TAIR_db	No_function_in_L.albus	No_function_in_NR	NO_GO_reported
g155.t1	No_function_in_Refseq/Swissprot/TAIR_db	No_function_in_L.albus	No_function_in_NR	NO_GO_reported
g156.t1	No_function_in_Refseq/Swissprot/TAIR_db	No_function_in_L.albus	No_function_in_NR	NO_GO_reported
g157.t1	No_function_in_Refseq/Swissprot/TAIR_db	No_function_in_L.albus	No_function_in_NR	NO_GO_reported
g158.t1	No_function_in_Refseq/Swissprot/TAIR_db	No_function_in_L.albus	No_function_in_NR	NO_GO_reported
g159.t1	No_function_in_Refseq/Swissprot/TAIR_db	No_function_in_L.albus	No_function_in_NR	NO_GO_reported
g160.t1	No_function_in_Refseq/Swissprot/TAIR_db	No_function_in_L.albus	No_function_in_NR	NO_GO_reported
g161.t1	No_function_in_Refseq/Swissprot/TAIR_db	No_function_in_L.albus	No_function_in_NR	NO_GO_reported
g162.t1	No_function_in_Refseq/Swissprot/TAIR_db	No_function_in_L.albus	No_function_in_NR	NO_GO_reported
g163.t1	No_function_in_Refseq/Swissprot/TAIR_db	No_function_in_L.albus	No_function_in_NR	NO_GO_reported
g164.t1	No_function_in_Refseq/Swissprot/TAIR_db	No_function_in_L.albus	No_function_in_NR	NO_GO_reported
g165.t1	No_function_in_Refseq/Swissprot/TAIR_db	No_function_in_L.albus	No_function_in_NR	NO_GO_reported
g166.t1	No_function_in_Refseq/Swissprot/TAIR_db	No_function_in_L.albus	No_function_in_NR	NO_GO_reported
g168.t1	No_function_in_Refseq/Swissprot/TAIR_db	No_function_in_L.albus	No_function_in_NR	NO_GO_reported
g169.t1	No_function_in_Refseq/Swissprot/TAIR_db	No_function_in_L.albus	No_function_in_NR	NO_GO_reported
g170.t1	No_function_in_Refseq/Swissprot/TAIR_db	No_function_in_L.albus	No_function_in_NR	NO_GO_reported
g171.t1	No_function_in_Refseq/Swissprot/TAIR_db	No_function_in_L.albus	No_function_in_NR	NO_GO_reported
g172.t1	No_function_in_Refseq/Swissprot/TAIR_db	No_function_in_L.albus	No_function_in_NR	NO_GO_reported
g173.t1	No_function_in_Refseq/Swissprot/TAIR_db	No_function_in_L.albus	No_function_in_NR	NO_GO_reported
g174.t1	No_function_in_Refseq/Swissprot/TAIR_db	No_function_in_L.albus	No_function_in_NR	NO_GO_reported
g175.t1	No_function_in_Refseq/Swissprot/TAIR_db	No_function_in_L.albus	No_function_in_NR	NO_GO_reported
g176.t1	No_function_in_Refseq/Swissprot/TAIR_db	No_function_in_L.albus	No_function_in_NR	NO_GO_reported
g177.t1	No_function_in_Refseq/Swissprot/TAIR_db	No_function_in_L.albus	No_function_in_NR	NO_GO_reported
g178.t1	No_function_in_Refseq/Swissprot/TAIR_db	No_function_in_L.albus	No_function_in_NR	NO_GO_reported
g179.t1	No_function_in_Refseq/Swissprot/TAIR_db	No_function_in_L.albus	No_function_in_NR	NO_GO_reported
g180.t1	No_function_in_Refseq/Swissprot/TAIR_db	No_function_in_L.albus	No_function_in_NR	NO_GO_reported
g181.t1	No_function_in_Refseq/Swissprot/TAIR_db	No_function_in_L.albus	No_function_in_NR	NO_GO_reported
g182.t1	No_function_in_Refseq/Swissprot/TAIR_db	No_function_in_L.albus	No_function_in_NR	NO_GO_reported
g183.t1	No_function_in_Refseq/Swissprot/TAIR_db	No_function_in_L.albus	No_function_in_NR	NO_GO_reported
g184.t1	No_function_in_Refseq/Swissprot/TAIR_db	No_function_in_L.albus	No_function_in_NR	NO_GO_reported
g185.t1	No_function_in_Refseq/Swissprot/TAIR_db	No_function_in_L.albus	No_function_in_NR	NO_GO_reported
g186.t1	No_function_in_Refseq/Swissprot/TAIR_db	No_function_in_L.albus	No_function_in_NR	NO_GO_reported
g187.t1	No_function_in_Refseq/Swissprot/TAIR_db	No_function_in_L.albus	No_function_in_NR	NO_GO_reported
g188.t1	No_function_in_Refseq/Swissprot/TAIR_db	No_function_in_L.albus	No_function_in_NR	NO_GO_reported
g189.t1	No_function_in_Refseq/Swissprot/TAIR_db	No_function_in_L.albus	No_function_in_NR	NO_GO_reported
g190.t1	No_function_in_Refseq/Swissprot/TAIR_db	No_function_in_L.albus	No_function_in_NR	NO_GO_reported
g191.t1	No_function_in_Refseq/Swissprot/TAIR_db	No_function_in_L.albus	No_function_in_NR	NO_GO_reported
g192.t1	No_function_in_Refseq/Swissprot/TAIR_db	No_function_in_L.albus	No_function_in_NR	NO_GO_reported
g193.t1	No_function_in_Refseq/Swissprot/TAIR_db	No_function_in_L.albus	No_function_in_NR	NO_GO_reported
g194.t1	No_function_in_Refseq/Swissprot/TAIR_db	No_function_in_L.albus	No_function_in_NR	NO_GO_reported
g195.t1	No_function_in_Refseq/Swissprot/TAIR_db	No_function_in_L.albus	No_function_in_NR	NO_GO_reported
g196.t1	No_function_in_Refseq/Swissprot/TAIR_db	No_function_in_L.albus	No_function_in_NR	NO_GO_reported
g197.t1	No_function_in_Refseq/Swissprot/TAIR_db	No_function_in_L.albus	No_function_in_NR	NO_GO_reported
g198.t1	No_function_in_Refseq/Swissprot/TAIR_db	No_function_in_L.albus	No_function_in_NR	NO_GO_reported
g199.t1	No_function_in_Refseq/Swissprot/TAIR_db	No_function_in_L.albus	No_function_in_NR	NO_GO_reported
g200.t1	No_function_in_Refseq/Swissprot/TAIR_db	No_function_in_L.albus	No_function_in_NR	NO_GO_reported
g201.t1	No_function_in_Refseq/Swissprot/TAIR_db	No_function_in_L.albus	No_function_in_NR	NO_GO_reported
g202.t1	No_function_in_Refseq/Swissprot/TAIR_db	No_function_in_L.albus	No_function_in_NR	NO_GO_reported
g203.t1	No_function_in_Refseq/Swissprot/TAIR_db	No_function_in_L.albus	No_function_in_NR	NO_GO_reported
g204.t1	No_function_in_Refseq/Swissprot/TAIR_db	No_function_in_L.albus	No_function_in_NR	NO_GO_reported
g205.t1	No_function_in_Refseq/Swissprot/TAIR_db	No_function_in_L.albus	No_function_in_NR	NO_GO_reported
g207.t1	No_function_in_Refseq/Swissprot/TAIR_db	No_function_in_L.albus	No_function_in_NR	NO_GO_reported
g208.t1	No_function_in_Refseq/Swissprot/TAIR_db	No_function_in_L.albus	No_function_in_NR	NO_GO_reported
g209.t1	No_function_in_Refseq/Swissprot/TAIR_db	No_function_in_L.albus	No_function_in_NR	NO_GO_reported
g210.t1	No_function_in_Refseq/Swissprot/TAIR_db	No_function_in_L.albus	hypothetical protein Lal_00044257	NO_GO_reported
g212.t1	No_function_in_Refseq/Swissprot/TAIR_db	No_function_in_L.albus	No_function_in_NR	NO_GO_reported
g213.t1	No_function_in_Refseq/Swissprot/TAIR_db	No_function_in_L.albus	No_function_in_NR	NO_GO_reported
g214.t1	No_function_in_Refseq/Swissprot/TAIR_db	No_function_in_L.albus	No_function_in_NR	NO_GO_reported
g215.t1	No_function_in_Refseq/Swissprot/TAIR_db	No_function_in_L.albus	No_function_in_NR	NO_GO_reported
g216.t1	No_function_in_Refseq/Swissprot/TAIR_db	No_function_in_L.albus	No_function_in_NR	NO_GO_reported
g217.t1	No_function_in_Refseq/Swissprot/TAIR_db	No_function_in_L.albus	No_function_in_NR	NO_GO_reported
g218.t1	No_function_in_Refseq/Swissprot/TAIR_db	No_function_in_L.albus	No_function_in_NR	NO_GO_reported
g219.t1	No_function_in_Refseq/Swissprot/TAIR_db	No_function_in_L.albus	No_function_in_NR	NO_GO_reported
g220.t1	No_function_in_Refseq/Swissprot/TAIR_db	No_function_in_L.albus	No_function_in_NR	NO_GO_reported
g221.t1	No_function_in_Refseq/Swissprot/TAIR_db	No_function_in_L.albus	No_function_in_NR	NO_GO_reported
g222.t1	No_function_in_Refseq/Swissprot/TAIR_db	No_function_in_L.albus	No_function_in_NR	NO_GO_reported
g223.t1	No_function_in_Refseq/Swissprot/TAIR_db	No_function_in_L.albus	No_function_in_NR	NO_GO_reported
g224.t1	No_function_in_Refseq/Swissprot/TAIR_db	No_function_in_L.albus	No_function_in_NR	NO_GO_reported
g225.t1	No_function_in_Refseq/Swissprot/TAIR_db	No_function_in_L.albus	No_function_in_NR	NO_GO_reported
g226.t1	No_function_in_Refseq/Swissprot/TAIR_db	No_function_in_L.albus	No_function_in_NR	NO_GO_reported
g227.t1	No_function_in_Refseq/Swissprot/TAIR_db	No_function_in_L.albus	No_function_in_NR	NO_GO_reported
g228.t1	No_function_in_Refseq/Swissprot/TAIR_db	No_function_in_L.albus	No_function_in_NR	NO_GO_reported
g229.t1	No_function_in_Refseq/Swissprot/TAIR_db	No_function_in_L.albus	No_function_in_NR	NO_GO_reported
g230.t1	No_function_in_Refseq/Swissprot/TAIR_db	No_function_in_L.albus	No_function_in_NR	NO_GO_reported
g231.t1	No_function_in_Refseq/Swissprot/TAIR_db	No_function_in_L.albus	No_function_in_NR	NO_GO_reported
g232.t1	No_function_in_Refseq/Swissprot/TAIR_db	No_function_in_L.albus	No_function_in_NR	NO_GO_reported
g233.t1	No_function_in_Refseq/Swissprot/TAIR_db	No_function_in_L.albus	No_function_in_NR	NO_GO_reported
g234.t1	No_function_in_Refseq/Swissprot/TAIR_db	No_function_in_L.albus	No_function_in_NR	NO_GO_reported
g235.t1	No_function_in_Refseq/Swissprot/TAIR_db	No_function_in_L.albus	No_function_in_NR	NO_GO_reported
g236.t1	No_function_in_Refseq/Swissprot/TAIR_db	No_function_in_L.albus	No_function_in_NR	NO_GO_reported
g237.t1	No_function_in_Refseq/Swissprot/TAIR_db	No_function_in_L.albus	No_function_in_NR	NO_GO_reported
g238.t1	No_function_in_Refseq/Swissprot/TAIR_db	No_function_in_L.albus	No_function_in_NR	NO_GO_reported
g239.t1	No_function_in_Refseq/Swissprot/TAIR_db	No_function_in_L.albus	No_function_in_NR	NO_GO_reported
g240.t1	No_function_in_Refseq/Swissprot/TAIR_db	No_function_in_L.albus	No_function_in_NR	NO_GO_reported
g241.t1	No_function_in_Refseq/Swissprot/TAIR_db	No_function_in_L.albus	No_function_in_NR	NO_GO_reported
g242.t1	No_function_in_Refseq/Swissprot/TAIR_db	No_function_in_L.albus	No_function_in_NR	NO_GO_reported
g243.t1	No_function_in_Refseq/Swissprot/TAIR_db	No_function_in_L.albus	No_function_in_NR	NO_GO_reported
g244.t1	No_function_in_Refseq/Swissprot/TAIR_db	No_function_in_L.albus	No_function_in_NR	NO_GO_reported
g245.t1	No_function_in_Refseq/Swissprot/TAIR_db	No_function_in_L.albus	No_function_in_NR	NO_GO_reported
g246.t1	No_function_in_Refseq/Swissprot/TAIR_db	No_function_in_L.albus	No_function_in_NR	NO_GO_reported
g247.t1	No_function_in_Refseq/Swissprot/TAIR_db	No_function_in_L.albus	No_function_in_NR	NO_GO_reported
g248.t1	No_function_in_Refseq/Swissprot/TAIR_db	No_function_in_L.albus	No_function_in_NR	NO_GO_reported
g249.t1	No_function_in_Refseq/Swissprot/TAIR_db	No_function_in_L.albus	No_function_in_NR	GO:0003676,GO:0008270,GO:0015074,
g250.t1	No_function_in_Refseq/Swissprot/TAIR_db	No_function_in_L.albus	No_function_in_NR	NO_GO_reported
g251.t1	No_function_in_Refseq/Swissprot/TAIR_db	No_function_in_L.albus	No_function_in_NR	NO_GO_reported
g252.t1	No_function_in_Refseq/Swissprot/TAIR_db	No_function_in_L.albus	No_function_in_NR	NO_GO_reported
g253.t1	No_function_in_Refseq/Swissprot/TAIR_db	No_function_in_L.albus	No_function_in_NR	NO_GO_reported
g254.t1	No_function_in_Refseq/Swissprot/TAIR_db	No_function_in_L.albus	No_function_in_NR	NO_GO_reported
g255.t1	No_function_in_Refseq/Swissprot/TAIR_db	No_function_in_L.albus	No_function_in_NR	NO_GO_reported
g256.t1	No_function_in_Refseq/Swissprot/TAIR_db	No_function_in_L.albus	No_function_in_NR	NO_GO_reported
g257.t1	No_function_in_Refseq/Swissprot/TAIR_db	No_function_in_L.albus	No_function_in_NR	NO_GO_reported
g258.t1	No_function_in_Refseq/Swissprot/TAIR_db	No_function_in_L.albus	No_function_in_NR	NO_GO_reported
g259.t1	No_function_in_Refseq/Swissprot/TAIR_db	No_function_in_L.albus	No_function_in_NR	NO_GO_reported
g260.t1	No_function_in_Refseq/Swissprot/TAIR_db	No_function_in_L.albus	No_function_in_NR	NO_GO_reported
g261.t1	No_function_in_Refseq/Swissprot/TAIR_db	No_function_in_L.albus	No_function_in_NR	NO_GO_reported
g262.t1	No_function_in_Refseq/Swissprot/TAIR_db	No_function_in_L.albus	No_function_in_NR	NO_GO_reported
g263.t1	No_function_in_Refseq/Swissprot/TAIR_db	No_function_in_L.albus	No_function_in_NR	NO_GO_reported
g264.t1	No_function_in_Refseq/Swissprot/TAIR_db	No_function_in_L.albus	No_function_in_NR	NO_GO_reported
g265.t1	No_function_in_Refseq/Swissprot/TAIR_db	No_function_in_L.albus	No_function_in_NR	NO_GO_reported
g266.t1	No_function_in_Refseq/Swissprot/TAIR_db	No_function_in_L.albus	No_function_in_NR	NO_GO_reported
g267.t1	No_function_in_Refseq/Swissprot/TAIR_db	No_function_in_L.albus	No_function_in_NR	NO_GO_reported
g268.t1	No_function_in_Refseq/Swissprot/TAIR_db	No_function_in_L.albus	No_function_in_NR	NO_GO_reported
g269.t1	No_function_in_Refseq/Swissprot/TAIR_db	No_function_in_L.albus	No_function_in_NR	NO_GO_reported
g270.t1	No_function_in_Refseq/Swissprot/TAIR_db	No_function_in_L.albus	No_function_in_NR	NO_GO_reported
g271.t1	No_function_in_Refseq/Swissprot/TAIR_db	No_function_in_L.albus	No_function_in_NR	NO_GO_reported
g272.t1	No_function_in_Refseq/Swissprot/TAIR_db	No_function_in_L.albus	No_function_in_NR	NO_GO_reported
g273.t1	No_function_in_Refseq/Swissprot/TAIR_db	No_function_in_L.albus	No_function_in_NR	NO_GO_reported
g274.t1	No_function_in_Refseq/Swissprot/TAIR_db	No_function_in_L.albus	No_function_in_NR	NO_GO_reported
g275.t1	No_function_in_Refseq/Swissprot/TAIR_db	No_function_in_L.albus	No_function_in_NR	NO_GO_reported
g276.t1	No_function_in_Refseq/Swissprot/TAIR_db	No_function_in_L.albus	No_function_in_NR	NO_GO_reported
g277.t1	No_function_in_Refseq/Swissprot/TAIR_db	No_function_in_L.albus	No_function_in_NR	NO_GO_reported
g280.t1	No_function_in_Refseq/Swissprot/TAIR_db	No_function_in_L.albus	No_function_in_NR	GO:0003697,GO:0003723,GO:0016070,GO:0043565,
g282.t1	No_function_in_Refseq/Swissprot/TAIR_db	No_function_in_L.albus	No_function_in_NR	NO_GO_reported
g283.t1	No_function_in_Refseq/Swissprot/TAIR_db	No_function_in_L.albus	No_function_in_NR	NO_GO_reported
g284.t1	No_function_in_Refseq/Swissprot/TAIR_db	No_function_in_L.albus	No_function_in_NR	NO_GO_reported
g285.t1	No_function_in_Refseq/Swissprot/TAIR_db	No_function_in_L.albus	No_function_in_NR	NO_GO_reported
g286.t1	No_function_in_Refseq/Swissprot/TAIR_db	No_function_in_L.albus	No_function_in_NR	NO_GO_reported
g287.t1	No_function_in_Refseq/Swissprot/TAIR_db	No_function_in_L.albus	No_function_in_NR	NO_GO_reported
g289.t1	No_function_in_Refseq/Swissprot/TAIR_db	No_function_in_L.albus	No_function_in_NR	NO_GO_reported
g292.t1	No_function_in_Refseq/Swissprot/TAIR_db	No_function_in_L.albus	No_function_in_NR	NO_GO_reported
g293.t1	No_function_in_Refseq/Swissprot/TAIR_db	No_function_in_L.albus	No_function_in_NR	NO_GO_reported
g294.t1	No_function_in_Refseq/Swissprot/TAIR_db	No_function_in_L.albus	No_function_in_NR	NO_GO_reported
g295.t1	No_function_in_Refseq/Swissprot/TAIR_db	No_function_in_L.albus	No_function_in_NR	NO_GO_reported
g296.t1	No_function_in_Refseq/Swissprot/TAIR_db	No_function_in_L.albus	No_function_in_NR	NO_GO_reported
g297.t1	No_function_in_Refseq/Swissprot/TAIR_db	No_function_in_L.albus	No_function_in_NR	NO_GO_reported
g298.t1	No_function_in_Refseq/Swissprot/TAIR_db	No_function_in_L.albus	No_function_in_NR	NO_GO_reported
g299.t1	No_function_in_Refseq/Swissprot/TAIR_db	No_function_in_L.albus	No_function_in_NR	NO_GO_reported
g300.t1	No_function_in_Refseq/Swissprot/TAIR_db	No_function_in_L.albus	No_function_in_NR	NO_GO_reported
g301.t1	No_function_in_Refseq/Swissprot/TAIR_db	No_function_in_L.albus	No_function_in_NR	NO_GO_reported
g302.t1	No_function_in_Refseq/Swissprot/TAIR_db	No_function_in_L.albus	No_function_in_NR	NO_GO_reported
g304.t1	No_function_in_Refseq/Swissprot/TAIR_db	No_function_in_L.albus	No_function_in_NR	NO_GO_reported
g305.t1	No_function_in_Refseq/Swissprot/TAIR_db	No_function_in_L.albus	No_function_in_NR	NO_GO_reported
g306.t1	No_function_in_Refseq/Swissprot/TAIR_db	No_function_in_L.albus	No_function_in_NR	NO_GO_reported
g307.t1	No_function_in_Refseq/Swissprot/TAIR_db	No_function_in_L.albus	No_function_in_NR	NO_GO_reported
g308.t1	No_function_in_Refseq/Swissprot/TAIR_db	No_function_in_L.albus	No_function_in_NR	NO_GO_reported
g309.t1	No_function_in_Refseq/Swissprot/TAIR_db	No_function_in_L.albus	No_function_in_NR	NO_GO_reported
g310.t1	No_function_in_Refseq/Swissprot/TAIR_db	No_function_in_L.albus	No_function_in_NR	NO_GO_reported
g311.t1	No_function_in_Refseq/Swissprot/TAIR_db	No_function_in_L.albus	No_function_in_NR	NO_GO_reported
g312.t1	No_function_in_Refseq/Swissprot/TAIR_db	No_function_in_L.albus	No_function_in_NR	NO_GO_reported
g313.t1	No_function_in_Refseq/Swissprot/TAIR_db	No_function_in_L.albus	No_function_in_NR	NO_GO_reported
g314.t1	No_function_in_Refseq/Swissprot/TAIR_db	No_function_in_L.albus	No_function_in_NR	NO_GO_reported
g315.t1	No_function_in_Refseq/Swissprot/TAIR_db	No_function_in_L.albus	No_function_in_NR	NO_GO_reported
g316.t1	No_function_in_Refseq/Swissprot/TAIR_db	No_function_in_L.albus	No_function_in_NR	NO_GO_reported
g317.t1	No_function_in_Refseq/Swissprot/TAIR_db	No_function_in_L.albus	No_function_in_NR	NO_GO_reported
g318.t1	No_function_in_Refseq/Swissprot/TAIR_db	No_function_in_L.albus	No_function_in_NR	NO_GO_reported
g319.t1	No_function_in_Refseq/Swissprot/TAIR_db	No_function_in_L.albus	No_function_in_NR	NO_GO_reported
g320.t1	No_function_in_Refseq/Swissprot/TAIR_db	No_function_in_L.albus	No_function_in_NR	NO_GO_reported
g321.t1	No_function_in_Refseq/Swissprot/TAIR_db	No_function_in_L.albus	No_function_in_NR	NO_GO_reported
g322.t1	No_function_in_Refseq/Swissprot/TAIR_db	No_function_in_L.albus	No_function_in_NR	NO_GO_reported
g323.t1	No_function_in_Refseq/Swissprot/TAIR_db	No_function_in_L.albus	No_function_in_NR	NO_GO_reported
g324.t1	No_function_in_Refseq/Swissprot/TAIR_db	No_function_in_L.albus	No_function_in_NR	NO_GO_reported
g325.t1	No_function_in_Refseq/Swissprot/TAIR_db	No_function_in_L.albus	No_function_in_NR	NO_GO_reported
g329.t1	No_function_in_Refseq/Swissprot/TAIR_db	No_function_in_L.albus	No_function_in_NR	NO_GO_reported
g330.t1	No_function_in_Refseq/Swissprot/TAIR_db	No_function_in_L.albus	No_function_in_NR	NO_GO_reported
g331.t1	No_function_in_Refseq/Swissprot/TAIR_db	No_function_in_L.albus	No_function_in_NR	NO_GO_reported
g332.t1	No_function_in_Refseq/Swissprot/TAIR_db	No_function_in_L.albus	No_function_in_NR	NO_GO_reported
g333.t1	No_function_in_Refseq/Swissprot/TAIR_db	No_function_in_L.albus	No_function_in_NR	NO_GO_reported
g334.t1	No_function_in_Refseq/Swissprot/TAIR_db	No_function_in_L.albus	No_function_in_NR	NO_GO_reported
g335.t1	No_function_in_Refseq/Swissprot/TAIR_db	No_function_in_L.albus	No_function_in_NR	NO_GO_reported
g337.t1	No_function_in_Refseq/Swissprot/TAIR_db	No_function_in_L.albus	No_function_in_NR	NO_GO_reported
g338.t1	No_function_in_Refseq/Swissprot/TAIR_db	No_function_in_L.albus	No_function_in_NR	NO_GO_reported
g339.t1	No_function_in_Refseq/Swissprot/TAIR_db	No_function_in_L.albus	No_function_in_NR	NO_GO_reported
g340.t1	No_function_in_Refseq/Swissprot/TAIR_db	No_function_in_L.albus	No_function_in_NR	NO_GO_reported
g341.t1	No_function_in_Refseq/Swissprot/TAIR_db	No_function_in_L.albus	No_function_in_NR	NO_GO_reported
g342.t1	No_function_in_Refseq/Swissprot/TAIR_db	No_function_in_L.albus	No_function_in_NR	NO_GO_reported
g343.t1	No_function_in_Refseq/Swissprot/TAIR_db	No_function_in_L.albus	No_function_in_NR	NO_GO_reported
g344.t1	No_function_in_Refseq/Swissprot/TAIR_db	No_function_in_L.albus	No_function_in_NR	NO_GO_reported
g347.t1	No_function_in_Refseq/Swissprot/TAIR_db	No_function_in_L.albus	No_function_in_NR	NO_GO_reported
g348.t1	No_function_in_Refseq/Swissprot/TAIR_db	No_function_in_L.albus	No_function_in_NR	NO_GO_reported
g350.t1	No_function_in_Refseq/Swissprot/TAIR_db	No_function_in_L.albus	No_function_in_NR	NO_GO_reported
g351.t1	No_function_in_Refseq/Swissprot/TAIR_db	No_function_in_L.albus	No_function_in_NR	NO_GO_reported
g357.t1	No_function_in_Refseq/Swissprot/TAIR_db	No_function_in_L.albus	No_function_in_NR	NO_GO_reported
g358.t1	No_function_in_Refseq/Swissprot/TAIR_db	No_function_in_L.albus	No_function_in_NR	GO:0016787,
g359.t1	No_function_in_Refseq/Swissprot/TAIR_db	No_function_in_L.albus	No_function_in_NR	NO_GO_reported
g360.t1	No_function_in_Refseq/Swissprot/TAIR_db	No_function_in_L.albus	No_function_in_NR	NO_GO_reported
g361.t1	No_function_in_Refseq/Swissprot/TAIR_db	No_function_in_L.albus	No_function_in_NR	NO_GO_reported
g364.t1	No_function_in_Refseq/Swissprot/TAIR_db	No_function_in_L.albus	hypothetical protein Ahy_A04g020509	NO_GO_reported
g368.t1	No_function_in_Refseq/Swissprot/TAIR_db	No_function_in_L.albus	No_function_in_NR	NO_GO_reported
g369.t1	No_function_in_Refseq/Swissprot/TAIR_db	No_function_in_L.albus	No_function_in_NR	NO_GO_reported
g370.t1	No_function_in_Refseq/Swissprot/TAIR_db	No_function_in_L.albus	No_function_in_NR	NO_GO_reported
g371.t1	No_function_in_Refseq/Swissprot/TAIR_db	No_function_in_L.albus	No_function_in_NR	NO_GO_reported
g372.t1	No_function_in_Refseq/Swissprot/TAIR_db	No_function_in_L.albus	No_function_in_NR	NO_GO_reported
g373.t1	No_function_in_Refseq/Swissprot/TAIR_db	No_function_in_L.albus	No_function_in_NR	NO_GO_reported
g374.t1	No_function_in_Refseq/Swissprot/TAIR_db	No_function_in_L.albus	No_function_in_NR	NO_GO_reported
g375.t1	No_function_in_Refseq/Swissprot/TAIR_db	No_function_in_L.albus	No_function_in_NR	NO_GO_reported
g377.t1	No_function_in_Refseq/Swissprot/TAIR_db	No_function_in_L.albus	No_function_in_NR	NO_GO_reported
g378.t1	No_function_in_Refseq/Swissprot/TAIR_db	No_function_in_L.albus	No_function_in_NR	NO_GO_reported
g379.t1	No_function_in_Refseq/Swissprot/TAIR_db	No_function_in_L.albus	No_function_in_NR	NO_GO_reported
g380.t1	No_function_in_Refseq/Swissprot/TAIR_db	No_function_in_L.albus	No_function_in_NR	NO_GO_reported
g381.t1	No_function_in_Refseq/Swissprot/TAIR_db	No_function_in_L.albus	No_function_in_NR	NO_GO_reported
g382.t1	No_function_in_Refseq/Swissprot/TAIR_db	No_function_in_L.albus	No_function_in_NR	NO_GO_reported
g383.t1	No_function_in_Refseq/Swissprot/TAIR_db	No_function_in_L.albus	No_function_in_NR	NO_GO_reported
g385.t1	No_function_in_Refseq/Swissprot/TAIR_db	No_function_in_L.albus	No_function_in_NR	NO_GO_reported
g386.t1	No_function_in_Refseq/Swissprot/TAIR_db	No_function_in_L.albus	No_function_in_NR	NO_GO_reported
g387.t1	No_function_in_Refseq/Swissprot/TAIR_db	No_function_in_L.albus	No_function_in_NR	NO_GO_reported
g388.t1	No_function_in_Refseq/Swissprot/TAIR_db	No_function_in_L.albus	No_function_in_NR	NO_GO_reported
g389.t1	No_function_in_Refseq/Swissprot/TAIR_db	No_function_in_L.albus	No_function_in_NR	NO_GO_reported
g390.t1	No_function_in_Refseq/Swissprot/TAIR_db	No_function_in_L.albus	No_function_in_NR	NO_GO_reported
g391.t1	No_function_in_Refseq/Swissprot/TAIR_db	No_function_in_L.albus	No_function_in_NR	NO_GO_reported
g393.t1	No_function_in_Refseq/Swissprot/TAIR_db	No_function_in_L.albus	No_function_in_NR	NO_GO_reported
g394.t1	No_function_in_Refseq/Swissprot/TAIR_db	No_function_in_L.albus	No_function_in_NR	NO_GO_reported
g395.t1	No_function_in_Refseq/Swissprot/TAIR_db	No_function_in_L.albus	No_function_in_NR	NO_GO_reported
g397.t1	No_function_in_Refseq/Swissprot/TAIR_db	No_function_in_L.albus	No_function_in_NR	NO_GO_reported
g398.t1	No_function_in_Refseq/Swissprot/TAIR_db	No_function_in_L.albus	No_function_in_NR	NO_GO_reported
g399.t1	No_function_in_Refseq/Swissprot/TAIR_db	No_function_in_L.albus	No_function_in_NR	NO_GO_reported
g400.t1	No_function_in_Refseq/Swissprot/TAIR_db	No_function_in_L.albus	No_function_in_NR	NO_GO_reported
g401.t1	No_function_in_Refseq/Swissprot/TAIR_db	No_function_in_L.albus	No_function_in_NR	NO_GO_reported
g402.t1	No_function_in_Refseq/Swissprot/TAIR_db	No_function_in_L.albus	No_function_in_NR	NO_GO_reported
g404.t1	No_function_in_Refseq/Swissprot/TAIR_db	No_function_in_L.albus	No_function_in_NR	NO_GO_reported
g405.t1	No_function_in_Refseq/Swissprot/TAIR_db	No_function_in_L.albus	No_function_in_NR	NO_GO_reported
g407.t1	No_function_in_Refseq/Swissprot/TAIR_db	No_function_in_L.albus	No_function_in_NR	NO_GO_reported
g408.t1	No_function_in_Refseq/Swissprot/TAIR_db	No_function_in_L.albus	No_function_in_NR	NO_GO_reported
g409.t1	No_function_in_Refseq/Swissprot/TAIR_db	No_function_in_L.albus	No_function_in_NR	NO_GO_reported
g410.t1	No_function_in_Refseq/Swissprot/TAIR_db	No_function_in_L.albus	No_function_in_NR	NO_GO_reported
g411.t1	No_function_in_Refseq/Swissprot/TAIR_db	No_function_in_L.albus	No_function_in_NR	NO_GO_reported
g412.t1	No_function_in_Refseq/Swissprot/TAIR_db	No_function_in_L.albus	No_function_in_NR	NO_GO_reported
g413.t1	No_function_in_Refseq/Swissprot/TAIR_db	No_function_in_L.albus	No_function_in_NR	NO_GO_reported
g414.t1	No_function_in_Refseq/Swissprot/TAIR_db	No_function_in_L.albus	No_function_in_NR	NO_GO_reported
g415.t1	No_function_in_Refseq/Swissprot/TAIR_db	No_function_in_L.albus	No_function_in_NR	NO_GO_reported
g416.t1	No_function_in_Refseq/Swissprot/TAIR_db	No_function_in_L.albus	No_function_in_NR	NO_GO_reported
g417.t1	No_function_in_Refseq/Swissprot/TAIR_db	No_function_in_L.albus	No_function_in_NR	NO_GO_reported
g418.t1	No_function_in_Refseq/Swissprot/TAIR_db	No_function_in_L.albus	No_function_in_NR	NO_GO_reported
g419.t1	No_function_in_Refseq/Swissprot/TAIR_db	No_function_in_L.albus	No_function_in_NR	NO_GO_reported
g420.t1	No_function_in_Refseq/Swissprot/TAIR_db	No_function_in_L.albus	No_function_in_NR	NO_GO_reported
g421.t1	No_function_in_Refseq/Swissprot/TAIR_db	No_function_in_L.albus	No_function_in_NR	NO_GO_reported
g422.t1	No_function_in_Refseq/Swissprot/TAIR_db	No_function_in_L.albus	No_function_in_NR	NO_GO_reported
g423.t1	No_function_in_Refseq/Swissprot/TAIR_db	No_function_in_L.albus	No_function_in_NR	NO_GO_reported
g424.t1	No_function_in_Refseq/Swissprot/TAIR_db	No_function_in_L.albus	No_function_in_NR	NO_GO_reported
g427.t1	No_function_in_Refseq/Swissprot/TAIR_db	No_function_in_L.albus	No_function_in_NR	NO_GO_reported
g428.t1	No_function_in_Refseq/Swissprot/TAIR_db	No_function_in_L.albus	No_function_in_NR	NO_GO_reported
g429.t1	No_function_in_Refseq/Swissprot/TAIR_db	No_function_in_L.albus	No_function_in_NR	NO_GO_reported
g431.t1	No_function_in_Refseq/Swissprot/TAIR_db	No_function_in_L.albus	No_function_in_NR	NO_GO_reported
g432.t1	No_function_in_Refseq/Swissprot/TAIR_db	No_function_in_L.albus	No_function_in_NR	NO_GO_reported
g433.t1	No_function_in_Refseq/Swissprot/TAIR_db	No_function_in_L.albus	No_function_in_NR	NO_GO_reported
g435.t1	No_function_in_Refseq/Swissprot/TAIR_db	No_function_in_L.albus	No_function_in_NR	NO_GO_reported
g438.t1	No_function_in_Refseq/Swissprot/TAIR_db	No_function_in_L.albus	No_function_in_NR	NO_GO_reported
g443.t1	No_function_in_Refseq/Swissprot/TAIR_db	No_function_in_L.albus	No_function_in_NR	NO_GO_reported
g444.t1	No_function_in_Refseq/Swissprot/TAIR_db	No_function_in_L.albus	No_function_in_NR	NO_GO_reported
g445.t1	No_function_in_Refseq/Swissprot/TAIR_db	No_function_in_L.albus	No_function_in_NR	NO_GO_reported
g446.t1	No_function_in_Refseq/Swissprot/TAIR_db	No_function_in_L.albus	No_function_in_NR	NO_GO_reported
g447.t1	No_function_in_Refseq/Swissprot/TAIR_db	No_function_in_L.albus	No_function_in_NR	NO_GO_reported
g448.t1	No_function_in_Refseq/Swissprot/TAIR_db	No_function_in_L.albus	No_function_in_NR	NO_GO_reported
g449.t1	No_function_in_Refseq/Swissprot/TAIR_db	No_function_in_L.albus	No_function_in_NR	NO_GO_reported
g450.t1	No_function_in_Refseq/Swissprot/TAIR_db	No_function_in_L.albus	No_function_in_NR	NO_GO_reported
g451.t1	No_function_in_Refseq/Swissprot/TAIR_db	No_function_in_L.albus	No_function_in_NR	NO_GO_reported
g452.t1	No_function_in_Refseq/Swissprot/TAIR_db	No_function_in_L.albus	No_function_in_NR	NO_GO_reported
g454.t1	No_function_in_Refseq/Swissprot/TAIR_db	No_function_in_L.albus	No_function_in_NR	NO_GO_reported
g455.t1	No_function_in_Refseq/Swissprot/TAIR_db	No_function_in_L.albus	No_function_in_NR	NO_GO_reported
g456.t1	No_function_in_Refseq/Swissprot/TAIR_db	No_function_in_L.albus	No_function_in_NR	NO_GO_reported
g457.t1	No_function_in_Refseq/Swissprot/TAIR_db	No_function_in_L.albus	No_function_in_NR	NO_GO_reported
g458.t1	No_function_in_Refseq/Swissprot/TAIR_db	No_function_in_L.albus	No_function_in_NR	NO_GO_reported
g459.t1	No_function_in_Refseq/Swissprot/TAIR_db	No_function_in_L.albus	No_function_in_NR	NO_GO_reported
g460.t1	No_function_in_Refseq/Swissprot/TAIR_db	No_function_in_L.albus	No_function_in_NR	NO_GO_reported
g461.t1	No_function_in_Refseq/Swissprot/TAIR_db	No_function_in_L.albus	No_function_in_NR	NO_GO_reported
g463.t1	No_function_in_Refseq/Swissprot/TAIR_db	No_function_in_L.albus	No_function_in_NR	NO_GO_reported
g464.t1	No_function_in_Refseq/Swissprot/TAIR_db	No_function_in_L.albus	No_function_in_NR	NO_GO_reported
g465.t1	No_function_in_Refseq/Swissprot/TAIR_db	No_function_in_L.albus	No_function_in_NR	NO_GO_reported
g466.t1	No_function_in_Refseq/Swissprot/TAIR_db	No_function_in_L.albus	No_function_in_NR	NO_GO_reported
g467.t1	No_function_in_Refseq/Swissprot/TAIR_db	No_function_in_L.albus	No_function_in_NR	NO_GO_reported
g468.t1	No_function_in_Refseq/Swissprot/TAIR_db	No_function_in_L.albus	No_function_in_NR	NO_GO_reported
g470.t1	No_function_in_Refseq/Swissprot/TAIR_db	No_function_in_L.albus	No_function_in_NR	NO_GO_reported
g471.t1	No_function_in_Refseq/Swissprot/TAIR_db	No_function_in_L.albus	No_function_in_NR	NO_GO_reported
g472.t1	No_function_in_Refseq/Swissprot/TAIR_db	No_function_in_L.albus	No_function_in_NR	NO_GO_reported
g473.t1	No_function_in_Refseq/Swissprot/TAIR_db	No_function_in_L.albus	No_function_in_NR	NO_GO_reported
g474.t1	No_function_in_Refseq/Swissprot/TAIR_db	No_function_in_L.albus	No_function_in_NR	NO_GO_reported
g476.t1	No_function_in_Refseq/Swissprot/TAIR_db	No_function_in_L.albus	No_function_in_NR	NO_GO_reported
g477.t1	No_function_in_Refseq/Swissprot/TAIR_db	No_function_in_L.albus	No_function_in_NR	NO_GO_reported
g478.t1	No_function_in_Refseq/Swissprot/TAIR_db	No_function_in_L.albus	No_function_in_NR	NO_GO_reported
g481.t1	No_function_in_Refseq/Swissprot/TAIR_db	No_function_in_L.albus	No_function_in_NR	NO_GO_reported
g482.t1	No_function_in_Refseq/Swissprot/TAIR_db	No_function_in_L.albus	No_function_in_NR	NO_GO_reported
g486.t1	No_function_in_Refseq/Swissprot/TAIR_db	No_function_in_L.albus	No_function_in_NR	NO_GO_reported
g488.t1	No_function_in_Refseq/Swissprot/TAIR_db	No_function_in_L.albus	No_function_in_NR	NO_GO_reported
g489.t1	No_function_in_Refseq/Swissprot/TAIR_db	No_function_in_L.albus	No_function_in_NR	NO_GO_reported
g490.t1	No_function_in_Refseq/Swissprot/TAIR_db	No_function_in_L.albus	No_function_in_NR	NO_GO_reported
g491.t1	No_function_in_Refseq/Swissprot/TAIR_db	No_function_in_L.albus	No_function_in_NR	NO_GO_reported
g492.t1	No_function_in_Refseq/Swissprot/TAIR_db	No_function_in_L.albus	No_function_in_NR	NO_GO_reported
g493.t1	No_function_in_Refseq/Swissprot/TAIR_db	No_function_in_L.albus	No_function_in_NR	NO_GO_reported
g494.t1	No_function_in_Refseq/Swissprot/TAIR_db	No_function_in_L.albus	No_function_in_NR	NO_GO_reported
g496.t1	No_function_in_Refseq/Swissprot/TAIR_db	No_function_in_L.albus	No_function_in_NR	NO_GO_reported
g499.t1	No_function_in_Refseq/Swissprot/TAIR_db	No_function_in_L.albus	No_function_in_NR	NO_GO_reported
g500.t1	No_function_in_Refseq/Swissprot/TAIR_db	No_function_in_L.albus	No_function_in_NR	NO_GO_reported
g502.t1	No_function_in_Refseq/Swissprot/TAIR_db	No_function_in_L.albus	No_function_in_NR	NO_GO_reported
g504.t1	No_function_in_Refseq/Swissprot/TAIR_db	No_function_in_L.albus	No_function_in_NR	NO_GO_reported
g505.t1	No_function_in_Refseq/Swissprot/TAIR_db	No_function_in_L.albus	No_function_in_NR	NO_GO_reported
g506.t1	No_function_in_Refseq/Swissprot/TAIR_db	No_function_in_L.albus	No_function_in_NR	NO_GO_reported
g507.t1	No_function_in_Refseq/Swissprot/TAIR_db	No_function_in_L.albus	No_function_in_NR	NO_GO_reported
g508.t1	No_function_in_Refseq/Swissprot/TAIR_db	No_function_in_L.albus	No_function_in_NR	NO_GO_reported
g509.t1	No_function_in_Refseq/Swissprot/TAIR_db	No_function_in_L.albus	No_function_in_NR	NO_GO_reported
g510.t1	No_function_in_Refseq/Swissprot/TAIR_db	No_function_in_L.albus	No_function_in_NR	NO_GO_reported
g511.t1	No_function_in_Refseq/Swissprot/TAIR_db	No_function_in_L.albus	No_function_in_NR	NO_GO_reported
g512.t1	No_function_in_Refseq/Swissprot/TAIR_db	No_function_in_L.albus	No_function_in_NR	NO_GO_reported
g513.t1	No_function_in_Refseq/Swissprot/TAIR_db	No_function_in_L.albus	No_function_in_NR	NO_GO_reported
g514.t1	No_function_in_Refseq/Swissprot/TAIR_db	No_function_in_L.albus	No_function_in_NR	NO_GO_reported
g516.t1	No_function_in_Refseq/Swissprot/TAIR_db	No_function_in_L.albus	No_function_in_NR	NO_GO_reported
g517.t1	No_function_in_Refseq/Swissprot/TAIR_db	No_function_in_L.albus	No_function_in_NR	NO_GO_reported
g518.t1	No_function_in_Refseq/Swissprot/TAIR_db	No_function_in_L.albus	No_function_in_NR	NO_GO_reported
g519.t1	No_function_in_Refseq/Swissprot/TAIR_db	No_function_in_L.albus	No_function_in_NR	NO_GO_reported
g520.t1	No_function_in_Refseq/Swissprot/TAIR_db	No_function_in_L.albus	No_function_in_NR	NO_GO_reported
g522.t1	No_function_in_Refseq/Swissprot/TAIR_db	No_function_in_L.albus	No_function_in_NR	NO_GO_reported
g524.t1	No_function_in_Refseq/Swissprot/TAIR_db	No_function_in_L.albus	No_function_in_NR	NO_GO_reported
g526.t1	No_function_in_Refseq/Swissprot/TAIR_db	No_function_in_L.albus	No_function_in_NR	NO_GO_reported
g527.t1	No_function_in_Refseq/Swissprot/TAIR_db	No_function_in_L.albus	No_function_in_NR	NO_GO_reported
g529.t1	No_function_in_Refseq/Swissprot/TAIR_db	No_function_in_L.albus	No_function_in_NR	NO_GO_reported
g530.t1	No_function_in_Refseq/Swissprot/TAIR_db	No_function_in_L.albus	No_function_in_NR	NO_GO_reported
g531.t1	No_function_in_Refseq/Swissprot/TAIR_db	No_function_in_L.albus	No_function_in_NR	NO_GO_reported
g532.t1	No_function_in_Refseq/Swissprot/TAIR_db	No_function_in_L.albus	No_function_in_NR	NO_GO_reported
g533.t1	No_function_in_Refseq/Swissprot/TAIR_db	No_function_in_L.albus	No_function_in_NR	NO_GO_reported
g534.t1	No_function_in_Refseq/Swissprot/TAIR_db	No_function_in_L.albus	No_function_in_NR	NO_GO_reported
g535.t1	No_function_in_Refseq/Swissprot/TAIR_db	No_function_in_L.albus	No_function_in_NR	NO_GO_reported
g536.t1	No_function_in_Refseq/Swissprot/TAIR_db	No_function_in_L.albus	No_function_in_NR	NO_GO_reported
g537.t1	No_function_in_Refseq/Swissprot/TAIR_db	No_function_in_L.albus	No_function_in_NR	NO_GO_reported
g538.t1	No_function_in_Refseq/Swissprot/TAIR_db	No_function_in_L.albus	No_function_in_NR	NO_GO_reported
g539.t1	No_function_in_Refseq/Swissprot/TAIR_db	No_function_in_L.albus	No_function_in_NR	NO_GO_reported
g540.t1	No_function_in_Refseq/Swissprot/TAIR_db	No_function_in_L.albus	No_function_in_NR	NO_GO_reported
g541.t1	No_function_in_Refseq/Swissprot/TAIR_db	No_function_in_L.albus	No_function_in_NR	NO_GO_reported
g542.t1	No_function_in_Refseq/Swissprot/TAIR_db	No_function_in_L.albus	No_function_in_NR	NO_GO_reported
g544.t1	No_function_in_Refseq/Swissprot/TAIR_db	No_function_in_L.albus	No_function_in_NR	NO_GO_reported
g545.t1	No_function_in_Refseq/Swissprot/TAIR_db	No_function_in_L.albus	No_function_in_NR	NO_GO_reported
g546.t1	No_function_in_Refseq/Swissprot/TAIR_db	No_function_in_L.albus	No_function_in_NR	NO_GO_reported
g547.t1	No_function_in_Refseq/Swissprot/TAIR_db	No_function_in_L.albus	No_function_in_NR	NO_GO_reported
g548.t1	No_function_in_Refseq/Swissprot/TAIR_db	No_function_in_L.albus	No_function_in_NR	NO_GO_reported
g549.t1	No_function_in_Refseq/Swissprot/TAIR_db	No_function_in_L.albus	No_function_in_NR	NO_GO_reported
g550.t1	No_function_in_Refseq/Swissprot/TAIR_db	No_function_in_L.albus	No_function_in_NR	NO_GO_reported
g551.t1	No_function_in_Refseq/Swissprot/TAIR_db	No_function_in_L.albus	No_function_in_NR	NO_GO_reported
g552.t1	No_function_in_Refseq/Swissprot/TAIR_db	No_function_in_L.albus	No_function_in_NR	NO_GO_reported
g553.t1	No_function_in_Refseq/Swissprot/TAIR_db	No_function_in_L.albus	No_function_in_NR	NO_GO_reported
g554.t1	No_function_in_Refseq/Swissprot/TAIR_db	No_function_in_L.albus	No_function_in_NR	NO_GO_reported
g555.t1	No_function_in_Refseq/Swissprot/TAIR_db	No_function_in_L.albus	No_function_in_NR	NO_GO_reported
g556.t1	No_function_in_Refseq/Swissprot/TAIR_db	No_function_in_L.albus	No_function_in_NR	NO_GO_reported
g557.t1	No_function_in_Refseq/Swissprot/TAIR_db	No_function_in_L.albus	No_function_in_NR	NO_GO_reported
g558.t1	No_function_in_Refseq/Swissprot/TAIR_db	No_function_in_L.albus	No_function_in_NR	NO_GO_reported
g559.t1	No_function_in_Refseq/Swissprot/TAIR_db	No_function_in_L.albus	No_function_in_NR	NO_GO_reported
g560.t1	No_function_in_Refseq/Swissprot/TAIR_db	No_function_in_L.albus	No_function_in_NR	NO_GO_reported
g561.t1	No_function_in_Refseq/Swissprot/TAIR_db	No_function_in_L.albus	No_function_in_NR	NO_GO_reported
g562.t1	No_function_in_Refseq/Swissprot/TAIR_db	No_function_in_L.albus	No_function_in_NR	NO_GO_reported
g564.t1	No_function_in_Refseq/Swissprot/TAIR_db	No_function_in_L.albus	No_function_in_NR	NO_GO_reported
g565.t1	No_function_in_Refseq/Swissprot/TAIR_db	No_function_in_L.albus	No_function_in_NR	NO_GO_reported
g566.t1	No_function_in_Refseq/Swissprot/TAIR_db	No_function_in_L.albus	No_function_in_NR	NO_GO_reported
g567.t1	No_function_in_Refseq/Swissprot/TAIR_db	No_function_in_L.albus	No_function_in_NR	NO_GO_reported
g568.t1	No_function_in_Refseq/Swissprot/TAIR_db	No_function_in_L.albus	No_function_in_NR	NO_GO_reported
g569.t1	No_function_in_Refseq/Swissprot/TAIR_db	No_function_in_L.albus	No_function_in_NR	NO_GO_reported
g570.t1	No_function_in_Refseq/Swissprot/TAIR_db	No_function_in_L.albus	No_function_in_NR	NO_GO_reported
g571.t1	No_function_in_Refseq/Swissprot/TAIR_db	No_function_in_L.albus	No_function_in_NR	NO_GO_reported
g572.t1	No_function_in_Refseq/Swissprot/TAIR_db	No_function_in_L.albus	No_function_in_NR	NO_GO_reported
g573.t1	No_function_in_Refseq/Swissprot/TAIR_db	No_function_in_L.albus	No_function_in_NR	NO_GO_reported
g574.t1	No_function_in_Refseq/Swissprot/TAIR_db	No_function_in_L.albus	No_function_in_NR	NO_GO_reported
g575.t1	No_function_in_Refseq/Swissprot/TAIR_db	No_function_in_L.albus	No_function_in_NR	NO_GO_reported
g577.t1	No_function_in_Refseq/Swissprot/TAIR_db	No_function_in_L.albus	No_function_in_NR	NO_GO_reported
g578.t1	No_function_in_Refseq/Swissprot/TAIR_db	No_function_in_L.albus	No_function_in_NR	NO_GO_reported
g580.t1	No_function_in_Refseq/Swissprot/TAIR_db	No_function_in_L.albus	No_function_in_NR	NO_GO_reported
g581.t1	No_function_in_Refseq/Swissprot/TAIR_db	No_function_in_L.albus	No_function_in_NR	NO_GO_reported
g584.t1	No_function_in_Refseq/Swissprot/TAIR_db	No_function_in_L.albus	No_function_in_NR	NO_GO_reported
g586.t1	No_function_in_Refseq/Swissprot/TAIR_db	No_function_in_L.albus	No_function_in_NR	NO_GO_reported
g587.t1	No_function_in_Refseq/Swissprot/TAIR_db	No_function_in_L.albus	No_function_in_NR	NO_GO_reported
g588.t1	No_function_in_Refseq/Swissprot/TAIR_db	No_function_in_L.albus	No_function_in_NR	NO_GO_reported
g589.t1	No_function_in_Refseq/Swissprot/TAIR_db	No_function_in_L.albus	No_function_in_NR	NO_GO_reported
g590.t1	No_function_in_Refseq/Swissprot/TAIR_db	No_function_in_L.albus	No_function_in_NR	NO_GO_reported
g591.t1	No_function_in_Refseq/Swissprot/TAIR_db	No_function_in_L.albus	No_function_in_NR	NO_GO_reported
g592.t1	No_function_in_Refseq/Swissprot/TAIR_db	No_function_in_L.albus	No_function_in_NR	NO_GO_reported
g593.t1	No_function_in_Refseq/Swissprot/TAIR_db	No_function_in_L.albus	No_function_in_NR	NO_GO_reported
g595.t1	No_function_in_Refseq/Swissprot/TAIR_db	No_function_in_L.albus	No_function_in_NR	NO_GO_reported
g596.t1	No_function_in_Refseq/Swissprot/TAIR_db	No_function_in_L.albus	No_function_in_NR	NO_GO_reported
g597.t1	No_function_in_Refseq/Swissprot/TAIR_db	No_function_in_L.albus	No_function_in_NR	NO_GO_reported
g598.t1	No_function_in_Refseq/Swissprot/TAIR_db	No_function_in_L.albus	No_function_in_NR	NO_GO_reported
g599.t1	No_function_in_Refseq/Swissprot/TAIR_db	No_function_in_L.albus	No_function_in_NR	NO_GO_reported
g600.t1	No_function_in_Refseq/Swissprot/TAIR_db	No_function_in_L.albus	No_function_in_NR	NO_GO_reported
g601.t1	No_function_in_Refseq/Swissprot/TAIR_db	No_function_in_L.albus	No_function_in_NR	NO_GO_reported
g603.t1	No_function_in_Refseq/Swissprot/TAIR_db	No_function_in_L.albus	No_function_in_NR	NO_GO_reported
g605.t1	No_function_in_Refseq/Swissprot/TAIR_db	No_function_in_L.albus	No_function_in_NR	NO_GO_reported
g608.t1	No_function_in_Refseq/Swissprot/TAIR_db	No_function_in_L.albus	No_function_in_NR	NO_GO_reported
g609.t1	No_function_in_Refseq/Swissprot/TAIR_db	No_function_in_L.albus	No_function_in_NR	NO_GO_reported
g610.t1	No_function_in_Refseq/Swissprot/TAIR_db	No_function_in_L.albus	No_function_in_NR	NO_GO_reported
g611.t1	No_function_in_Refseq/Swissprot/TAIR_db	No_function_in_L.albus	No_function_in_NR	NO_GO_reported
g612.t1	No_function_in_Refseq/Swissprot/TAIR_db	No_function_in_L.albus	No_function_in_NR	NO_GO_reported
g613.t1	No_function_in_Refseq/Swissprot/TAIR_db	No_function_in_L.albus	No_function_in_NR	NO_GO_reported
g615.t1	No_function_in_Refseq/Swissprot/TAIR_db	No_function_in_L.albus	No_function_in_NR	NO_GO_reported
g616.t1	No_function_in_Refseq/Swissprot/TAIR_db	No_function_in_L.albus	No_function_in_NR	NO_GO_reported
g617.t1	No_function_in_Refseq/Swissprot/TAIR_db	No_function_in_L.albus	No_function_in_NR	NO_GO_reported
g619.t1	No_function_in_Refseq/Swissprot/TAIR_db	No_function_in_L.albus	No_function_in_NR	NO_GO_reported
g620.t1	No_function_in_Refseq/Swissprot/TAIR_db	No_function_in_L.albus	No_function_in_NR	NO_GO_reported
g621.t1	No_function_in_Refseq/Swissprot/TAIR_db	No_function_in_L.albus	No_function_in_NR	NO_GO_reported
g626.t1	No_function_in_Refseq/Swissprot/TAIR_db	No_function_in_L.albus	No_function_in_NR	NO_GO_reported
g629.t1	No_function_in_Refseq/Swissprot/TAIR_db	No_function_in_L.albus	No_function_in_NR	NO_GO_reported
g632.t1	No_function_in_Refseq/Swissprot/TAIR_db	No_function_in_L.albus	No_function_in_NR	NO_GO_reported
g635.t1	No_function_in_Refseq/Swissprot/TAIR_db	No_function_in_L.albus	No_function_in_NR	NO_GO_reported
g636.t1	No_function_in_Refseq/Swissprot/TAIR_db	No_function_in_L.albus	No_function_in_NR	NO_GO_reported
g638.t1	No_function_in_Refseq/Swissprot/TAIR_db	No_function_in_L.albus	No_function_in_NR	NO_GO_reported
g640.t1	No_function_in_Refseq/Swissprot/TAIR_db	No_function_in_L.albus	No_function_in_NR	NO_GO_reported
g641.t1	No_function_in_Refseq/Swissprot/TAIR_db	No_function_in_L.albus	No_function_in_NR	NO_GO_reported
g643.t1	No_function_in_Refseq/Swissprot/TAIR_db	No_function_in_L.albus	No_function_in_NR	NO_GO_reported
g644.t1	No_function_in_Refseq/Swissprot/TAIR_db	No_function_in_L.albus	No_function_in_NR	NO_GO_reported
g646.t1	No_function_in_Refseq/Swissprot/TAIR_db	No_function_in_L.albus	No_function_in_NR	NO_GO_reported
g649.t1	No_function_in_Refseq/Swissprot/TAIR_db	No_function_in_L.albus	No_function_in_NR	NO_GO_reported
g650.t1	No_function_in_Refseq/Swissprot/TAIR_db	No_function_in_L.albus	No_function_in_NR	NO_GO_reported
g651.t1	No_function_in_Refseq/Swissprot/TAIR_db	No_function_in_L.albus	No_function_in_NR	NO_GO_reported
g652.t1	No_function_in_Refseq/Swissprot/TAIR_db	No_function_in_L.albus	No_function_in_NR	NO_GO_reported
g655.t1	No_function_in_Refseq/Swissprot/TAIR_db	No_function_in_L.albus	No_function_in_NR	NO_GO_reported
g657.t1	No_function_in_Refseq/Swissprot/TAIR_db	No_function_in_L.albus	No_function_in_NR	NO_GO_reported
g663.t1	No_function_in_Refseq/Swissprot/TAIR_db	No_function_in_L.albus	No_function_in_NR	GO:0003676,GO:0015074,
g667.t1	No_function_in_Refseq/Swissprot/TAIR_db	No_function_in_L.albus	No_function_in_NR	NO_GO_reported
g668.t1	No_function_in_Refseq/Swissprot/TAIR_db	No_function_in_L.albus	No_function_in_NR	NO_GO_reported
g670.t1	No_function_in_Refseq/Swissprot/TAIR_db	No_function_in_L.albus	No_function_in_NR	NO_GO_reported
g675.t1	No_function_in_Refseq/Swissprot/TAIR_db	No_function_in_L.albus	No_function_in_NR	NO_GO_reported
g676.t1	No_function_in_Refseq/Swissprot/TAIR_db	No_function_in_L.albus	No_function_in_NR	NO_GO_reported
g677.t1	No_function_in_Refseq/Swissprot/TAIR_db	No_function_in_L.albus	No_function_in_NR	NO_GO_reported
g679.t1	No_function_in_Refseq/Swissprot/TAIR_db	No_function_in_L.albus	No_function_in_NR	NO_GO_reported
g680.t1	No_function_in_Refseq/Swissprot/TAIR_db	No_function_in_L.albus	No_function_in_NR	NO_GO_reported
g683.t1	No_function_in_Refseq/Swissprot/TAIR_db	No_function_in_L.albus	No_function_in_NR	NO_GO_reported
g684.t1	No_function_in_Refseq/Swissprot/TAIR_db	No_function_in_L.albus	No_function_in_NR	NO_GO_reported
g685.t1	No_function_in_Refseq/Swissprot/TAIR_db	No_function_in_L.albus	No_function_in_NR	NO_GO_reported
g686.t1	No_function_in_Refseq/Swissprot/TAIR_db	No_function_in_L.albus	No_function_in_NR	NO_GO_reported
g688.t1	No_function_in_Refseq/Swissprot/TAIR_db	No_function_in_L.albus	No_function_in_NR	NO_GO_reported
g690.t1	No_function_in_Refseq/Swissprot/TAIR_db	No_function_in_L.albus	No_function_in_NR	NO_GO_reported
g691.t1	No_function_in_Refseq/Swissprot/TAIR_db	No_function_in_L.albus	No_function_in_NR	NO_GO_reported
g692.t1	No_function_in_Refseq/Swissprot/TAIR_db	No_function_in_L.albus	No_function_in_NR	NO_GO_reported
g693.t1	No_function_in_Refseq/Swissprot/TAIR_db	No_function_in_L.albus	No_function_in_NR	NO_GO_reported
g694.t1	No_function_in_Refseq/Swissprot/TAIR_db	No_function_in_L.albus	No_function_in_NR	NO_GO_reported
g695.t1	No_function_in_Refseq/Swissprot/TAIR_db	No_function_in_L.albus	No_function_in_NR	NO_GO_reported
g697.t1	No_function_in_Refseq/Swissprot/TAIR_db	No_function_in_L.albus	No_function_in_NR	NO_GO_reported
g698.t1	No_function_in_Refseq/Swissprot/TAIR_db	No_function_in_L.albus	No_function_in_NR	NO_GO_reported
g699.t1	No_function_in_Refseq/Swissprot/TAIR_db	No_function_in_L.albus	No_function_in_NR	NO_GO_reported
g701.t1	No_function_in_Refseq/Swissprot/TAIR_db	No_function_in_L.albus	No_function_in_NR	NO_GO_reported
g702.t1	No_function_in_Refseq/Swissprot/TAIR_db	No_function_in_L.albus	No_function_in_NR	NO_GO_reported
g703.t1	No_function_in_Refseq/Swissprot/TAIR_db	No_function_in_L.albus	No_function_in_NR	NO_GO_reported
g704.t1	No_function_in_Refseq/Swissprot/TAIR_db	No_function_in_L.albus	No_function_in_NR	NO_GO_reported
g706.t1	No_function_in_Refseq/Swissprot/TAIR_db	No_function_in_L.albus	No_function_in_NR	NO_GO_reported
g707.t1	No_function_in_Refseq/Swissprot/TAIR_db	No_function_in_L.albus	No_function_in_NR	NO_GO_reported
g709.t1	No_function_in_Refseq/Swissprot/TAIR_db	No_function_in_L.albus	No_function_in_NR	NO_GO_reported
g710.t1	No_function_in_Refseq/Swissprot/TAIR_db	No_function_in_L.albus	No_function_in_NR	NO_GO_reported
g711.t1	No_function_in_Refseq/Swissprot/TAIR_db	No_function_in_L.albus	No_function_in_NR	NO_GO_reported
g713.t1	No_function_in_Refseq/Swissprot/TAIR_db	No_function_in_L.albus	No_function_in_NR	NO_GO_reported
g715.t1	No_function_in_Refseq/Swissprot/TAIR_db	No_function_in_L.albus	No_function_in_NR	NO_GO_reported
g718.t1	No_function_in_Refseq/Swissprot/TAIR_db	No_function_in_L.albus	No_function_in_NR	NO_GO_reported
g719.t1	No_function_in_Refseq/Swissprot/TAIR_db	No_function_in_L.albus	No_function_in_NR	NO_GO_reported
g720.t1	No_function_in_Refseq/Swissprot/TAIR_db	No_function_in_L.albus	No_function_in_NR	NO_GO_reported
g722.t1	No_function_in_Refseq/Swissprot/TAIR_db	No_function_in_L.albus	No_function_in_NR	NO_GO_reported
g723.t1	No_function_in_Refseq/Swissprot/TAIR_db	No_function_in_L.albus	No_function_in_NR	NO_GO_reported
g724.t1	No_function_in_Refseq/Swissprot/TAIR_db	No_function_in_L.albus	No_function_in_NR	NO_GO_reported
g725.t1	No_function_in_Refseq/Swissprot/TAIR_db	No_function_in_L.albus	No_function_in_NR	NO_GO_reported
g726.t1	No_function_in_Refseq/Swissprot/TAIR_db	No_function_in_L.albus	No_function_in_NR	NO_GO_reported
g727.t1	No_function_in_Refseq/Swissprot/TAIR_db	No_function_in_L.albus	No_function_in_NR	NO_GO_reported
g728.t1	No_function_in_Refseq/Swissprot/TAIR_db	No_function_in_L.albus	No_function_in_NR	NO_GO_reported
g729.t1	No_function_in_Refseq/Swissprot/TAIR_db	No_function_in_L.albus	No_function_in_NR	NO_GO_reported
g730.t1	No_function_in_Refseq/Swissprot/TAIR_db	No_function_in_L.albus	No_function_in_NR	NO_GO_reported
g731.t1	No_function_in_Refseq/Swissprot/TAIR_db	No_function_in_L.albus	No_function_in_NR	NO_GO_reported
g732.t1	No_function_in_Refseq/Swissprot/TAIR_db	No_function_in_L.albus	No_function_in_NR	NO_GO_reported
g733.t1	No_function_in_Refseq/Swissprot/TAIR_db	No_function_in_L.albus	No_function_in_NR	NO_GO_reported
g734.t1	No_function_in_Refseq/Swissprot/TAIR_db	No_function_in_L.albus	No_function_in_NR	NO_GO_reported
g735.t1	No_function_in_Refseq/Swissprot/TAIR_db	No_function_in_L.albus	No_function_in_NR	NO_GO_reported
g737.t1	No_function_in_Refseq/Swissprot/TAIR_db	No_function_in_L.albus	No_function_in_NR	NO_GO_reported
g738.t1	No_function_in_Refseq/Swissprot/TAIR_db	No_function_in_L.albus	No_function_in_NR	NO_GO_reported
g739.t1	No_function_in_Refseq/Swissprot/TAIR_db	No_function_in_L.albus	No_function_in_NR	NO_GO_reported
g740.t1	No_function_in_Refseq/Swissprot/TAIR_db	No_function_in_L.albus	No_function_in_NR	NO_GO_reported
g741.t1	No_function_in_Refseq/Swissprot/TAIR_db	No_function_in_L.albus	No_function_in_NR	NO_GO_reported
g743.t1	No_function_in_Refseq/Swissprot/TAIR_db	No_function_in_L.albus	No_function_in_NR	NO_GO_reported
g744.t1	No_function_in_Refseq/Swissprot/TAIR_db	No_function_in_L.albus	No_function_in_NR	NO_GO_reported
g745.t1	No_function_in_Refseq/Swissprot/TAIR_db	No_function_in_L.albus	No_function_in_NR	NO_GO_reported
g746.t1	No_function_in_Refseq/Swissprot/TAIR_db	No_function_in_L.albus	No_function_in_NR	NO_GO_reported
g748.t1	No_function_in_Refseq/Swissprot/TAIR_db	No_function_in_L.albus	No_function_in_NR	NO_GO_reported
g749.t1	No_function_in_Refseq/Swissprot/TAIR_db	No_function_in_L.albus	No_function_in_NR	NO_GO_reported
g750.t1	No_function_in_Refseq/Swissprot/TAIR_db	No_function_in_L.albus	No_function_in_NR	NO_GO_reported
g751.t1	No_function_in_Refseq/Swissprot/TAIR_db	No_function_in_L.albus	No_function_in_NR	NO_GO_reported
g752.t1	No_function_in_Refseq/Swissprot/TAIR_db	No_function_in_L.albus	No_function_in_NR	NO_GO_reported
g753.t1	No_function_in_Refseq/Swissprot/TAIR_db	No_function_in_L.albus	No_function_in_NR	NO_GO_reported
g754.t1	No_function_in_Refseq/Swissprot/TAIR_db	No_function_in_L.albus	No_function_in_NR	NO_GO_reported
g755.t1	No_function_in_Refseq/Swissprot/TAIR_db	No_function_in_L.albus	No_function_in_NR	NO_GO_reported
g756.t1	No_function_in_Refseq/Swissprot/TAIR_db	No_function_in_L.albus	No_function_in_NR	NO_GO_reported
g757.t1	No_function_in_Refseq/Swissprot/TAIR_db	No_function_in_L.albus	No_function_in_NR	NO_GO_reported
g758.t1	No_function_in_Refseq/Swissprot/TAIR_db	No_function_in_L.albus	No_function_in_NR	NO_GO_reported
g760.t1	No_function_in_Refseq/Swissprot/TAIR_db	No_function_in_L.albus	No_function_in_NR	NO_GO_reported
g761.t1	No_function_in_Refseq/Swissprot/TAIR_db	No_function_in_L.albus	No_function_in_NR	NO_GO_reported
g762.t1	No_function_in_Refseq/Swissprot/TAIR_db	No_function_in_L.albus	No_function_in_NR	NO_GO_reported
g763.t1	No_function_in_Refseq/Swissprot/TAIR_db	No_function_in_L.albus	No_function_in_NR	NO_GO_reported
g764.t1	No_function_in_Refseq/Swissprot/TAIR_db	No_function_in_L.albus	No_function_in_NR	NO_GO_reported
g765.t1	No_function_in_Refseq/Swissprot/TAIR_db	No_function_in_L.albus	No_function_in_NR	NO_GO_reported
g766.t1	No_function_in_Refseq/Swissprot/TAIR_db	No_function_in_L.albus	No_function_in_NR	NO_GO_reported
g767.t1	No_function_in_Refseq/Swissprot/TAIR_db	No_function_in_L.albus	No_function_in_NR	NO_GO_reported
g768.t1	No_function_in_Refseq/Swissprot/TAIR_db	No_function_in_L.albus	No_function_in_NR	NO_GO_reported
g769.t1	No_function_in_Refseq/Swissprot/TAIR_db	No_function_in_L.albus	No_function_in_NR	NO_GO_reported
g770.t1	No_function_in_Refseq/Swissprot/TAIR_db	No_function_in_L.albus	No_function_in_NR	NO_GO_reported
g771.t1	No_function_in_Refseq/Swissprot/TAIR_db	No_function_in_L.albus	No_function_in_NR	NO_GO_reported
g772.t1	No_function_in_Refseq/Swissprot/TAIR_db	No_function_in_L.albus	No_function_in_NR	NO_GO_reported
g773.t1	No_function_in_Refseq/Swissprot/TAIR_db	No_function_in_L.albus	No_function_in_NR	NO_GO_reported
g774.t1	No_function_in_Refseq/Swissprot/TAIR_db	No_function_in_L.albus	No_function_in_NR	NO_GO_reported
g775.t1	No_function_in_Refseq/Swissprot/TAIR_db	No_function_in_L.albus	No_function_in_NR	NO_GO_reported
g776.t1	No_function_in_Refseq/Swissprot/TAIR_db	No_function_in_L.albus	No_function_in_NR	NO_GO_reported
g777.t1	No_function_in_Refseq/Swissprot/TAIR_db	No_function_in_L.albus	No_function_in_NR	NO_GO_reported
g780.t1	No_function_in_Refseq/Swissprot/TAIR_db	No_function_in_L.albus	No_function_in_NR	NO_GO_reported
g782.t1	No_function_in_Refseq/Swissprot/TAIR_db	No_function_in_L.albus	No_function_in_NR	NO_GO_reported
g784.t1	No_function_in_Refseq/Swissprot/TAIR_db	No_function_in_L.albus	No_function_in_NR	NO_GO_reported
g787.t1	No_function_in_Refseq/Swissprot/TAIR_db	No_function_in_L.albus	No_function_in_NR	NO_GO_reported
g789.t1	No_function_in_Refseq/Swissprot/TAIR_db	No_function_in_L.albus	No_function_in_NR	NO_GO_reported
g790.t1	No_function_in_Refseq/Swissprot/TAIR_db	No_function_in_L.albus	No_function_in_NR	NO_GO_reported
g791.t1	No_function_in_Refseq/Swissprot/TAIR_db	No_function_in_L.albus	No_function_in_NR	NO_GO_reported
g794.t1	No_function_in_Refseq/Swissprot/TAIR_db	No_function_in_L.albus	No_function_in_NR	NO_GO_reported
g795.t1	No_function_in_Refseq/Swissprot/TAIR_db	No_function_in_L.albus	No_function_in_NR	NO_GO_reported
g796.t1	No_function_in_Refseq/Swissprot/TAIR_db	No_function_in_L.albus	No_function_in_NR	NO_GO_reported
g797.t1	No_function_in_Refseq/Swissprot/TAIR_db	No_function_in_L.albus	No_function_in_NR	NO_GO_reported
g798.t1	No_function_in_Refseq/Swissprot/TAIR_db	No_function_in_L.albus	No_function_in_NR	NO_GO_reported
g802.t1	No_function_in_Refseq/Swissprot/TAIR_db	No_function_in_L.albus	No_function_in_NR	NO_GO_reported
g803.t1	No_function_in_Refseq/Swissprot/TAIR_db	No_function_in_L.albus	No_function_in_NR	NO_GO_reported
g804.t1	No_function_in_Refseq/Swissprot/TAIR_db	No_function_in_L.albus	No_function_in_NR	NO_GO_reported
g805.t1	No_function_in_Refseq/Swissprot/TAIR_db	No_function_in_L.albus	No_function_in_NR	NO_GO_reported
g806.t1	No_function_in_Refseq/Swissprot/TAIR_db	No_function_in_L.albus	No_function_in_NR	NO_GO_reported
g807.t1	No_function_in_Refseq/Swissprot/TAIR_db	No_function_in_L.albus	No_function_in_NR	NO_GO_reported
g809.t1	No_function_in_Refseq/Swissprot/TAIR_db	No_function_in_L.albus	No_function_in_NR	NO_GO_reported
g810.t1	No_function_in_Refseq/Swissprot/TAIR_db	No_function_in_L.albus	No_function_in_NR	NO_GO_reported
g811.t1	No_function_in_Refseq/Swissprot/TAIR_db	No_function_in_L.albus	No_function_in_NR	NO_GO_reported
g812.t1	No_function_in_Refseq/Swissprot/TAIR_db	No_function_in_L.albus	No_function_in_NR	NO_GO_reported
g814.t1	No_function_in_Refseq/Swissprot/TAIR_db	No_function_in_L.albus	No_function_in_NR	NO_GO_reported
g815.t1	No_function_in_Refseq/Swissprot/TAIR_db	No_function_in_L.albus	No_function_in_NR	NO_GO_reported
g816.t1	No_function_in_Refseq/Swissprot/TAIR_db	No_function_in_L.albus	No_function_in_NR	NO_GO_reported
g817.t1	No_function_in_Refseq/Swissprot/TAIR_db	No_function_in_L.albus	No_function_in_NR	NO_GO_reported
g818.t1	No_function_in_Refseq/Swissprot/TAIR_db	No_function_in_L.albus	No_function_in_NR	NO_GO_reported
g819.t1	No_function_in_Refseq/Swissprot/TAIR_db	No_function_in_L.albus	No_function_in_NR	NO_GO_reported
g820.t1	No_function_in_Refseq/Swissprot/TAIR_db	No_function_in_L.albus	No_function_in_NR	NO_GO_reported
g822.t1	No_function_in_Refseq/Swissprot/TAIR_db	No_function_in_L.albus	No_function_in_NR	NO_GO_reported
g823.t1	No_function_in_Refseq/Swissprot/TAIR_db	No_function_in_L.albus	No_function_in_NR	NO_GO_reported
g824.t1	No_function_in_Refseq/Swissprot/TAIR_db	No_function_in_L.albus	No_function_in_NR	NO_GO_reported
g825.t1	No_function_in_Refseq/Swissprot/TAIR_db	No_function_in_L.albus	No_function_in_NR	NO_GO_reported
g826.t1	No_function_in_Refseq/Swissprot/TAIR_db	No_function_in_L.albus	No_function_in_NR	NO_GO_reported
g827.t1	No_function_in_Refseq/Swissprot/TAIR_db	No_function_in_L.albus	No_function_in_NR	NO_GO_reported
g828.t1	No_function_in_Refseq/Swissprot/TAIR_db	No_function_in_L.albus	No_function_in_NR	NO_GO_reported
g829.t1	No_function_in_Refseq/Swissprot/TAIR_db	No_function_in_L.albus	No_function_in_NR	NO_GO_reported
g830.t1	No_function_in_Refseq/Swissprot/TAIR_db	No_function_in_L.albus	No_function_in_NR	NO_GO_reported
g831.t1	No_function_in_Refseq/Swissprot/TAIR_db	No_function_in_L.albus	No_function_in_NR	NO_GO_reported
g832.t1	No_function_in_Refseq/Swissprot/TAIR_db	No_function_in_L.albus	No_function_in_NR	NO_GO_reported
g833.t1	No_function_in_Refseq/Swissprot/TAIR_db	No_function_in_L.albus	No_function_in_NR	NO_GO_reported
g834.t1	No_function_in_Refseq/Swissprot/TAIR_db	No_function_in_L.albus	No_function_in_NR	NO_GO_reported
g835.t1	No_function_in_Refseq/Swissprot/TAIR_db	No_function_in_L.albus	No_function_in_NR	NO_GO_reported
g836.t1	No_function_in_Refseq/Swissprot/TAIR_db	No_function_in_L.albus	No_function_in_NR	NO_GO_reported
g837.t1	No_function_in_Refseq/Swissprot/TAIR_db	No_function_in_L.albus	No_function_in_NR	NO_GO_reported
g838.t1	No_function_in_Refseq/Swissprot/TAIR_db	No_function_in_L.albus	No_function_in_NR	NO_GO_reported
g839.t1	No_function_in_Refseq/Swissprot/TAIR_db	No_function_in_L.albus	No_function_in_NR	NO_GO_reported
g840.t1	No_function_in_Refseq/Swissprot/TAIR_db	No_function_in_L.albus	No_function_in_NR	NO_GO_reported
g841.t1	No_function_in_Refseq/Swissprot/TAIR_db	No_function_in_L.albus	No_function_in_NR	NO_GO_reported
g842.t1	No_function_in_Refseq/Swissprot/TAIR_db	No_function_in_L.albus	No_function_in_NR	NO_GO_reported
g843.t1	No_function_in_Refseq/Swissprot/TAIR_db	No_function_in_L.albus	No_function_in_NR	NO_GO_reported
g844.t1	No_function_in_Refseq/Swissprot/TAIR_db	No_function_in_L.albus	No_function_in_NR	NO_GO_reported
g845.t1	No_function_in_Refseq/Swissprot/TAIR_db	No_function_in_L.albus	No_function_in_NR	NO_GO_reported
g847.t1	No_function_in_Refseq/Swissprot/TAIR_db	No_function_in_L.albus	No_function_in_NR	NO_GO_reported
g848.t1	No_function_in_Refseq/Swissprot/TAIR_db	No_function_in_L.albus	No_function_in_NR	NO_GO_reported
g849.t1	No_function_in_Refseq/Swissprot/TAIR_db	No_function_in_L.albus	No_function_in_NR	NO_GO_reported
g850.t1	No_function_in_Refseq/Swissprot/TAIR_db	No_function_in_L.albus	No_function_in_NR	NO_GO_reported
g851.t1	No_function_in_Refseq/Swissprot/TAIR_db	No_function_in_L.albus	No_function_in_NR	NO_GO_reported
g852.t1	No_function_in_Refseq/Swissprot/TAIR_db	No_function_in_L.albus	No_function_in_NR	NO_GO_reported
g853.t1	No_function_in_Refseq/Swissprot/TAIR_db	No_function_in_L.albus	No_function_in_NR	NO_GO_reported
g854.t1	No_function_in_Refseq/Swissprot/TAIR_db	No_function_in_L.albus	No_function_in_NR	NO_GO_reported
g855.t1	No_function_in_Refseq/Swissprot/TAIR_db	No_function_in_L.albus	No_function_in_NR	NO_GO_reported
g856.t1	No_function_in_Refseq/Swissprot/TAIR_db	No_function_in_L.albus	No_function_in_NR	NO_GO_reported
g857.t1	No_function_in_Refseq/Swissprot/TAIR_db	No_function_in_L.albus	No_function_in_NR	NO_GO_reported
g858.t1	No_function_in_Refseq/Swissprot/TAIR_db	No_function_in_L.albus	No_function_in_NR	NO_GO_reported
g859.t1	No_function_in_Refseq/Swissprot/TAIR_db	No_function_in_L.albus	No_function_in_NR	NO_GO_reported
g860.t1	No_function_in_Refseq/Swissprot/TAIR_db	No_function_in_L.albus	No_function_in_NR	NO_GO_reported
g861.t1	No_function_in_Refseq/Swissprot/TAIR_db	No_function_in_L.albus	No_function_in_NR	NO_GO_reported
g862.t1	No_function_in_Refseq/Swissprot/TAIR_db	No_function_in_L.albus	No_function_in_NR	NO_GO_reported
g863.t1	No_function_in_Refseq/Swissprot/TAIR_db	No_function_in_L.albus	No_function_in_NR	NO_GO_reported
g864.t1	No_function_in_Refseq/Swissprot/TAIR_db	No_function_in_L.albus	No_function_in_NR	NO_GO_reported
g865.t1	No_function_in_Refseq/Swissprot/TAIR_db	No_function_in_L.albus	No_function_in_NR	NO_GO_reported
g866.t1	No_function_in_Refseq/Swissprot/TAIR_db	No_function_in_L.albus	No_function_in_NR	NO_GO_reported
g867.t1	No_function_in_Refseq/Swissprot/TAIR_db	No_function_in_L.albus	No_function_in_NR	NO_GO_reported
g868.t1	No_function_in_Refseq/Swissprot/TAIR_db	No_function_in_L.albus	No_function_in_NR	NO_GO_reported
g869.t1	No_function_in_Refseq/Swissprot/TAIR_db	No_function_in_L.albus	No_function_in_NR	NO_GO_reported
g870.t1	No_function_in_Refseq/Swissprot/TAIR_db	No_function_in_L.albus	No_function_in_NR	NO_GO_reported
g871.t1	No_function_in_Refseq/Swissprot/TAIR_db	No_function_in_L.albus	No_function_in_NR	NO_GO_reported
g872.t1	No_function_in_Refseq/Swissprot/TAIR_db	No_function_in_L.albus	No_function_in_NR	NO_GO_reported
g874.t1	No_function_in_Refseq/Swissprot/TAIR_db	No_function_in_L.albus	No_function_in_NR	NO_GO_reported
g875.t1	No_function_in_Refseq/Swissprot/TAIR_db	No_function_in_L.albus	No_function_in_NR	NO_GO_reported
g876.t1	No_function_in_Refseq/Swissprot/TAIR_db	No_function_in_L.albus	No_function_in_NR	NO_GO_reported
g877.t1	No_function_in_Refseq/Swissprot/TAIR_db	No_function_in_L.albus	No_function_in_NR	NO_GO_reported
g878.t1	No_function_in_Refseq/Swissprot/TAIR_db	No_function_in_L.albus	No_function_in_NR	NO_GO_reported
g879.t1	No_function_in_Refseq/Swissprot/TAIR_db	No_function_in_L.albus	No_function_in_NR	NO_GO_reported
g880.t1	No_function_in_Refseq/Swissprot/TAIR_db	No_function_in_L.albus	No_function_in_NR	NO_GO_reported
g882.t1	No_function_in_Refseq/Swissprot/TAIR_db	No_function_in_L.albus	No_function_in_NR	NO_GO_reported
g883.t1	No_function_in_Refseq/Swissprot/TAIR_db	No_function_in_L.albus	No_function_in_NR	NO_GO_reported
g884.t1	No_function_in_Refseq/Swissprot/TAIR_db	No_function_in_L.albus	No_function_in_NR	NO_GO_reported
g885.t1	No_function_in_Refseq/Swissprot/TAIR_db	No_function_in_L.albus	No_function_in_NR	NO_GO_reported
g886.t1	No_function_in_Refseq/Swissprot/TAIR_db	No_function_in_L.albus	No_function_in_NR	NO_GO_reported
g887.t1	No_function_in_Refseq/Swissprot/TAIR_db	No_function_in_L.albus	No_function_in_NR	NO_GO_reported
g888.t1	No_function_in_Refseq/Swissprot/TAIR_db	No_function_in_L.albus	No_function_in_NR	NO_GO_reported
g889.t1	No_function_in_Refseq/Swissprot/TAIR_db	No_function_in_L.albus	No_function_in_NR	NO_GO_reported
g890.t1	No_function_in_Refseq/Swissprot/TAIR_db	No_function_in_L.albus	No_function_in_NR	NO_GO_reported
g891.t1	No_function_in_Refseq/Swissprot/TAIR_db	No_function_in_L.albus	No_function_in_NR	NO_GO_reported
g892.t1	No_function_in_Refseq/Swissprot/TAIR_db	No_function_in_L.albus	No_function_in_NR	NO_GO_reported
g893.t1	No_function_in_Refseq/Swissprot/TAIR_db	No_function_in_L.albus	No_function_in_NR	GO:0003676,GO:0015074,
g894.t1	No_function_in_Refseq/Swissprot/TAIR_db	No_function_in_L.albus	No_function_in_NR	GO:0003676,GO:0008270,
g895.t1	No_function_in_Refseq/Swissprot/TAIR_db	No_function_in_L.albus	No_function_in_NR	NO_GO_reported
g897.t1	No_function_in_Refseq/Swissprot/TAIR_db	No_function_in_L.albus	No_function_in_NR	NO_GO_reported
g898.t1	No_function_in_Refseq/Swissprot/TAIR_db	No_function_in_L.albus	No_function_in_NR	NO_GO_reported
g899.t1	No_function_in_Refseq/Swissprot/TAIR_db	No_function_in_L.albus	No_function_in_NR	NO_GO_reported
g900.t1	No_function_in_Refseq/Swissprot/TAIR_db	No_function_in_L.albus	No_function_in_NR	NO_GO_reported
g902.t1	No_function_in_Refseq/Swissprot/TAIR_db	No_function_in_L.albus	No_function_in_NR	NO_GO_reported
g903.t1	No_function_in_Refseq/Swissprot/TAIR_db	No_function_in_L.albus	No_function_in_NR	NO_GO_reported
g904.t1	No_function_in_Refseq/Swissprot/TAIR_db	No_function_in_L.albus	No_function_in_NR	NO_GO_reported
g910.t1	No_function_in_Refseq/Swissprot/TAIR_db	No_function_in_L.albus	No_function_in_NR	NO_GO_reported
g912.t1	No_function_in_Refseq/Swissprot/TAIR_db	No_function_in_L.albus	No_function_in_NR	NO_GO_reported
g913.t1	No_function_in_Refseq/Swissprot/TAIR_db	No_function_in_L.albus	No_function_in_NR	NO_GO_reported
g914.t1	No_function_in_Refseq/Swissprot/TAIR_db	No_function_in_L.albus	No_function_in_NR	NO_GO_reported
g915.t1	No_function_in_Refseq/Swissprot/TAIR_db	No_function_in_L.albus	No_function_in_NR	NO_GO_reported
g918.t1	No_function_in_Refseq/Swissprot/TAIR_db	No_function_in_L.albus	No_function_in_NR	NO_GO_reported
g920.t1	No_function_in_Refseq/Swissprot/TAIR_db	No_function_in_L.albus	No_function_in_NR	NO_GO_reported
g922.t1	No_function_in_Refseq/Swissprot/TAIR_db	No_function_in_L.albus	No_function_in_NR	NO_GO_reported
g923.t1	No_function_in_Refseq/Swissprot/TAIR_db	No_function_in_L.albus	No_function_in_NR	NO_GO_reported
g924.t1	No_function_in_Refseq/Swissprot/TAIR_db	No_function_in_L.albus	No_function_in_NR	NO_GO_reported
g925.t1	No_function_in_Refseq/Swissprot/TAIR_db	No_function_in_L.albus	No_function_in_NR	NO_GO_reported
g926.t1	No_function_in_Refseq/Swissprot/TAIR_db	No_function_in_L.albus	No_function_in_NR	NO_GO_reported
g927.t1	No_function_in_Refseq/Swissprot/TAIR_db	No_function_in_L.albus	No_function_in_NR	NO_GO_reported
g928.t1	No_function_in_Refseq/Swissprot/TAIR_db	No_function_in_L.albus	No_function_in_NR	NO_GO_reported
g929.t1	No_function_in_Refseq/Swissprot/TAIR_db	No_function_in_L.albus	No_function_in_NR	NO_GO_reported
g931.t1	No_function_in_Refseq/Swissprot/TAIR_db	No_function_in_L.albus	No_function_in_NR	NO_GO_reported
g933.t1	No_function_in_Refseq/Swissprot/TAIR_db	No_function_in_L.albus	No_function_in_NR	NO_GO_reported
g934.t1	No_function_in_Refseq/Swissprot/TAIR_db	No_function_in_L.albus	No_function_in_NR	NO_GO_reported
g935.t1	No_function_in_Refseq/Swissprot/TAIR_db	No_function_in_L.albus	No_function_in_NR	NO_GO_reported
g936.t1	No_function_in_Refseq/Swissprot/TAIR_db	No_function_in_L.albus	No_function_in_NR	NO_GO_reported
g937.t1	No_function_in_Refseq/Swissprot/TAIR_db	No_function_in_L.albus	No_function_in_NR	NO_GO_reported
g938.t1	No_function_in_Refseq/Swissprot/TAIR_db	No_function_in_L.albus	No_function_in_NR	NO_GO_reported
g939.t1	No_function_in_Refseq/Swissprot/TAIR_db	No_function_in_L.albus	No_function_in_NR	NO_GO_reported
g940.t1	No_function_in_Refseq/Swissprot/TAIR_db	No_function_in_L.albus	No_function_in_NR	NO_GO_reported
g941.t1	No_function_in_Refseq/Swissprot/TAIR_db	No_function_in_L.albus	No_function_in_NR	NO_GO_reported
g942.t1	No_function_in_Refseq/Swissprot/TAIR_db	No_function_in_L.albus	No_function_in_NR	NO_GO_reported
g943.t1	No_function_in_Refseq/Swissprot/TAIR_db	No_function_in_L.albus	No_function_in_NR	NO_GO_reported
g950.t1	No_function_in_Refseq/Swissprot/TAIR_db	No_function_in_L.albus	No_function_in_NR	NO_GO_reported
g952.t1	No_function_in_Refseq/Swissprot/TAIR_db	No_function_in_L.albus	No_function_in_NR	NO_GO_reported
g953.t1	No_function_in_Refseq/Swissprot/TAIR_db	No_function_in_L.albus	No_function_in_NR	NO_GO_reported
g954.t1	No_function_in_Refseq/Swissprot/TAIR_db	No_function_in_L.albus	No_function_in_NR	NO_GO_reported
g955.t1	No_function_in_Refseq/Swissprot/TAIR_db	No_function_in_L.albus	No_function_in_NR	NO_GO_reported
g956.t1	No_function_in_Refseq/Swissprot/TAIR_db	No_function_in_L.albus	No_function_in_NR	NO_GO_reported
g957.t1	No_function_in_Refseq/Swissprot/TAIR_db	No_function_in_L.albus	No_function_in_NR	NO_GO_reported
g958.t1	No_function_in_Refseq/Swissprot/TAIR_db	No_function_in_L.albus	No_function_in_NR	NO_GO_reported
g959.t1	No_function_in_Refseq/Swissprot/TAIR_db	No_function_in_L.albus	No_function_in_NR	NO_GO_reported
g960.t1	No_function_in_Refseq/Swissprot/TAIR_db	No_function_in_L.albus	No_function_in_NR	NO_GO_reported
g961.t1	No_function_in_Refseq/Swissprot/TAIR_db	No_function_in_L.albus	No_function_in_NR	NO_GO_reported
g967.t1	No_function_in_Refseq/Swissprot/TAIR_db	No_function_in_L.albus	No_function_in_NR	NO_GO_reported
g971.t1	No_function_in_Refseq/Swissprot/TAIR_db	No_function_in_L.albus	No_function_in_NR	NO_GO_reported
g974.t1	No_function_in_Refseq/Swissprot/TAIR_db	No_function_in_L.albus	No_function_in_NR	NO_GO_reported
g975.t1	No_function_in_Refseq/Swissprot/TAIR_db	No_function_in_L.albus	No_function_in_NR	NO_GO_reported
g977.t1	No_function_in_Refseq/Swissprot/TAIR_db	No_function_in_L.albus	No_function_in_NR	NO_GO_reported
g979.t1	No_function_in_Refseq/Swissprot/TAIR_db	No_function_in_L.albus	No_function_in_NR	NO_GO_reported
g980.t1	No_function_in_Refseq/Swissprot/TAIR_db	No_function_in_L.albus	No_function_in_NR	NO_GO_reported
g986.t1	No_function_in_Refseq/Swissprot/TAIR_db	No_function_in_L.albus	No_function_in_NR	NO_GO_reported
g989.t1	No_function_in_Refseq/Swissprot/TAIR_db	No_function_in_L.albus	No_function_in_NR	NO_GO_reported
g993.t1	No_function_in_Refseq/Swissprot/TAIR_db	No_function_in_L.albus	No_function_in_NR	NO_GO_reported
g995.t1	No_function_in_Refseq/Swissprot/TAIR_db	No_function_in_L.albus	No_function_in_NR	NO_GO_reported
g996.t1	No_function_in_Refseq/Swissprot/TAIR_db	No_function_in_L.albus	No_function_in_NR	NO_GO_reported
g998.t1	No_function_in_Refseq/Swissprot/TAIR_db	No_function_in_L.albus	No_function_in_NR	NO_GO_reported
g1000.t1	No_function_in_Refseq/Swissprot/TAIR_db	No_function_in_L.albus	No_function_in_NR	NO_GO_reported
g1001.t1	No_function_in_Refseq/Swissprot/TAIR_db	No_function_in_L.albus	No_function_in_NR	NO_GO_reported
g1003.t1	No_function_in_Refseq/Swissprot/TAIR_db	No_function_in_L.albus	No_function_in_NR	NO_GO_reported
g1006.t1	No_function_in_Refseq/Swissprot/TAIR_db	No_function_in_L.albus	No_function_in_NR	NO_GO_reported
g1008.t1	No_function_in_Refseq/Swissprot/TAIR_db	No_function_in_L.albus	No_function_in_NR	NO_GO_reported
g1011.t1	No_function_in_Refseq/Swissprot/TAIR_db	No_function_in_L.albus	No_function_in_NR	NO_GO_reported
g1012.t1	No_function_in_Refseq/Swissprot/TAIR_db	No_function_in_L.albus	No_function_in_NR	NO_GO_reported
g1013.t1	No_function_in_Refseq/Swissprot/TAIR_db	No_function_in_L.albus	No_function_in_NR	NO_GO_reported
g1019.t1	No_function_in_Refseq/Swissprot/TAIR_db	No_function_in_L.albus	No_function_in_NR	NO_GO_reported
g1020.t1	No_function_in_Refseq/Swissprot/TAIR_db	No_function_in_L.albus	No_function_in_NR	NO_GO_reported
g1022.t1	No_function_in_Refseq/Swissprot/TAIR_db	No_function_in_L.albus	No_function_in_NR	NO_GO_reported
g1023.t1	No_function_in_Refseq/Swissprot/TAIR_db	No_function_in_L.albus	No_function_in_NR	NO_GO_reported
g1024.t1	No_function_in_Refseq/Swissprot/TAIR_db	No_function_in_L.albus	No_function_in_NR	NO_GO_reported
g1025.t1	No_function_in_Refseq/Swissprot/TAIR_db	No_function_in_L.albus	No_function_in_NR	NO_GO_reported
g1034.t1	No_function_in_Refseq/Swissprot/TAIR_db	No_function_in_L.albus	No_function_in_NR	NO_GO_reported
g1035.t1	No_function_in_Refseq/Swissprot/TAIR_db	No_function_in_L.albus	No_function_in_NR	NO_GO_reported
g1036.t1	No_function_in_Refseq/Swissprot/TAIR_db	No_function_in_L.albus	No_function_in_NR	NO_GO_reported
g1037.t1	No_function_in_Refseq/Swissprot/TAIR_db	No_function_in_L.albus	No_function_in_NR	NO_GO_reported
g1039.t1	No_function_in_Refseq/Swissprot/TAIR_db	No_function_in_L.albus	No_function_in_NR	NO_GO_reported
g1044.t1	No_function_in_Refseq/Swissprot/TAIR_db	No_function_in_L.albus	No_function_in_NR	NO_GO_reported
g1046.t1	No_function_in_Refseq/Swissprot/TAIR_db	No_function_in_L.albus	No_function_in_NR	NO_GO_reported
g1047.t1	No_function_in_Refseq/Swissprot/TAIR_db	No_function_in_L.albus	No_function_in_NR	NO_GO_reported
g1049.t1	No_function_in_Refseq/Swissprot/TAIR_db	No_function_in_L.albus	No_function_in_NR	NO_GO_reported
g1053.t1	No_function_in_Refseq/Swissprot/TAIR_db	No_function_in_L.albus	No_function_in_NR	NO_GO_reported
g1057.t1	No_function_in_Refseq/Swissprot/TAIR_db	No_function_in_L.albus	No_function_in_NR	NO_GO_reported
g1058.t1	No_function_in_Refseq/Swissprot/TAIR_db	No_function_in_L.albus	No_function_in_NR	NO_GO_reported
g1059.t1	No_function_in_Refseq/Swissprot/TAIR_db	No_function_in_L.albus	No_function_in_NR	NO_GO_reported
g1060.t1	No_function_in_Refseq/Swissprot/TAIR_db	No_function_in_L.albus	No_function_in_NR	NO_GO_reported
g1064.t1	No_function_in_Refseq/Swissprot/TAIR_db	No_function_in_L.albus	No_function_in_NR	NO_GO_reported
g1067.t1	No_function_in_Refseq/Swissprot/TAIR_db	No_function_in_L.albus	No_function_in_NR	NO_GO_reported
g1069.t1	No_function_in_Refseq/Swissprot/TAIR_db	No_function_in_L.albus	No_function_in_NR	NO_GO_reported
g1070.t1	No_function_in_Refseq/Swissprot/TAIR_db	No_function_in_L.albus	No_function_in_NR	NO_GO_reported
g1072.t1	No_function_in_Refseq/Swissprot/TAIR_db	No_function_in_L.albus	No_function_in_NR	NO_GO_reported
g1073.t1	No_function_in_Refseq/Swissprot/TAIR_db	No_function_in_L.albus	No_function_in_NR	NO_GO_reported
g1076.t1	No_function_in_Refseq/Swissprot/TAIR_db	No_function_in_L.albus	No_function_in_NR	NO_GO_reported
g1077.t1	No_function_in_Refseq/Swissprot/TAIR_db	No_function_in_L.albus	No_function_in_NR	NO_GO_reported
g1080.t1	No_function_in_Refseq/Swissprot/TAIR_db	No_function_in_L.albus	No_function_in_NR	NO_GO_reported
g1083.t1	No_function_in_Refseq/Swissprot/TAIR_db	No_function_in_L.albus	No_function_in_NR	NO_GO_reported
g1085.t1	No_function_in_Refseq/Swissprot/TAIR_db	No_function_in_L.albus	No_function_in_NR	NO_GO_reported
g1094.t1	No_function_in_Refseq/Swissprot/TAIR_db	No_function_in_L.albus	No_function_in_NR	NO_GO_reported
g1096.t1	No_function_in_Refseq/Swissprot/TAIR_db	No_function_in_L.albus	No_function_in_NR	NO_GO_reported
g1097.t1	No_function_in_Refseq/Swissprot/TAIR_db	No_function_in_L.albus	No_function_in_NR	NO_GO_reported
g1101.t1	No_function_in_Refseq/Swissprot/TAIR_db	No_function_in_L.albus	No_function_in_NR	NO_GO_reported
g1102.t1	No_function_in_Refseq/Swissprot/TAIR_db	No_function_in_L.albus	No_function_in_NR	NO_GO_reported
g1107.t1	No_function_in_Refseq/Swissprot/TAIR_db	No_function_in_L.albus	No_function_in_NR	NO_GO_reported
g1112.t1	No_function_in_Refseq/Swissprot/TAIR_db	No_function_in_L.albus	No_function_in_NR	NO_GO_reported
g1114.t1	No_function_in_Refseq/Swissprot/TAIR_db	No_function_in_L.albus	No_function_in_NR	NO_GO_reported
g1115.t1	No_function_in_Refseq/Swissprot/TAIR_db	No_function_in_L.albus	No_function_in_NR	NO_GO_reported
g1116.t1	No_function_in_Refseq/Swissprot/TAIR_db	No_function_in_L.albus	No_function_in_NR	NO_GO_reported
g1117.t1	No_function_in_Refseq/Swissprot/TAIR_db	No_function_in_L.albus	No_function_in_NR	NO_GO_reported
g1118.t1	No_function_in_Refseq/Swissprot/TAIR_db	No_function_in_L.albus	No_function_in_NR	NO_GO_reported
g1119.t1	No_function_in_Refseq/Swissprot/TAIR_db	No_function_in_L.albus	No_function_in_NR	NO_GO_reported
g1128.t1	No_function_in_Refseq/Swissprot/TAIR_db	No_function_in_L.albus	No_function_in_NR	NO_GO_reported
g1139.t1	No_function_in_Refseq/Swissprot/TAIR_db	No_function_in_L.albus	No_function_in_NR	NO_GO_reported
g1140.t1	No_function_in_Refseq/Swissprot/TAIR_db	No_function_in_L.albus	No_function_in_NR	NO_GO_reported
g1141.t1	No_function_in_Refseq/Swissprot/TAIR_db	No_function_in_L.albus	No_function_in_NR	NO_GO_reported
g1146.t1	No_function_in_Refseq/Swissprot/TAIR_db	No_function_in_L.albus	No_function_in_NR	NO_GO_reported
g1147.t1	No_function_in_Refseq/Swissprot/TAIR_db	No_function_in_L.albus	No_function_in_NR	NO_GO_reported
g1149.t1	No_function_in_Refseq/Swissprot/TAIR_db	No_function_in_L.albus	No_function_in_NR	NO_GO_reported
g1153.t1	No_function_in_Refseq/Swissprot/TAIR_db	No_function_in_L.albus	No_function_in_NR	NO_GO_reported
g1156.t1	No_function_in_Refseq/Swissprot/TAIR_db	No_function_in_L.albus	No_function_in_NR	NO_GO_reported
g1157.t1	No_function_in_Refseq/Swissprot/TAIR_db	No_function_in_L.albus	No_function_in_NR	NO_GO_reported
g1158.t1	No_function_in_Refseq/Swissprot/TAIR_db	No_function_in_L.albus	No_function_in_NR	NO_GO_reported
g1159.t1	No_function_in_Refseq/Swissprot/TAIR_db	No_function_in_L.albus	No_function_in_NR	NO_GO_reported
g1160.t1	No_function_in_Refseq/Swissprot/TAIR_db	No_function_in_L.albus	No_function_in_NR	NO_GO_reported
g1162.t1	No_function_in_Refseq/Swissprot/TAIR_db	No_function_in_L.albus	No_function_in_NR	NO_GO_reported
g1164.t1	No_function_in_Refseq/Swissprot/TAIR_db	No_function_in_L.albus	No_function_in_NR	NO_GO_reported
g1165.t1	No_function_in_Refseq/Swissprot/TAIR_db	No_function_in_L.albus	No_function_in_NR	NO_GO_reported
g1166.t1	No_function_in_Refseq/Swissprot/TAIR_db	No_function_in_L.albus	No_function_in_NR	NO_GO_reported
g1168.t1	No_function_in_Refseq/Swissprot/TAIR_db	No_function_in_L.albus	No_function_in_NR	NO_GO_reported
g1169.t1	No_function_in_Refseq/Swissprot/TAIR_db	No_function_in_L.albus	No_function_in_NR	NO_GO_reported
g1170.t1	No_function_in_Refseq/Swissprot/TAIR_db	No_function_in_L.albus	No_function_in_NR	NO_GO_reported
g1171.t1	No_function_in_Refseq/Swissprot/TAIR_db	No_function_in_L.albus	No_function_in_NR	NO_GO_reported
g1173.t1	No_function_in_Refseq/Swissprot/TAIR_db	No_function_in_L.albus	No_function_in_NR	NO_GO_reported
g1177.t1	No_function_in_Refseq/Swissprot/TAIR_db	No_function_in_L.albus	No_function_in_NR	NO_GO_reported
g1179.t1	No_function_in_Refseq/Swissprot/TAIR_db	No_function_in_L.albus	No_function_in_NR	NO_GO_reported
g1182.t1	No_function_in_Refseq/Swissprot/TAIR_db	No_function_in_L.albus	No_function_in_NR	NO_GO_reported
g1183.t1	No_function_in_Refseq/Swissprot/TAIR_db	No_function_in_L.albus	No_function_in_NR	NO_GO_reported
g1185.t1	No_function_in_Refseq/Swissprot/TAIR_db	No_function_in_L.albus	No_function_in_NR	NO_GO_reported
g1187.t1	No_function_in_Refseq/Swissprot/TAIR_db	No_function_in_L.albus	No_function_in_NR	NO_GO_reported
g1188.t1	No_function_in_Refseq/Swissprot/TAIR_db	No_function_in_L.albus	No_function_in_NR	NO_GO_reported
g1189.t1	No_function_in_Refseq/Swissprot/TAIR_db	No_function_in_L.albus	No_function_in_NR	NO_GO_reported
g1196.t1	No_function_in_Refseq/Swissprot/TAIR_db	No_function_in_L.albus	No_function_in_NR	NO_GO_reported
g1197.t1	No_function_in_Refseq/Swissprot/TAIR_db	No_function_in_L.albus	No_function_in_NR	NO_GO_reported
g1199.t1	No_function_in_Refseq/Swissprot/TAIR_db	No_function_in_L.albus	No_function_in_NR	NO_GO_reported
g1200.t1	No_function_in_Refseq/Swissprot/TAIR_db	No_function_in_L.albus	No_function_in_NR	NO_GO_reported
g1202.t1	No_function_in_Refseq/Swissprot/TAIR_db	No_function_in_L.albus	No_function_in_NR	NO_GO_reported
g1204.t1	No_function_in_Refseq/Swissprot/TAIR_db	No_function_in_L.albus	No_function_in_NR	NO_GO_reported
g1205.t1	No_function_in_Refseq/Swissprot/TAIR_db	No_function_in_L.albus	No_function_in_NR	NO_GO_reported
g1207.t1	No_function_in_Refseq/Swissprot/TAIR_db	No_function_in_L.albus	No_function_in_NR	NO_GO_reported
g1208.t1	No_function_in_Refseq/Swissprot/TAIR_db	No_function_in_L.albus	No_function_in_NR	NO_GO_reported
g1211.t1	No_function_in_Refseq/Swissprot/TAIR_db	No_function_in_L.albus	No_function_in_NR	NO_GO_reported
g1212.t1	No_function_in_Refseq/Swissprot/TAIR_db	No_function_in_L.albus	No_function_in_NR	NO_GO_reported
g1213.t1	No_function_in_Refseq/Swissprot/TAIR_db	No_function_in_L.albus	No_function_in_NR	NO_GO_reported
g1214.t1	No_function_in_Refseq/Swissprot/TAIR_db	No_function_in_L.albus	No_function_in_NR	NO_GO_reported
g1218.t1	No_function_in_Refseq/Swissprot/TAIR_db	No_function_in_L.albus	No_function_in_NR	NO_GO_reported
g1224.t1	No_function_in_Refseq/Swissprot/TAIR_db	No_function_in_L.albus	No_function_in_NR	NO_GO_reported
g1236.t1	No_function_in_Refseq/Swissprot/TAIR_db	No_function_in_L.albus	No_function_in_NR	NO_GO_reported
g1239.t1	No_function_in_Refseq/Swissprot/TAIR_db	No_function_in_L.albus	No_function_in_NR	NO_GO_reported
g1241.t1	No_function_in_Refseq/Swissprot/TAIR_db	No_function_in_L.albus	No_function_in_NR	NO_GO_reported
g1245.t1	No_function_in_Refseq/Swissprot/TAIR_db	No_function_in_L.albus	No_function_in_NR	NO_GO_reported
g1249.t1	No_function_in_Refseq/Swissprot/TAIR_db	No_function_in_L.albus	No_function_in_NR	NO_GO_reported
g1250.t1	No_function_in_Refseq/Swissprot/TAIR_db	No_function_in_L.albus	No_function_in_NR	NO_GO_reported
g1252.t1	No_function_in_Refseq/Swissprot/TAIR_db	No_function_in_L.albus	No_function_in_NR	NO_GO_reported
g1253.t1	No_function_in_Refseq/Swissprot/TAIR_db	No_function_in_L.albus	No_function_in_NR	NO_GO_reported
g1254.t1	No_function_in_Refseq/Swissprot/TAIR_db	No_function_in_L.albus	No_function_in_NR	NO_GO_reported
g1255.t1	No_function_in_Refseq/Swissprot/TAIR_db	No_function_in_L.albus	No_function_in_NR	NO_GO_reported
g1260.t1	No_function_in_Refseq/Swissprot/TAIR_db	No_function_in_L.albus	No_function_in_NR	NO_GO_reported
g1262.t1	No_function_in_Refseq/Swissprot/TAIR_db	No_function_in_L.albus	No_function_in_NR	NO_GO_reported
g1263.t1	No_function_in_Refseq/Swissprot/TAIR_db	No_function_in_L.albus	No_function_in_NR	NO_GO_reported
g1266.t1	No_function_in_Refseq/Swissprot/TAIR_db	No_function_in_L.albus	No_function_in_NR	NO_GO_reported
g1268.t1	No_function_in_Refseq/Swissprot/TAIR_db	No_function_in_L.albus	No_function_in_NR	NO_GO_reported
g1274.t1	No_function_in_Refseq/Swissprot/TAIR_db	No_function_in_L.albus	No_function_in_NR	NO_GO_reported
g1276.t1	No_function_in_Refseq/Swissprot/TAIR_db	No_function_in_L.albus	No_function_in_NR	NO_GO_reported
g1277.t1	No_function_in_Refseq/Swissprot/TAIR_db	No_function_in_L.albus	No_function_in_NR	NO_GO_reported
g1281.t1	No_function_in_Refseq/Swissprot/TAIR_db	No_function_in_L.albus	No_function_in_NR	NO_GO_reported
g1282.t1	No_function_in_Refseq/Swissprot/TAIR_db	No_function_in_L.albus	No_function_in_NR	NO_GO_reported
g1284.t1	No_function_in_Refseq/Swissprot/TAIR_db	No_function_in_L.albus	No_function_in_NR	NO_GO_reported
g1292.t1	No_function_in_Refseq/Swissprot/TAIR_db	No_function_in_L.albus	No_function_in_NR	NO_GO_reported
g1293.t1	No_function_in_Refseq/Swissprot/TAIR_db	No_function_in_L.albus	No_function_in_NR	NO_GO_reported
g1294.t1	No_function_in_Refseq/Swissprot/TAIR_db	No_function_in_L.albus	No_function_in_NR	NO_GO_reported
g1295.t1	No_function_in_Refseq/Swissprot/TAIR_db	No_function_in_L.albus	No_function_in_NR	NO_GO_reported
g1298.t1	No_function_in_Refseq/Swissprot/TAIR_db	No_function_in_L.albus	No_function_in_NR	NO_GO_reported
g1299.t1	No_function_in_Refseq/Swissprot/TAIR_db	No_function_in_L.albus	No_function_in_NR	NO_GO_reported
g1303.t1	No_function_in_Refseq/Swissprot/TAIR_db	No_function_in_L.albus	No_function_in_NR	NO_GO_reported
g1304.t1	No_function_in_Refseq/Swissprot/TAIR_db	No_function_in_L.albus	No_function_in_NR	NO_GO_reported
g1306.t1	No_function_in_Refseq/Swissprot/TAIR_db	No_function_in_L.albus	No_function_in_NR	NO_GO_reported
g1307.t1	No_function_in_Refseq/Swissprot/TAIR_db	No_function_in_L.albus	No_function_in_NR	NO_GO_reported
g1310.t1	No_function_in_Refseq/Swissprot/TAIR_db	No_function_in_L.albus	No_function_in_NR	NO_GO_reported
g1312.t1	No_function_in_Refseq/Swissprot/TAIR_db	No_function_in_L.albus	No_function_in_NR	NO_GO_reported
g1313.t1	No_function_in_Refseq/Swissprot/TAIR_db	No_function_in_L.albus	No_function_in_NR	NO_GO_reported
g1314.t1	No_function_in_Refseq/Swissprot/TAIR_db	No_function_in_L.albus	No_function_in_NR	NO_GO_reported
g1316.t1	No_function_in_Refseq/Swissprot/TAIR_db	No_function_in_L.albus	No_function_in_NR	NO_GO_reported
g1318.t1	No_function_in_Refseq/Swissprot/TAIR_db	No_function_in_L.albus	No_function_in_NR	NO_GO_reported
g1319.t1	No_function_in_Refseq/Swissprot/TAIR_db	No_function_in_L.albus	No_function_in_NR	NO_GO_reported
g1327.t1	No_function_in_Refseq/Swissprot/TAIR_db	No_function_in_L.albus	No_function_in_NR	NO_GO_reported
g1337.t1	No_function_in_Refseq/Swissprot/TAIR_db	No_function_in_L.albus	No_function_in_NR	NO_GO_reported
g1339.t1	No_function_in_Refseq/Swissprot/TAIR_db	No_function_in_L.albus	No_function_in_NR	NO_GO_reported
g1346.t1	No_function_in_Refseq/Swissprot/TAIR_db	No_function_in_L.albus	No_function_in_NR	NO_GO_reported
g1347.t1	No_function_in_Refseq/Swissprot/TAIR_db	No_function_in_L.albus	No_function_in_NR	NO_GO_reported
g1349.t1	No_function_in_Refseq/Swissprot/TAIR_db	No_function_in_L.albus	No_function_in_NR	NO_GO_reported
g1352.t1	No_function_in_Refseq/Swissprot/TAIR_db	No_function_in_L.albus	No_function_in_NR	NO_GO_reported
g1353.t1	No_function_in_Refseq/Swissprot/TAIR_db	No_function_in_L.albus	No_function_in_NR	NO_GO_reported
g1357.t1	No_function_in_Refseq/Swissprot/TAIR_db	No_function_in_L.albus	No_function_in_NR	NO_GO_reported
g1358.t1	No_function_in_Refseq/Swissprot/TAIR_db	No_function_in_L.albus	No_function_in_NR	NO_GO_reported
g1363.t1	No_function_in_Refseq/Swissprot/TAIR_db	No_function_in_L.albus	No_function_in_NR	NO_GO_reported
g1365.t1	No_function_in_Refseq/Swissprot/TAIR_db	No_function_in_L.albus	No_function_in_NR	NO_GO_reported
g1366.t1	No_function_in_Refseq/Swissprot/TAIR_db	No_function_in_L.albus	No_function_in_NR	NO_GO_reported
g1367.t1	No_function_in_Refseq/Swissprot/TAIR_db	No_function_in_L.albus	No_function_in_NR	NO_GO_reported
g1368.t1	No_function_in_Refseq/Swissprot/TAIR_db	No_function_in_L.albus	No_function_in_NR	NO_GO_reported
g1369.t1	No_function_in_Refseq/Swissprot/TAIR_db	No_function_in_L.albus	No_function_in_NR	NO_GO_reported
g1371.t1	No_function_in_Refseq/Swissprot/TAIR_db	No_function_in_L.albus	No_function_in_NR	NO_GO_reported
g1375.t1	No_function_in_Refseq/Swissprot/TAIR_db	No_function_in_L.albus	No_function_in_NR	NO_GO_reported
g1376.t1	No_function_in_Refseq/Swissprot/TAIR_db	No_function_in_L.albus	No_function_in_NR	NO_GO_reported
g1377.t1	No_function_in_Refseq/Swissprot/TAIR_db	No_function_in_L.albus	No_function_in_NR	NO_GO_reported
g1379.t1	No_function_in_Refseq/Swissprot/TAIR_db	No_function_in_L.albus	No_function_in_NR	NO_GO_reported
g1380.t1	No_function_in_Refseq/Swissprot/TAIR_db	No_function_in_L.albus	No_function_in_NR	NO_GO_reported
g1383.t1	No_function_in_Refseq/Swissprot/TAIR_db	No_function_in_L.albus	No_function_in_NR	NO_GO_reported
g1385.t1	No_function_in_Refseq/Swissprot/TAIR_db	No_function_in_L.albus	No_function_in_NR	NO_GO_reported
g1386.t1	No_function_in_Refseq/Swissprot/TAIR_db	No_function_in_L.albus	No_function_in_NR	NO_GO_reported
g1387.t1	No_function_in_Refseq/Swissprot/TAIR_db	No_function_in_L.albus	No_function_in_NR	NO_GO_reported
g1389.t1	No_function_in_Refseq/Swissprot/TAIR_db	No_function_in_L.albus	No_function_in_NR	NO_GO_reported
g1393.t1	No_function_in_Refseq/Swissprot/TAIR_db	No_function_in_L.albus	No_function_in_NR	NO_GO_reported
g1394.t1	No_function_in_Refseq/Swissprot/TAIR_db	No_function_in_L.albus	No_function_in_NR	NO_GO_reported
g1395.t1	No_function_in_Refseq/Swissprot/TAIR_db	No_function_in_L.albus	No_function_in_NR	NO_GO_reported
g1396.t1	No_function_in_Refseq/Swissprot/TAIR_db	No_function_in_L.albus	No_function_in_NR	NO_GO_reported
g1397.t1	No_function_in_Refseq/Swissprot/TAIR_db	No_function_in_L.albus	No_function_in_NR	NO_GO_reported
g1398.t1	No_function_in_Refseq/Swissprot/TAIR_db	No_function_in_L.albus	No_function_in_NR	NO_GO_reported
g1399.t1	No_function_in_Refseq/Swissprot/TAIR_db	No_function_in_L.albus	No_function_in_NR	NO_GO_reported
g1400.t1	No_function_in_Refseq/Swissprot/TAIR_db	No_function_in_L.albus	No_function_in_NR	NO_GO_reported
g1408.t1	No_function_in_Refseq/Swissprot/TAIR_db	No_function_in_L.albus	No_function_in_NR	NO_GO_reported
g1410.t1	No_function_in_Refseq/Swissprot/TAIR_db	No_function_in_L.albus	No_function_in_NR	NO_GO_reported
g1411.t1	No_function_in_Refseq/Swissprot/TAIR_db	No_function_in_L.albus	No_function_in_NR	NO_GO_reported
g1412.t1	No_function_in_Refseq/Swissprot/TAIR_db	No_function_in_L.albus	No_function_in_NR	NO_GO_reported
g1414.t1	No_function_in_Refseq/Swissprot/TAIR_db	No_function_in_L.albus	No_function_in_NR	NO_GO_reported
g1415.t1	No_function_in_Refseq/Swissprot/TAIR_db	No_function_in_L.albus	No_function_in_NR	NO_GO_reported
g1417.t1	No_function_in_Refseq/Swissprot/TAIR_db	No_function_in_L.albus	No_function_in_NR	NO_GO_reported
g1419.t1	No_function_in_Refseq/Swissprot/TAIR_db	No_function_in_L.albus	No_function_in_NR	NO_GO_reported
g1424.t1	No_function_in_Refseq/Swissprot/TAIR_db	No_function_in_L.albus	No_function_in_NR	NO_GO_reported
g1425.t1	No_function_in_Refseq/Swissprot/TAIR_db	No_function_in_L.albus	No_function_in_NR	NO_GO_reported
g1426.t1	No_function_in_Refseq/Swissprot/TAIR_db	No_function_in_L.albus	No_function_in_NR	NO_GO_reported
g1431.t1	No_function_in_Refseq/Swissprot/TAIR_db	No_function_in_L.albus	No_function_in_NR	NO_GO_reported
g1433.t1	No_function_in_Refseq/Swissprot/TAIR_db	No_function_in_L.albus	No_function_in_NR	NO_GO_reported
g1435.t1	No_function_in_Refseq/Swissprot/TAIR_db	No_function_in_L.albus	No_function_in_NR	NO_GO_reported
g1437.t1	No_function_in_Refseq/Swissprot/TAIR_db	No_function_in_L.albus	No_function_in_NR	NO_GO_reported
g1439.t1	No_function_in_Refseq/Swissprot/TAIR_db	No_function_in_L.albus	No_function_in_NR	NO_GO_reported
g1440.t1	No_function_in_Refseq/Swissprot/TAIR_db	No_function_in_L.albus	No_function_in_NR	NO_GO_reported
g1446.t1	No_function_in_Refseq/Swissprot/TAIR_db	No_function_in_L.albus	No_function_in_NR	NO_GO_reported
g1447.t1	No_function_in_Refseq/Swissprot/TAIR_db	No_function_in_L.albus	No_function_in_NR	NO_GO_reported
g1448.t1	No_function_in_Refseq/Swissprot/TAIR_db	No_function_in_L.albus	No_function_in_NR	NO_GO_reported
g1449.t1	No_function_in_Refseq/Swissprot/TAIR_db	No_function_in_L.albus	No_function_in_NR	NO_GO_reported
g1454.t1	No_function_in_Refseq/Swissprot/TAIR_db	No_function_in_L.albus	No_function_in_NR	NO_GO_reported
g1455.t1	No_function_in_Refseq/Swissprot/TAIR_db	No_function_in_L.albus	No_function_in_NR	NO_GO_reported
g1456.t1	No_function_in_Refseq/Swissprot/TAIR_db	No_function_in_L.albus	No_function_in_NR	NO_GO_reported
g1460.t1	No_function_in_Refseq/Swissprot/TAIR_db	No_function_in_L.albus	No_function_in_NR	NO_GO_reported
g1463.t1	No_function_in_Refseq/Swissprot/TAIR_db	No_function_in_L.albus	No_function_in_NR	NO_GO_reported
g1464.t1	No_function_in_Refseq/Swissprot/TAIR_db	No_function_in_L.albus	No_function_in_NR	NO_GO_reported
g1465.t1	No_function_in_Refseq/Swissprot/TAIR_db	No_function_in_L.albus	No_function_in_NR	NO_GO_reported
g1469.t1	No_function_in_Refseq/Swissprot/TAIR_db	No_function_in_L.albus	No_function_in_NR	NO_GO_reported
g1470.t1	No_function_in_Refseq/Swissprot/TAIR_db	No_function_in_L.albus	No_function_in_NR	NO_GO_reported
g1471.t1	No_function_in_Refseq/Swissprot/TAIR_db	No_function_in_L.albus	No_function_in_NR	NO_GO_reported
g1473.t1	No_function_in_Refseq/Swissprot/TAIR_db	No_function_in_L.albus	No_function_in_NR	NO_GO_reported
g1475.t1	No_function_in_Refseq/Swissprot/TAIR_db	No_function_in_L.albus	No_function_in_NR	NO_GO_reported
g1479.t1	No_function_in_Refseq/Swissprot/TAIR_db	No_function_in_L.albus	No_function_in_NR	NO_GO_reported
g1480.t1	No_function_in_Refseq/Swissprot/TAIR_db	No_function_in_L.albus	No_function_in_NR	NO_GO_reported
g1484.t1	No_function_in_Refseq/Swissprot/TAIR_db	No_function_in_L.albus	No_function_in_NR	NO_GO_reported
g1486.t1	No_function_in_Refseq/Swissprot/TAIR_db	No_function_in_L.albus	No_function_in_NR	NO_GO_reported
g1487.t1	No_function_in_Refseq/Swissprot/TAIR_db	No_function_in_L.albus	No_function_in_NR	NO_GO_reported
g1489.t1	No_function_in_Refseq/Swissprot/TAIR_db	No_function_in_L.albus	No_function_in_NR	NO_GO_reported
g1490.t1	No_function_in_Refseq/Swissprot/TAIR_db	No_function_in_L.albus	No_function_in_NR	NO_GO_reported
g1492.t1	No_function_in_Refseq/Swissprot/TAIR_db	No_function_in_L.albus	No_function_in_NR	NO_GO_reported
g1497.t1	No_function_in_Refseq/Swissprot/TAIR_db	No_function_in_L.albus	No_function_in_NR	NO_GO_reported
g1499.t1	No_function_in_Refseq/Swissprot/TAIR_db	No_function_in_L.albus	No_function_in_NR	NO_GO_reported
g1500.t1	No_function_in_Refseq/Swissprot/TAIR_db	No_function_in_L.albus	No_function_in_NR	NO_GO_reported
g1502.t1	No_function_in_Refseq/Swissprot/TAIR_db	No_function_in_L.albus	No_function_in_NR	NO_GO_reported
g1503.t1	No_function_in_Refseq/Swissprot/TAIR_db	No_function_in_L.albus	No_function_in_NR	NO_GO_reported
g1506.t1	No_function_in_Refseq/Swissprot/TAIR_db	No_function_in_L.albus	No_function_in_NR	NO_GO_reported
g1507.t1	No_function_in_Refseq/Swissprot/TAIR_db	No_function_in_L.albus	No_function_in_NR	NO_GO_reported
g1509.t1	No_function_in_Refseq/Swissprot/TAIR_db	No_function_in_L.albus	No_function_in_NR	NO_GO_reported
g1510.t1	No_function_in_Refseq/Swissprot/TAIR_db	No_function_in_L.albus	No_function_in_NR	NO_GO_reported
g1513.t1	No_function_in_Refseq/Swissprot/TAIR_db	No_function_in_L.albus	No_function_in_NR	NO_GO_reported
g1514.t1	No_function_in_Refseq/Swissprot/TAIR_db	No_function_in_L.albus	No_function_in_NR	NO_GO_reported
g1515.t1	No_function_in_Refseq/Swissprot/TAIR_db	No_function_in_L.albus	No_function_in_NR	NO_GO_reported
g1516.t1	No_function_in_Refseq/Swissprot/TAIR_db	No_function_in_L.albus	No_function_in_NR	NO_GO_reported
g1517.t1	No_function_in_Refseq/Swissprot/TAIR_db	No_function_in_L.albus	No_function_in_NR	NO_GO_reported
g1519.t1	No_function_in_Refseq/Swissprot/TAIR_db	No_function_in_L.albus	No_function_in_NR	NO_GO_reported
g1521.t1	No_function_in_Refseq/Swissprot/TAIR_db	No_function_in_L.albus	No_function_in_NR	NO_GO_reported
g1522.t1	No_function_in_Refseq/Swissprot/TAIR_db	No_function_in_L.albus	No_function_in_NR	NO_GO_reported
g1524.t1	No_function_in_Refseq/Swissprot/TAIR_db	No_function_in_L.albus	No_function_in_NR	NO_GO_reported
g1527.t1	No_function_in_Refseq/Swissprot/TAIR_db	No_function_in_L.albus	No_function_in_NR	NO_GO_reported
g1531.t1	No_function_in_Refseq/Swissprot/TAIR_db	No_function_in_L.albus	No_function_in_NR	NO_GO_reported
g1533.t1	No_function_in_Refseq/Swissprot/TAIR_db	No_function_in_L.albus	No_function_in_NR	NO_GO_reported
g1534.t1	No_function_in_Refseq/Swissprot/TAIR_db	No_function_in_L.albus	No_function_in_NR	NO_GO_reported
g1538.t1	No_function_in_Refseq/Swissprot/TAIR_db	No_function_in_L.albus	No_function_in_NR	NO_GO_reported
g1540.t1	No_function_in_Refseq/Swissprot/TAIR_db	No_function_in_L.albus	No_function_in_NR	NO_GO_reported
g1543.t1	No_function_in_Refseq/Swissprot/TAIR_db	No_function_in_L.albus	No_function_in_NR	NO_GO_reported
g1550.t1	No_function_in_Refseq/Swissprot/TAIR_db	No_function_in_L.albus	No_function_in_NR	NO_GO_reported
g1552.t1	No_function_in_Refseq/Swissprot/TAIR_db	No_function_in_L.albus	No_function_in_NR	NO_GO_reported
g1554.t1	No_function_in_Refseq/Swissprot/TAIR_db	No_function_in_L.albus	No_function_in_NR	NO_GO_reported
g1555.t1	No_function_in_Refseq/Swissprot/TAIR_db	No_function_in_L.albus	No_function_in_NR	NO_GO_reported
g1557.t1	No_function_in_Refseq/Swissprot/TAIR_db	No_function_in_L.albus	No_function_in_NR	NO_GO_reported
g1559.t1	No_function_in_Refseq/Swissprot/TAIR_db	No_function_in_L.albus	No_function_in_NR	NO_GO_reported
g1560.t1	No_function_in_Refseq/Swissprot/TAIR_db	No_function_in_L.albus	No_function_in_NR	NO_GO_reported
g1562.t1	No_function_in_Refseq/Swissprot/TAIR_db	No_function_in_L.albus	No_function_in_NR	NO_GO_reported
g1563.t1	No_function_in_Refseq/Swissprot/TAIR_db	No_function_in_L.albus	No_function_in_NR	NO_GO_reported
g1565.t1	No_function_in_Refseq/Swissprot/TAIR_db	No_function_in_L.albus	No_function_in_NR	NO_GO_reported
g1566.t1	No_function_in_Refseq/Swissprot/TAIR_db	No_function_in_L.albus	No_function_in_NR	NO_GO_reported
g1567.t1	No_function_in_Refseq/Swissprot/TAIR_db	No_function_in_L.albus	No_function_in_NR	NO_GO_reported
g1569.t1	No_function_in_Refseq/Swissprot/TAIR_db	No_function_in_L.albus	No_function_in_NR	NO_GO_reported
g1571.t1	No_function_in_Refseq/Swissprot/TAIR_db	No_function_in_L.albus	No_function_in_NR	NO_GO_reported
g1576.t1	No_function_in_Refseq/Swissprot/TAIR_db	No_function_in_L.albus	No_function_in_NR	NO_GO_reported
g1578.t1	No_function_in_Refseq/Swissprot/TAIR_db	No_function_in_L.albus	No_function_in_NR	NO_GO_reported
g1580.t1	No_function_in_Refseq/Swissprot/TAIR_db	No_function_in_L.albus	No_function_in_NR	NO_GO_reported
g1582.t1	No_function_in_Refseq/Swissprot/TAIR_db	No_function_in_L.albus	No_function_in_NR	NO_GO_reported
g1583.t1	No_function_in_Refseq/Swissprot/TAIR_db	No_function_in_L.albus	No_function_in_NR	NO_GO_reported
g1584.t1	No_function_in_Refseq/Swissprot/TAIR_db	No_function_in_L.albus	No_function_in_NR	NO_GO_reported
g1585.t1	No_function_in_Refseq/Swissprot/TAIR_db	No_function_in_L.albus	No_function_in_NR	NO_GO_reported
g1586.t1	No_function_in_Refseq/Swissprot/TAIR_db	No_function_in_L.albus	No_function_in_NR	NO_GO_reported
g1587.t1	No_function_in_Refseq/Swissprot/TAIR_db	No_function_in_L.albus	No_function_in_NR	NO_GO_reported
g1588.t1	No_function_in_Refseq/Swissprot/TAIR_db	No_function_in_L.albus	No_function_in_NR	NO_GO_reported
g1589.t1	No_function_in_Refseq/Swissprot/TAIR_db	No_function_in_L.albus	No_function_in_NR	NO_GO_reported
g1590.t1	No_function_in_Refseq/Swissprot/TAIR_db	No_function_in_L.albus	No_function_in_NR	NO_GO_reported
g1594.t1	No_function_in_Refseq/Swissprot/TAIR_db	No_function_in_L.albus	No_function_in_NR	NO_GO_reported
g1595.t1	No_function_in_Refseq/Swissprot/TAIR_db	No_function_in_L.albus	No_function_in_NR	NO_GO_reported
g1596.t1	No_function_in_Refseq/Swissprot/TAIR_db	No_function_in_L.albus	No_function_in_NR	NO_GO_reported
g1597.t1	No_function_in_Refseq/Swissprot/TAIR_db	No_function_in_L.albus	No_function_in_NR	NO_GO_reported
g1600.t1	No_function_in_Refseq/Swissprot/TAIR_db	No_function_in_L.albus	No_function_in_NR	NO_GO_reported
g1601.t1	No_function_in_Refseq/Swissprot/TAIR_db	No_function_in_L.albus	No_function_in_NR	NO_GO_reported
g1602.t1	No_function_in_Refseq/Swissprot/TAIR_db	No_function_in_L.albus	No_function_in_NR	NO_GO_reported
g1603.t1	No_function_in_Refseq/Swissprot/TAIR_db	No_function_in_L.albus	No_function_in_NR	NO_GO_reported
g1604.t1	No_function_in_Refseq/Swissprot/TAIR_db	No_function_in_L.albus	No_function_in_NR	NO_GO_reported
g1605.t1	No_function_in_Refseq/Swissprot/TAIR_db	No_function_in_L.albus	No_function_in_NR	NO_GO_reported
g1606.t1	No_function_in_Refseq/Swissprot/TAIR_db	No_function_in_L.albus	No_function_in_NR	NO_GO_reported
g1608.t1	No_function_in_Refseq/Swissprot/TAIR_db	No_function_in_L.albus	No_function_in_NR	NO_GO_reported
g1609.t1	No_function_in_Refseq/Swissprot/TAIR_db	No_function_in_L.albus	No_function_in_NR	NO_GO_reported
g1610.t1	No_function_in_Refseq/Swissprot/TAIR_db	No_function_in_L.albus	No_function_in_NR	NO_GO_reported
g1612.t1	No_function_in_Refseq/Swissprot/TAIR_db	No_function_in_L.albus	No_function_in_NR	NO_GO_reported
g1614.t1	No_function_in_Refseq/Swissprot/TAIR_db	No_function_in_L.albus	No_function_in_NR	NO_GO_reported
g1615.t1	No_function_in_Refseq/Swissprot/TAIR_db	No_function_in_L.albus	No_function_in_NR	NO_GO_reported
g1617.t1	No_function_in_Refseq/Swissprot/TAIR_db	No_function_in_L.albus	No_function_in_NR	NO_GO_reported
g1619.t1	No_function_in_Refseq/Swissprot/TAIR_db	No_function_in_L.albus	No_function_in_NR	NO_GO_reported
g1622.t1	No_function_in_Refseq/Swissprot/TAIR_db	No_function_in_L.albus	No_function_in_NR	NO_GO_reported
g1625.t1	No_function_in_Refseq/Swissprot/TAIR_db	No_function_in_L.albus	No_function_in_NR	NO_GO_reported
g1628.t1	No_function_in_Refseq/Swissprot/TAIR_db	No_function_in_L.albus	No_function_in_NR	NO_GO_reported
g1632.t1	No_function_in_Refseq/Swissprot/TAIR_db	No_function_in_L.albus	No_function_in_NR	NO_GO_reported
g1633.t1	No_function_in_Refseq/Swissprot/TAIR_db	No_function_in_L.albus	No_function_in_NR	NO_GO_reported
g1635.t1	No_function_in_Refseq/Swissprot/TAIR_db	No_function_in_L.albus	No_function_in_NR	NO_GO_reported
g1636.t1	No_function_in_Refseq/Swissprot/TAIR_db	No_function_in_L.albus	No_function_in_NR	NO_GO_reported
g1638.t1	No_function_in_Refseq/Swissprot/TAIR_db	No_function_in_L.albus	No_function_in_NR	NO_GO_reported
g1639.t1	No_function_in_Refseq/Swissprot/TAIR_db	No_function_in_L.albus	No_function_in_NR	NO_GO_reported
g1640.t1	No_function_in_Refseq/Swissprot/TAIR_db	No_function_in_L.albus	No_function_in_NR	NO_GO_reported
g1643.t1	No_function_in_Refseq/Swissprot/TAIR_db	No_function_in_L.albus	No_function_in_NR	NO_GO_reported
g1644.t1	No_function_in_Refseq/Swissprot/TAIR_db	No_function_in_L.albus	No_function_in_NR	NO_GO_reported
g1645.t1	No_function_in_Refseq/Swissprot/TAIR_db	No_function_in_L.albus	No_function_in_NR	NO_GO_reported
g1646.t1	No_function_in_Refseq/Swissprot/TAIR_db	No_function_in_L.albus	No_function_in_NR	NO_GO_reported
g1647.t1	No_function_in_Refseq/Swissprot/TAIR_db	No_function_in_L.albus	No_function_in_NR	NO_GO_reported
g1651.t1	No_function_in_Refseq/Swissprot/TAIR_db	No_function_in_L.albus	No_function_in_NR	NO_GO_reported
g1654.t1	No_function_in_Refseq/Swissprot/TAIR_db	No_function_in_L.albus	No_function_in_NR	NO_GO_reported
g1655.t1	No_function_in_Refseq/Swissprot/TAIR_db	No_function_in_L.albus	No_function_in_NR	NO_GO_reported
g1659.t1	No_function_in_Refseq/Swissprot/TAIR_db	No_function_in_L.albus	No_function_in_NR	NO_GO_reported
g1661.t1	No_function_in_Refseq/Swissprot/TAIR_db	No_function_in_L.albus	No_function_in_NR	NO_GO_reported
g1662.t1	No_function_in_Refseq/Swissprot/TAIR_db	No_function_in_L.albus	No_function_in_NR	NO_GO_reported
g1667.t1	No_function_in_Refseq/Swissprot/TAIR_db	No_function_in_L.albus	No_function_in_NR	NO_GO_reported
g1668.t1	No_function_in_Refseq/Swissprot/TAIR_db	No_function_in_L.albus	No_function_in_NR	NO_GO_reported
g1669.t1	No_function_in_Refseq/Swissprot/TAIR_db	No_function_in_L.albus	No_function_in_NR	NO_GO_reported
g1671.t1	No_function_in_Refseq/Swissprot/TAIR_db	No_function_in_L.albus	No_function_in_NR	NO_GO_reported
g1672.t1	No_function_in_Refseq/Swissprot/TAIR_db	No_function_in_L.albus	No_function_in_NR	NO_GO_reported
g1675.t1	No_function_in_Refseq/Swissprot/TAIR_db	No_function_in_L.albus	No_function_in_NR	NO_GO_reported
g1677.t1	No_function_in_Refseq/Swissprot/TAIR_db	No_function_in_L.albus	No_function_in_NR	NO_GO_reported
g1679.t1	No_function_in_Refseq/Swissprot/TAIR_db	No_function_in_L.albus	No_function_in_NR	NO_GO_reported
g1680.t1	No_function_in_Refseq/Swissprot/TAIR_db	No_function_in_L.albus	No_function_in_NR	NO_GO_reported
g1683.t1	No_function_in_Refseq/Swissprot/TAIR_db	No_function_in_L.albus	No_function_in_NR	NO_GO_reported
g1685.t1	No_function_in_Refseq/Swissprot/TAIR_db	No_function_in_L.albus	No_function_in_NR	NO_GO_reported
g1686.t1	No_function_in_Refseq/Swissprot/TAIR_db	No_function_in_L.albus	No_function_in_NR	NO_GO_reported
g1688.t1	No_function_in_Refseq/Swissprot/TAIR_db	No_function_in_L.albus	No_function_in_NR	NO_GO_reported
g1690.t1	No_function_in_Refseq/Swissprot/TAIR_db	No_function_in_L.albus	No_function_in_NR	NO_GO_reported
g1693.t1	No_function_in_Refseq/Swissprot/TAIR_db	No_function_in_L.albus	No_function_in_NR	NO_GO_reported
g1696.t1	No_function_in_Refseq/Swissprot/TAIR_db	No_function_in_L.albus	No_function_in_NR	NO_GO_reported
g1697.t1	No_function_in_Refseq/Swissprot/TAIR_db	No_function_in_L.albus	No_function_in_NR	NO_GO_reported
g1699.t1	No_function_in_Refseq/Swissprot/TAIR_db	No_function_in_L.albus	No_function_in_NR	NO_GO_reported
g1701.t1	No_function_in_Refseq/Swissprot/TAIR_db	No_function_in_L.albus	No_function_in_NR	NO_GO_reported
g1703.t1	No_function_in_Refseq/Swissprot/TAIR_db	No_function_in_L.albus	No_function_in_NR	NO_GO_reported
g1704.t1	No_function_in_Refseq/Swissprot/TAIR_db	No_function_in_L.albus	No_function_in_NR	NO_GO_reported
g1707.t1	No_function_in_Refseq/Swissprot/TAIR_db	No_function_in_L.albus	No_function_in_NR	NO_GO_reported
g1710.t1	No_function_in_Refseq/Swissprot/TAIR_db	No_function_in_L.albus	No_function_in_NR	NO_GO_reported
g1711.t1	No_function_in_Refseq/Swissprot/TAIR_db	No_function_in_L.albus	No_function_in_NR	NO_GO_reported
g1713.t1	No_function_in_Refseq/Swissprot/TAIR_db	No_function_in_L.albus	No_function_in_NR	NO_GO_reported
g1715.t1	No_function_in_Refseq/Swissprot/TAIR_db	No_function_in_L.albus	No_function_in_NR	NO_GO_reported
g1716.t1	No_function_in_Refseq/Swissprot/TAIR_db	No_function_in_L.albus	No_function_in_NR	NO_GO_reported
g1717.t1	No_function_in_Refseq/Swissprot/TAIR_db	No_function_in_L.albus	No_function_in_NR	NO_GO_reported
g1720.t1	No_function_in_Refseq/Swissprot/TAIR_db	No_function_in_L.albus	No_function_in_NR	NO_GO_reported
g1722.t1	No_function_in_Refseq/Swissprot/TAIR_db	No_function_in_L.albus	No_function_in_NR	NO_GO_reported
g1723.t1	No_function_in_Refseq/Swissprot/TAIR_db	No_function_in_L.albus	No_function_in_NR	NO_GO_reported
g1725.t1	No_function_in_Refseq/Swissprot/TAIR_db	No_function_in_L.albus	No_function_in_NR	NO_GO_reported
g1727.t1	No_function_in_Refseq/Swissprot/TAIR_db	No_function_in_L.albus	No_function_in_NR	GO:0003697,GO:0003723,GO:0016070,GO:0043565,
g1729.t1	No_function_in_Refseq/Swissprot/TAIR_db	No_function_in_L.albus	No_function_in_NR	NO_GO_reported
g1730.t1	No_function_in_Refseq/Swissprot/TAIR_db	No_function_in_L.albus	No_function_in_NR	NO_GO_reported
g1736.t1	No_function_in_Refseq/Swissprot/TAIR_db	No_function_in_L.albus	No_function_in_NR	NO_GO_reported
g1738.t1	No_function_in_Refseq/Swissprot/TAIR_db	No_function_in_L.albus	No_function_in_NR	NO_GO_reported
g1739.t1	No_function_in_Refseq/Swissprot/TAIR_db	No_function_in_L.albus	No_function_in_NR	NO_GO_reported
g1740.t1	No_function_in_Refseq/Swissprot/TAIR_db	No_function_in_L.albus	No_function_in_NR	NO_GO_reported
g1741.t1	No_function_in_Refseq/Swissprot/TAIR_db	No_function_in_L.albus	No_function_in_NR	NO_GO_reported
g1742.t1	No_function_in_Refseq/Swissprot/TAIR_db	No_function_in_L.albus	No_function_in_NR	NO_GO_reported
g1743.t1	No_function_in_Refseq/Swissprot/TAIR_db	No_function_in_L.albus	No_function_in_NR	NO_GO_reported
g1744.t1	No_function_in_Refseq/Swissprot/TAIR_db	No_function_in_L.albus	No_function_in_NR	NO_GO_reported
g1745.t1	No_function_in_Refseq/Swissprot/TAIR_db	No_function_in_L.albus	No_function_in_NR	NO_GO_reported
g1746.t1	No_function_in_Refseq/Swissprot/TAIR_db	No_function_in_L.albus	No_function_in_NR	NO_GO_reported
g1747.t1	No_function_in_Refseq/Swissprot/TAIR_db	No_function_in_L.albus	No_function_in_NR	NO_GO_reported
g1748.t1	No_function_in_Refseq/Swissprot/TAIR_db	No_function_in_L.albus	No_function_in_NR	NO_GO_reported
g1749.t1	No_function_in_Refseq/Swissprot/TAIR_db	No_function_in_L.albus	No_function_in_NR	NO_GO_reported
g1750.t1	No_function_in_Refseq/Swissprot/TAIR_db	No_function_in_L.albus	No_function_in_NR	NO_GO_reported
g1751.t1	No_function_in_Refseq/Swissprot/TAIR_db	No_function_in_L.albus	No_function_in_NR	NO_GO_reported
g1752.t1	No_function_in_Refseq/Swissprot/TAIR_db	No_function_in_L.albus	No_function_in_NR	NO_GO_reported
g1758.t1	No_function_in_Refseq/Swissprot/TAIR_db	No_function_in_L.albus	No_function_in_NR	GO:0003824,GO:0016830,GO:0019752,GO:0030170,
g1760.t1	PREDICTED: tRNA:m(4)X modification enzyme TRM13 homolog isoform X1	Putative tRNA%3Am%284%29X modification enzyme	No_function_in_NR	,GO:0008033,GO:0008168,GO:0008175,GO:0030488,GO:0106050
g1761.t1	PREDICTED: probable UDP-3-O-acyl-N-acetylglucosamine deacetylase 2	Putative UDP-3-O-acyl-N-acetylglucosamine deacetylase	No_function_in_NR	,GO:0008759,GO:0009245
g1763.t1	PREDICTED: microtubule-associated protein 70-2-like	Putative microtubule-associated protein	No_function_in_NR	,GO:0007010,GO:0008017
g1765.t1	No_function_in_Refseq/Swissprot/TAIR_db	No_function_in_L.albus	No_function_in_NR	GO:0003735,GO:0005840,GO:0006412,
g1767.t1	PREDICTED: binding partner of ACD11 1-like isoform X2	Putative RNA recognition motif domain-containing protein	No_function_in_NR	,GO:0003676
g1768.t1	PREDICTED: receptor protein kinase TMK1-like	Putative protein kinase RLK-Pelle-LRR-IX family	No_function_in_NR	,GO:0004672,GO:0004674,GO:0005524,GO:0006468,GO:0016021
g1771.t1	PREDICTED: pentatricopeptide repeat-containing protein At1g31430	Putative tetratricopeptide-like helical domain-containing protein	No_function_in_NR	,GO:0005515,GO:0008568
g1772.t1	No_function_in_Refseq/Swissprot/TAIR_db	No_function_in_L.albus	No_function_in_NR	GO:0009058,GO:0016746,GO:0016747,
g1773.t1	PREDICTED: nuclear ribonuclease Z	Putative ribonuclease Z	No_function_in_NR	,GO:0034414,GO:0042781
g1774.t1	PREDICTED: transcription factor DIVARICATA-like isoform X2	Putative transcription factor MYB%2FSANT family	No_function_in_NR	,GO:0003677,GO:0005634,GO:0006351,GO:0006355
g1775.t1	No_function_in_Refseq/Swissprot/TAIR_db	No_function_in_L.albus	No_function_in_NR	NO_GO_reported
g1776.t1	No_function_in_Refseq/Swissprot/TAIR_db	No_function_in_L.albus	No_function_in_NR	GO:0005515,
g1777.t1	PREDICTED: putative clathrin assembly protein At1g25240	Putative ANTH domain-containing protein	No_function_in_NR	,GO:0005543,GO:0005545,GO:0016020,GO:0030136,GO:0030276,GO:0048268
g1778.t1	Protein kinase superfamily protein	Putative protein kinase CAMK-OST1L family	No_function_in_NR	,GO:0004672,GO:0004674,GO:0005515,GO:0005524,GO:0005634,GO:0005737,GO:0005829,GO:0005886,GO:0005985,GO:0006468,GO:0006636,GO:0006970,GO:0009414,GO:0009651,GO:0009737,GO:0009738,GO:0009789,GO:0009931,GO:0010118,GO:0010119,GO:0010359,GO:0016301,GO:0019432,GO:0019903,GO:0035556,GO:0040007,GO:0042742,GO:0042802,GO:0046777,GO:0048366,GO:0071244,GO:0071485,GO:0090333,GO:1902456,GO:2000377,
g1779.t1	PREDICTED: probable N-acetyl-gamma-glutamyl-phosphate reductase, chloroplastic	Putative N-acetyl-gamma-glutamyl-phosphate reductase	No_function_in_NR	,GO:0003942,GO:0005507,GO:0005730,GO:0006526,GO:0008652,GO:0009570,GO:0016020,GO:0016620,GO:0046983,GO:0051287,GO:0055114
g1780.t1	No_function_in_Refseq/Swissprot/TAIR_db	No_function_in_L.albus	No_function_in_NR	GO:0003676,GO:0015074,
g1783.t1	No_function_in_Refseq/Swissprot/TAIR_db	No_function_in_L.albus	No_function_in_NR	GO:0004427,GO:0009678,GO:0016020,GO:1902600,
g1790.t1	No_function_in_Refseq/Swissprot/TAIR_db	No_function_in_L.albus	No_function_in_NR	GO:0003676,
g1795.t1	No_function_in_Refseq/Swissprot/TAIR_db	No_function_in_L.albus	No_function_in_NR	GO:0005515,
g1797.t1	PREDICTED: UPF0496 protein At4g34320-like	putative protein	No_function_in_NR	NO_GO_reported
g1799.t1	PREDICTED: G-box-binding factor 1-like isoform X1	Putative transcription factor bZIP family	No_function_in_NR	,GO:0003700,GO:0006355,GO:0043565
g1800.t1	No_function_in_Refseq/Swissprot/TAIR_db	No_function_in_L.albus	No_function_in_NR	GO:0006355,GO:0008270,
g1801.t1	Phosphofructokinase family protein	Putative diphosphate--fructose-6-phosphate 1-phosphotransferase	No_function_in_NR	,GO:0003872,GO:0005524,GO:0005737,GO:0005739,GO:0005829,GO:0006002,GO:0006096,GO:0008443,GO:0009749,GO:0010317,GO:0015979,GO:0047334,
g1802.t1	No_function_in_Refseq/Swissprot/TAIR_db	No_function_in_L.albus	No_function_in_NR	NO_GO_reported
g1803.t1	No_function_in_Refseq/Swissprot/TAIR_db	No_function_in_L.albus	No_function_in_NR	GO:0016788,
g1804.t1	No_function_in_Refseq/Swissprot/TAIR_db	No_function_in_L.albus	No_function_in_NR	GO:0016788,
g1805.t1	No_function_in_Refseq/Swissprot/TAIR_db	No_function_in_L.albus	No_function_in_NR	NO_GO_reported
g1806.t1	No_function_in_Refseq/Swissprot/TAIR_db	No_function_in_L.albus	No_function_in_NR	NO_GO_reported
g1808.t1	PREDICTED: cytochrome P450 71D11-like	Putative cytochrome P450	No_function_in_NR	,GO:0004497,GO:0005506,GO:0016021,GO:0016705,GO:0016709,GO:0020037,GO:0044550,GO:0055114
g1809.t1	PREDICTED: cytochrome P450 71D11-like	Putative cytochrome P450	No_function_in_NR	,GO:0004497,GO:0005506,GO:0016021,GO:0016705,GO:0016709,GO:0020037,GO:0044550,GO:0055114
g1812.t1	No_function_in_Refseq/Swissprot/TAIR_db	No_function_in_L.albus	No_function_in_NR	GO:0003677,
g1813.t1	No_function_in_Refseq/Swissprot/TAIR_db	No_function_in_L.albus	No_function_in_NR	GO:0000166,GO:0004813,GO:0005524,GO:0006419,
g1814.t1	No_function_in_Refseq/Swissprot/TAIR_db	No_function_in_L.albus	No_function_in_NR	GO:0005515,
g1815.t1	No_function_in_Refseq/Swissprot/TAIR_db	No_function_in_L.albus	No_function_in_NR	GO:0003677,
g1816.t1	No_function_in_Refseq/Swissprot/TAIR_db	No_function_in_L.albus	No_function_in_NR	NO_GO_reported
g1817.t1	No_function_in_Refseq/Swissprot/TAIR_db	No_function_in_L.albus	No_function_in_NR	GO:0003677,
g1819.t1	No_function_in_Refseq/Swissprot/TAIR_db	No_function_in_L.albus	No_function_in_NR	GO:0003677,
g1821.t1	PREDICTED: cytochrome P450 71D11-like	Putative cytochrome P450	No_function_in_NR	,GO:0004497,GO:0005506,GO:0016021,GO:0016705,GO:0016709,GO:0020037,GO:0044550,GO:0055114
g1822.t1	PREDICTED: mitotic spindle checkpoint protein BUBR1 isoform X2	Putative mitotic spindle checkpoint protein Bub1%2FMad3	No_function_in_NR	,GO:0007094,GO:0016301,GO:0016310
g1823.t1	PREDICTED: titin homolog isoform X1	hypothetical protein	No_function_in_NR	NO_GO_reported
g1824.t1	PREDICTED: protein indeterminate-domain 5, chloroplastic-like isoform X1	Putative transcription factor C2H2 family	No_function_in_NR	NO_GO_reported
g1827.t1	PREDICTED: protein indeterminate-domain 5, chloroplastic-like	No_function_in_L.albus	No_function_in_NR	NO_GO_reported
g1828.t1	PREDICTED: 3-methyl-2-oxobutanoate hydroxymethyltransferase 1, mitochondrial-like	Putative 3-methyl-2-oxobutanoate hydroxymethyltransferase	No_function_in_NR	,GO:0003824,GO:0003864,GO:0005739,GO:0008168,GO:0008270,GO:0009507,GO:0015940,GO:0032259,GO:0050897
g1829.t1	PREDICTED: protein S-acyltransferase 11-like	Putative protein S-acyltransferase	No_function_in_NR	,GO:0008270,GO:0016021,GO:0016409,GO:0016787,GO:0019706
g1830.t1	PREDICTED: probable metal-nicotianamine transporter YSL7	Putative oligopeptide transporter OPT superfamily	No_function_in_NR	,GO:0016021,GO:0035673,GO:0055085
g1831.t1	No_function_in_Refseq/Swissprot/TAIR_db	No_function_in_L.albus	No_function_in_NR	GO:0004553,GO:0005975,
g1832.t1	PREDICTED: endoglucanase 14-like	Putative cellulase	No_function_in_NR	,GO:0004553,GO:0005975
g1833.t1	PREDICTED: probable metal-nicotianamine transporter YSL7	Putative oligopeptide transporter OPT superfamily	No_function_in_NR	,GO:0016021,GO:0035673,GO:0055085
g1834.t1	PREDICTED: endoglucanase 14-like	Putative cellulase	No_function_in_NR	,GO:0004553,GO:0005975
g1835.t1	No_function_in_Refseq/Swissprot/TAIR_db	No_function_in_L.albus	No_function_in_NR	GO:0003774,GO:0005524,GO:0016459,
g1836.t1	No_function_in_Refseq/Swissprot/TAIR_db	No_function_in_L.albus	No_function_in_NR	NO_GO_reported
g1838.t1	No_function_in_Refseq/Swissprot/TAIR_db	No_function_in_L.albus	No_function_in_NR	NO_GO_reported
g1840.t1	PREDICTED: uncharacterized protein LOC109355946 isoform X2	Putative LysM domain-containing protein	No_function_in_NR	NO_GO_reported
g1841.t1	PREDICTED: NADH dehydrogenase	hypothetical protein	No_function_in_NR	,GO:0005743,GO:0005747
g1843.t1	PREDICTED: uncharacterized protein LOC109356391	hypothetical protein	No_function_in_NR	NO_GO_reported
g1845.t1	PREDICTED: intron-binding protein aquarius-like	Putative intron-binding protein aquarius	No_function_in_NR	,GO:0000398,GO:0004386,GO:0005681,GO:0005886,GO:0009507,GO:0016787
g1846.t1	No_function_in_Refseq/Swissprot/TAIR_db	No_function_in_L.albus	No_function_in_NR	GO:0001228,GO:0006355,GO:0016602,GO:0046982,
g1848.t1	PREDICTED: aminoacylase-1	Putative N-acyl-aliphatic-L-amino acid amidohydrolase	No_function_in_NR	,GO:0004046,GO:0005737,GO:0006520,GO:0016787
g1849.t1	PREDICTED: pentatricopeptide repeat-containing protein At2g13600-like	Putative tetratricopeptide-like helical domain DYW domain-containing protein	No_function_in_NR	,GO:0005515,GO:0008270,GO:0008568,GO:0016787
g1850.t1	No_function_in_Refseq/Swissprot/TAIR_db	No_function_in_L.albus	No_function_in_NR	GO:0005515,
g1851.t1	No_function_in_Refseq/Swissprot/TAIR_db	No_function_in_L.albus	No_function_in_NR	GO:0005515,GO:0008270,
g1852.t1	PREDICTED: probable protein arginine N-methyltransferase 6	Putative methyltransferase	No_function_in_NR	,GO:0005829,GO:0006355,GO:0008469,GO:0016274,GO:0018216,GO:0019919,GO:0034969,GO:0035242
g1853.t1	PREDICTED: uncharacterized protein LOC109356548 isoform X1	Putative tetratricopeptide-like helical domain-containing protein	No_function_in_NR	NO_GO_reported
g1854.t1	Calcineurin-like metallo-phosphoesterase superfamily protein	Phytochrome-associated serine%2Fthreonine-protein phosphatase	No_function_in_NR	,GO:0004722,GO:0005515,GO:0005737,GO:0006464,GO:0008270,GO:0010035,GO:0016787,GO:0034660,GO:0044265,GO:0046686,
g1855.t1	cellulose synthase like D4	Putative 1 4-beta-D-xylan synthase	No_function_in_NR	,GO:0005794,GO:0005886,GO:0008270,GO:0009833,GO:0009846,GO:0016020,GO:0016021,GO:0016757,GO:0016759,GO:0016760,GO:0030244,GO:0047517,GO:0051753,GO:0071555,
g1856.t1	PREDICTED: inorganic phosphate transporter 1-4-like	Putative major facilitator sugar transporter major facilitator superfamily	No_function_in_NR	,GO:0005315,GO:0005887,GO:0006817,GO:0016021,GO:0022857,GO:0022891,GO:0055085
g1857.t1	No_function_in_Refseq/Swissprot/TAIR_db	No_function_in_L.albus	No_function_in_NR	GO:0004553,GO:0005975,
g1858.t1	PREDICTED: uncharacterized protein LOC109356635	putative protein	No_function_in_NR	NO_GO_reported
g1859.t1	PREDICTED: vacuolar cation/proton exchanger 3-like isoform X1	Putative calcium%2Fproton exchanger CAX	No_function_in_NR	,GO:0006812,GO:0006816,GO:0008324,GO:0015369,GO:0016021,GO:0055085,GO:0070588
g1860.t1	PREDICTED: uncharacterized protein LOC109356630 isoform X2	Putative non-specific serine%2Fthreonine protein kinase	No_function_in_NR	NO_GO_reported
g1861.t1	PREDICTED: 50S ribosomal protein L12, chloroplastic-like	Putative ribosomal protein L7%2FL12	No_function_in_NR	,GO:0003735,GO:0005840,GO:0006412,GO:0016021
g1862.t1	PREDICTED: primary amine oxidase-like	Putative primary-amine oxidase	No_function_in_NR	,GO:0005507,GO:0008131,GO:0009308,GO:0048038,GO:0055114
g1863.t1	PREDICTED: uncharacterized protein LOC109355990	Putative 2-dehydro-3-deoxy-phosphogluconate aldolase	No_function_in_NR	,GO:0003824,GO:0016829
g1864.t1	No_function_in_Refseq/Swissprot/TAIR_db	No_function_in_L.albus	No_function_in_NR	GO:0004190,GO:0006508,
g1866.t1	No_function_in_Refseq/Swissprot/TAIR_db	No_function_in_L.albus	No_function_in_NR	NO_GO_reported
g1867.t1	No_function_in_Refseq/Swissprot/TAIR_db	No_function_in_L.albus	No_function_in_NR	NO_GO_reported
g1868.t1	PREDICTED: probable WRKY transcription factor 3 isoform X1	Putative transcription factor WRKY family	No_function_in_NR	,GO:0003700,GO:0006355,GO:0031347,GO:0043565
g1869.t1	No_function_in_Refseq/Swissprot/TAIR_db	No_function_in_L.albus	No_function_in_NR	GO:0006355,GO:0008270,
g1870.t1	pectin methylesterase 31	Putative pectinesterase	No_function_in_NR	,GO:0005515,GO:0005618,GO:0005634,GO:0030599,GO:0042545,GO:0045330,GO:0045488,GO:0045490,GO:0050829,GO:0052689,
g1871.t1	PREDICTED: pentatricopeptide repeat-containing protein At5g06540-like	Putative tetratricopeptide-like helical domain-containing protein	No_function_in_NR	,GO:0005515
g1872.t1	PREDICTED: transmembrane emp24 domain-containing protein p24delta9-like	putative protein	No_function_in_NR	NO_GO_reported
g1873.t1	PREDICTED: uncharacterized protein LOC109356151	Putative non-specific serine%2Fthreonine protein kinase	No_function_in_NR	NO_GO_reported
g1874.t1	PREDICTED: uncharacterized protein LOC109356357	No_function_in_L.albus	No_function_in_NR	NO_GO_reported
g1875.t1	No_function_in_Refseq/Swissprot/TAIR_db	No_function_in_L.albus	No_function_in_NR	NO_GO_reported
g1876.t1	PREDICTED: probable mitochondrial saccharopine dehydrogenase-like oxidoreductase At5g39410 isoform X3	Putative NAD%28P%29-binding domain-containing protein	No_function_in_NR	,GO:0016491
g1877.t1	PREDICTED: probable mitochondrial saccharopine dehydrogenase-like oxidoreductase At5g39410 isoform X2	Putative NAD%28P%29-binding domain-containing protein	No_function_in_NR	,GO:0016491
g1878.t1	PREDICTED: phosphatidylinositol 3,4,5-trisphosphate 3-phosphatase and protein-tyrosine-phosphatase PTEN1-like	Putative phosphoric monoester hydrolase	No_function_in_NR	,GO:0004725,GO:0008138,GO:0016311,GO:0016791
g1879.t1	No_function_in_Refseq/Swissprot/TAIR_db	No_function_in_L.albus	hypothetical protein Lal_00018837	NO_GO_reported
g1880.t1	PREDICTED: BAG family molecular chaperone regulator 8, chloroplastic	Putative BAG domain-containing protein	No_function_in_NR	NO_GO_reported
g1881.t1	PREDICTED: aquaporin NIP2-2-like	Putative major intrinsic protein	No_function_in_NR	,GO:0015267,GO:0016020,GO:0055085
g1882.t1	PREDICTED: zinc finger RNA-binding protein-like	Putative transcription factor C2H2 family	No_function_in_NR	,GO:0003676,GO:0008270
g1883.t1	UDP-glucose 6-dehydrogenase family protein	UDP-glucose 6-dehydrogenase 1	No_function_in_NR	,GO:0003979,GO:0005634,GO:0005737,GO:0005829,GO:0005975,GO:0006024,GO:0006065,GO:0009505,GO:0016616,GO:0051287,GO:0052546,GO:0055114,
g1884.t1	PREDICTED: calponin homology domain-containing protein DDB_G0272472-like	putative protein	No_function_in_NR	,GO:0005819,GO:0005874,GO:0032147,GO:0060236
g1885.t1	PREDICTED: F-box protein At5g39250-like	Putative F-box domain-containing protein	No_function_in_NR	,GO:0005515
g1886.t1	PREDICTED: UDP-glycosyltransferase 83A1-like	No_function_in_L.albus	No_function_in_NR	,GO:0008194
g1887.t1	PREDICTED: protein RIK isoform X3	Putative KH domain containing protein	No_function_in_NR	,GO:0003723,GO:0005634
g1888.t1	No_function_in_Refseq/Swissprot/TAIR_db	No_function_in_L.albus	No_function_in_NR	GO:0000145,GO:0006887,
g1889.t1	No_function_in_Refseq/Swissprot/TAIR_db	No_function_in_L.albus	No_function_in_NR	GO:0000145,GO:0006887,
g1892.t1	PREDICTED: malonyl-CoA:anthocyanidin 5-O-glucoside-6''-O-malonyltransferase-like	Putative isoflavone-7-O-beta-glucoside 6%27%27-O-malonyltransferase	No_function_in_NR	,GO:0016420,GO:0016747
g1894.t1	PREDICTED: uncharacterized protein At2g40430 isoform X2	Putative ribosome biogenesis protein Nop53%2FGLTSCR2	No_function_in_NR	NO_GO_reported
g1896.t1	PREDICTED: PI-PLC X domain-containing protein At5g67130-like	Putative PLC-like phosphodiesterase TIM beta%2Falpha-barrel domain-containing protein	No_function_in_NR	,GO:0006629,GO:0008081
g1897.t1	No_function_in_Refseq/Swissprot/TAIR_db	No_function_in_L.albus	No_function_in_NR	GO:0016747,
g1899.t1	No_function_in_Refseq/Swissprot/TAIR_db	No_function_in_L.albus	No_function_in_NR	GO:0003676,
g1900.t1	PREDICTED: serine carboxypeptidase-like 40	Putative carboxypeptidase D	No_function_in_NR	,GO:0004185,GO:0006508,GO:0051603
g1901.t1	No_function_in_Refseq/Swissprot/TAIR_db	No_function_in_L.albus	No_function_in_NR	GO:0016747,
g1902.t1	PREDICTED: queuine tRNA-ribosyltransferase accessory subunit 2-like	Putative tRNA-guanine%2834%29 transglycosylase	No_function_in_NR	,GO:0005737,GO:0006400,GO:0008479,GO:0008616,GO:0016763
g1903.t1	PREDICTED: solute carrier family 25 member 44-like	Putative mitochondrial carrier protein	No_function_in_NR	,GO:0003735,GO:0006412,GO:0016021,GO:0055085
g1904.t1	PREDICTED: protein COBRA-like	putative protein	No_function_in_NR	,GO:0010215,GO:0031225
g1905.t1	COBRA-like extracellular glycosyl-phosphatidyl inositol-anchored protein family	putative protein	No_function_in_NR	,GO:0000325,GO:0005886,GO:0009834,GO:0010215,GO:0031225,GO:0046658,GO:0052324,
g1906.t1	PREDICTED: hyoscyamine 6-dioxygenase-like	Putative 6-beta-hydroxyhyoscyamine epoxidase	No_function_in_NR	,GO:0046872,GO:0051213,GO:0055114
g1907.t1	PREDICTED: truncated transcription factor CAULIFLOWER A-like isoform X1	No_function_in_L.albus	No_function_in_NR	,GO:0000977,GO:0003677,GO:0003700,GO:0005634,GO:0006355,GO:0045944,GO:0046983
g1908.t1	PREDICTED: ultraviolet-B receptor UVR8 isoform X1	Putative regulator of chromosome condensation 1%2Fbeta-lactamase-inhibitor protein II	No_function_in_NR	,GO:0016874
g1909.t1	PREDICTED: E3 ubiquitin-protein ligase At3g02290-like	Putative transcription factor C2H2 family	No_function_in_NR	,GO:0008270
g1910.t1	PREDICTED: protein ROOT INITIATION DEFECTIVE 3	Putative transcription factor WD40-like family	No_function_in_NR	,GO:0005515
g1911.t1	PREDICTED: WAT1-related protein At3g28050-like	Putative EamA domain-containing protein	No_function_in_NR	,GO:0016020,GO:0016021,GO:0022857
g1912.t1	PREDICTED: protein ABHD17B-like	Putative serine aminopeptidase S33 alpha%2FBeta hydrolase	No_function_in_NR	NO_GO_reported
g1913.t1	No_function_in_Refseq/Swissprot/TAIR_db	No_function_in_L.albus	No_function_in_NR	NO_GO_reported
g1914.t1	PREDICTED: probable sodium-coupled neutral amino acid transporter 6	Putative amino acid transporter transmembrane domain-containing protein	No_function_in_NR	,GO:0003333,GO:0015171,GO:0016021
g1915.t1	No_function_in_Refseq/Swissprot/TAIR_db	No_function_in_L.albus	No_function_in_NR	NO_GO_reported
g1916.t1	PREDICTED: WPP domain-interacting tail-anchored protein 1-like isoform X1	hypothetical protein	No_function_in_NR	NO_GO_reported
g1917.t1	PREDICTED: pentatricopeptide repeat-containing protein At3g02330	Putative tetratricopeptide-like helical domain DYW domain-containing protein	No_function_in_NR	,GO:0005515,GO:0008270,GO:0008568,GO:0016021
g1918.t1	No_function_in_Refseq/Swissprot/TAIR_db	No_function_in_L.albus	No_function_in_NR	GO:0080143,
g1919.t1	No_function_in_Refseq/Swissprot/TAIR_db	No_function_in_L.albus	No_function_in_NR	GO:0080143,
g1920.t1	Ribosomal RNA processing Brix domain protein	Putative ribosome biogenesis protein BRX1	No_function_in_NR	,GO:0000027,GO:0003723,GO:0005634,GO:0005730,GO:0005829,GO:0006364,GO:0019843,
g1921.t1	No_function_in_Refseq/Swissprot/TAIR_db	No_function_in_L.albus	No_function_in_NR	GO:0005515,GO:0008270,
g1922.t1	PREDICTED: pentatricopeptide repeat-containing protein At5g15980, mitochondrial-like	Putative tetratricopeptide-like helical domain-containing protein	No_function_in_NR	,GO:0005515,GO:0008380
g1923.t1	PREDICTED: S-adenosylmethionine decarboxylase proenzyme-like	Putative adenosylmethionine decarboxylase	No_function_in_NR	,GO:0004014,GO:0006557,GO:0006597,GO:0008295
g1924.t1	No_function_in_Refseq/Swissprot/TAIR_db	No_function_in_L.albus	No_function_in_NR	GO:0005789,GO:0006888,
g1925.t1	Cofactor-independent phosphoglycerate mutase	Putative phosphoglycerate mutase %282 3-diphosphoglycerate-independent%29	No_function_in_NR	,GO:0003824,GO:0005737,GO:0008150,GO:0008152,GO:0046537,GO:0046872,
g1926.t1	PREDICTED: uncharacterized protein LOC109356923	hypothetical protein	No_function_in_NR	NO_GO_reported
g1927.t1	PREDICTED: putative GPI-anchored protein pfl2	No_function_in_L.albus	No_function_in_NR	,GO:0012511,GO:0016021
g1928.t1	No_function_in_Refseq/Swissprot/TAIR_db	No_function_in_L.albus	No_function_in_NR	NO_GO_reported
g1929.t1	No_function_in_Refseq/Swissprot/TAIR_db	No_function_in_L.albus	No_function_in_NR	NO_GO_reported
g1930.t1	PREDICTED: uncharacterized protein LOC109357131 isoform X1	Putative TMEM33%2FPom33 family protein	No_function_in_NR	,GO:0016021
g1931.t1	PREDICTED: protein CROWDED NUCLEI 1	hypothetical protein	No_function_in_NR	,GO:0005634,GO:0006997
g1932.t1	PREDICTED: transcription factor DICHOTOMA-like	Putative transcription factor TCP family	No_function_in_NR	,GO:0003700
g1933.t1	PREDICTED: allene oxide cyclase, chloroplastic-like	Putative allene-oxide cyclase	No_function_in_NR	,GO:0009507,GO:0009695,GO:0016853,GO:0046423
g1934.t1	Ribosomal protein L7Ae/L30e/S12e/Gadd45 family protein	60S ribosomal protein L30	No_function_in_NR	,GO:0003723,GO:0003729,GO:0003735,GO:0005634,GO:0006412,GO:0009507,GO:0022625,
g1935.t1	PREDICTED: protein MEI2-like 4 isoform X4	Putative RNA recognition motif domain mei2%2FMei2-like RNA recognition	No_function_in_NR	,GO:0003676,GO:0097159,GO:1901363
g1936.t1	PREDICTED: inactive leucine-rich repeat receptor-like protein kinase CORYNE isoform X1	Putative transferase protein kinase RLK-Pelle-LRR-XI-2 family	No_function_in_NR	,GO:0004672,GO:0004714,GO:0005524,GO:0005886,GO:0006468,GO:0009909,GO:0010075,GO:0016021,GO:0018108,GO:0019900,GO:0033612
g1937.t1	PREDICTED: RNA polymerase II C-terminal domain phosphatase-like 3	No_function_in_L.albus	No_function_in_NR	,GO:0004721,GO:0005634,GO:0008420,GO:0070940
g1938.t1	PREDICTED: histone-lysine N-methyltransferase ATX2-like	Putative histone-lysine N-methyltransferase	No_function_in_NR	,GO:0005515,GO:0005634,GO:0008270,GO:0018024,GO:0034968,GO:0035556
g1939.t1	PREDICTED: aspartic proteinase-like protein 2	Putative nepenthesin	No_function_in_NR	,GO:0004190,GO:0006508
g1940.t1	PREDICTED: probable protein phosphatase 2C 33	Putative protein-serine%2Fthreonine phosphatase	No_function_in_NR	,GO:0004722,GO:0006470,GO:0016791
g1941.t1	No_function_in_Refseq/Swissprot/TAIR_db	No_function_in_L.albus	hypothetical protein TanjilG_12061	NO_GO_reported
g1942.t1	No_function_in_Refseq/Swissprot/TAIR_db	No_function_in_L.albus	No_function_in_NR	GO:0006486,GO:0016757,
g1943.t1	PREDICTED: probable aldo-keto reductase 2	Putative perakine reductase	No_function_in_NR	,GO:0016491,GO:0047834,GO:0055114
g1944.t1	PREDICTED: uncharacterized protein LOC109356565	putative protein	No_function_in_NR	NO_GO_reported
g1945.t1	glucose-6-phosphate dehydrogenase 2	Putative glucose-6-phosphate dehydrogenase %28NADP%28%2B%29%29	No_function_in_NR	,GO:0004345,GO:0006006,GO:0006098,GO:0009051,GO:0009507,GO:0009570,GO:0016614,GO:0050661,GO:0055114,
g1946.t1	PREDICTED: ACT domain-containing protein ACR4-like	Putative %5BProtein-PII%5D uridylyltransferase	No_function_in_NR	NO_GO_reported
g1947.t1	No_function_in_Refseq/Swissprot/TAIR_db	No_function_in_L.albus	No_function_in_NR	GO:0005515,GO:0051087,
g1948.t1	No_function_in_Refseq/Swissprot/TAIR_db	No_function_in_L.albus	No_function_in_NR	NO_GO_reported
g1949.t1	PREDICTED: uncharacterized protein LOC109356970	Putative vacuolar protein sorting-associated protein	No_function_in_NR	NO_GO_reported
g1950.t1	Small nuclear ribonucleoprotein family protein	Putative small nuclear ribonucleoprotein D1	No_function_in_NR	,GO:0000243,GO:0000245,GO:0000325,GO:0000387,GO:0003723,GO:0003729,GO:0005634,GO:0005682,GO:0005685,GO:0005686,GO:0005687,GO:0005689,GO:0005730,GO:0005829,GO:0006396,GO:0008380,GO:0016607,GO:0019013,GO:0034715,GO:0034719,GO:0035194,GO:0043484,GO:0071010,GO:0071011,GO:0071013,GO:0097526,
g1951.t1	No_function_in_Refseq/Swissprot/TAIR_db	No_function_in_L.albus	No_function_in_NR	NO_GO_reported
g1952.t1	Plant protein 1589 of unknown function	Putative angiotensin-converting enzyme 2	No_function_in_NR	,GO:0003674,GO:0009507,GO:0032502,
g1953.t1	PREDICTED: probable sulfate transporter 4.2 isoform X1	Putative SLC26A%2FSulP transporter	No_function_in_NR	,GO:0005887,GO:0008271,GO:0008272,GO:0015116,GO:0016020,GO:0016021,GO:0055085,GO:1902358
g1954.t1	PREDICTED: beta-hexosaminidase 1-like	No_function_in_L.albus	No_function_in_NR	,GO:0004553,GO:0004563,GO:0005975
g1955.t1	PREDICTED: protein-tyrosine-phosphatase MKP1-like	Putative protein-tyrosine-phosphatase	No_function_in_NR	,GO:0004725,GO:0006470,GO:0008138,GO:0009411,GO:0016311,GO:0016791
g1956.t1	P-glycoprotein 20	Putative xenobiotic-transporting ATPase	No_function_in_NR	,GO:0005524,GO:0005829,GO:0005887,GO:0009507,GO:0009893,GO:0016021,GO:0034613,GO:0040007,GO:0042626,GO:0048522,GO:0050793,GO:0055085,GO:0140359,
g1957.t1	tonoplast intrinsic protein 1;3	Putative major intrinsic protein	No_function_in_NR	,GO:0005887,GO:0006833,GO:0009507,GO:0009705,GO:0009992,GO:0015204,GO:0015250,GO:0015254,GO:0015267,GO:0015793,GO:0015840,GO:0016020,GO:0034220,GO:0042807,GO:0055085,
g1958.t1	No_function_in_Refseq/Swissprot/TAIR_db	No_function_in_L.albus	No_function_in_NR	GO:0006325,GO:0006342,
g1959.t1	2-oxoglutarate dehydrogenase, E1 component	Putative oxoglutarate dehydrogenase %28succinyl-transferring%29	No_function_in_NR	,GO:0004591,GO:0005739,GO:0005829,GO:0006099,GO:0008104,GO:0008270,GO:0009793,GO:0010015,GO:0010035,GO:0016053,GO:0016624,GO:0019439,GO:0019752,GO:0030154,GO:0030976,GO:0044270,GO:0045252,GO:0046700,GO:0048589,GO:0050897,GO:0051641,GO:0090558,GO:1901361,GO:1901565,
g1960.t1	PREDICTED: WUSCHEL-related homeobox 13-like	Putative transcription factor Homobox-WOX family	No_function_in_NR	,GO:0003677,GO:0003700
g1962.t1	PREDICTED: enoyl-CoA delta isomerase 1, peroxisomal	Putative dodecenoyl-CoA isomerase	No_function_in_NR	,GO:0003824,GO:0008152,GO:0016853
g1963.t1	No_function_in_Refseq/Swissprot/TAIR_db	No_function_in_L.albus	No_function_in_NR	GO:0016788,
g1964.t1	No_function_in_Refseq/Swissprot/TAIR_db	No_function_in_L.albus	No_function_in_NR	NO_GO_reported
g1965.t1	PREDICTED: dof zinc finger protein DOF3.6-like isoform X1	No_function_in_L.albus	No_function_in_NR	,GO:0003677,GO:0006355
g1966.t1	PREDICTED: CASP-like protein 4D1	Putative casparian strip membrane protein	No_function_in_NR	,GO:0005886,GO:0016021
g1967.t1	PREDICTED: heat shock cognate 70 kDa protein-like	Putative Heat shock protein 70 family	No_function_in_NR	,GO:0005524,GO:0016887
g1968.t1	actin-11	Putative Actin family	No_function_in_NR	,GO:0005200,GO:0005524,GO:0005737,GO:0005739,GO:0005829,GO:0005856,GO:0009506,GO:0009570,GO:0009941,GO:0030036,
g1969.t1	PREDICTED: uncharacterized protein LOC109355875	hypothetical protein	No_function_in_NR	NO_GO_reported
g1970.t1	No_function_in_Refseq/Swissprot/TAIR_db	No_function_in_L.albus	No_function_in_NR	NO_GO_reported
g1971.t1	PREDICTED: heavy metal-associated isoprenylated plant protein 21-like	Putative heavy metal-associated domain HMA	No_function_in_NR	,GO:0005737,GO:0030001,GO:0046872,GO:0046914,GO:0046916
g1972.t1	phenylalanine--tRNA ligase, chloroplastic/mitochondrial isoform X1	Putative phenylalanine--tRNA ligase	No_function_in_NR	,GO:0000049,GO:0000166,GO:0000287,GO:0004812,GO:0004826,GO:0005524,GO:0005737,GO:0005739,GO:0006432,GO:0008033,GO:0009570,GO:0016020,GO:0043039
g1973.t1	No_function_in_Refseq/Swissprot/TAIR_db	No_function_in_L.albus	No_function_in_NR	GO:0005515,
g1975.t1	Eukaryotic translation initiation factor 5	Putative translation initiation factor IF2%2FIF5	No_function_in_NR	,GO:0003743,GO:0005515,GO:0005525,GO:0006413,
g1977.t1	No_function_in_Refseq/Swissprot/TAIR_db	No_function_in_L.albus	No_function_in_NR	NO_GO_reported
g1978.t1	PREDICTED: protein-lysine N-methyltransferase Mettl10	Putative protein-lysine N-methyltransferase Efm4	No_function_in_NR	,GO:0005634,GO:0005829,GO:0008168,GO:0016279,GO:0018022
g1979.t1	PREDICTED: LOW QUALITY PROTEIN: DNA ligase 6-like	Putative DNA ligase %28ATP%29	No_function_in_NR	NO_GO_reported
g1980.t1	20S proteasome beta subunit PBB2	Putative proteasome endopeptidase complex	No_function_in_NR	,GO:0000502,GO:0004298,GO:0005634,GO:0005737,GO:0005839,GO:0006511,GO:0009536,GO:0010498,GO:0019774,GO:0051603,
g1981.t1	PREDICTED: protein DETOXIFICATION 1-like	Putative multi antimicrobial extrusion protein	No_function_in_NR	,GO:0015297,GO:0016020,GO:0042910,GO:0055085,GO:1990961
g1982.t1	PREDICTED: protein DETOXIFICATION 9-like isoform X1	Putative multi antimicrobial extrusion protein	No_function_in_NR	,GO:0015297,GO:0016020,GO:0042910,GO:0055085,GO:1990961
g1983.t1	No_function_in_Refseq/Swissprot/TAIR_db	No_function_in_L.albus	No_function_in_NR	NO_GO_reported
g1984.t1	No_function_in_Refseq/Swissprot/TAIR_db	No_function_in_L.albus	No_function_in_NR	NO_GO_reported
g1985.t1	PREDICTED: uncharacterized protein LOC109357348	Putative phosphatidylglycerophosphatase	No_function_in_NR	,GO:0008962
g1986.t1	No_function_in_Refseq/Swissprot/TAIR_db	No_function_in_L.albus	hypothetical protein TanjilG_27632	NO_GO_reported
g1987.t1	PREDICTED: uncharacterized protein LOC109356139	Putative glycosyl transferase family 14	No_function_in_NR	,GO:0016020,GO:0016757
g1988.t1	PREDICTED: U11/U12 small nuclear ribonucleoprotein 35 kDa protein isoform X1	Putative RNA recognition motif domain-containing protein	No_function_in_NR	,GO:0003676
g1989.t1	PREDICTED: mannose-6-phosphate isomerase 1	Putative mannose-6-phosphate isomerase	No_function_in_NR	,GO:0004476,GO:0005975,GO:0008270,GO:0009298
g1990.t1	PREDICTED: F-box/LRR-repeat protein At4g14103-like	Putative F-box domain FBD domain leucine-rich repeat domain L domain-containing protein	No_function_in_NR	,GO:0005515
g1991.t1	PREDICTED: MDIS1-interacting receptor like kinase 2-like	Putative protein kinase RLK-Pelle-LRR-XI-1 family	No_function_in_NR	,GO:0004672,GO:0005515,GO:0005524,GO:0006468,GO:0016020,GO:0016301,GO:0016310
g1992.t1	PREDICTED: protein ABA DEFICIENT 4, chloroplastic-like	Putative neoxanthin synthase	No_function_in_NR	NO_GO_reported
g1993.t1	PREDICTED: uncharacterized protein LOC109357016	hypothetical protein	No_function_in_NR	NO_GO_reported
g1994.t1	PREDICTED: uncharacterized protein LOC109357014	Putative alpha%2FBeta hydrolase	No_function_in_NR	NO_GO_reported
g1995.t1	PREDICTED: 30S ribosomal protein 3, chloroplastic-like isoform X1	Putative ribosomal protein PSRP-3%2FYcf65	No_function_in_NR	,GO:0003735,GO:0005840,GO:0006412
g1996.t1	general regulatory factor 7	Putative 14-3-3 protein	No_function_in_NR	,GO:0005515,GO:0005635,GO:0005737,GO:0005794,GO:0005829,GO:0005886,GO:0007165,GO:0009506,GO:0009570,GO:0034613,GO:0045309,
g1997.t1	glycyl-tRNA synthetase / glycine--tRNA ligase	Putative glycine--tRNA ligase	No_function_in_NR	,GO:0000166,GO:0004812,GO:0004820,GO:0005524,GO:0005634,GO:0005737,GO:0005739,GO:0005768,GO:0005794,GO:0005802,GO:0006418,GO:0006426,GO:0009507,GO:0015966,GO:0046983,GO:0070150,
g1998.t1	PREDICTED: pentatricopeptide repeat-containing protein At2g30780	Putative tetratricopeptide-like helical domain-containing protein	No_function_in_NR	,GO:0003729,GO:0005515
g1999.t1	PREDICTED: heparan-alpha-glucosaminide N-acetyltransferase-like	Putative heparan-alpha-glucosaminide N-acetyltransferase	No_function_in_NR	,GO:0015019,GO:0016021
g2000.t1	No_function_in_Refseq/Swissprot/TAIR_db	No_function_in_L.albus	No_function_in_NR	NO_GO_reported
g2001.t1	PREDICTED: protein NRT1/ PTR FAMILY 6.1	Putative proton-dependent oligopeptide transporter family major facilitator superfamily	No_function_in_NR	,GO:0006857,GO:0016020,GO:0022857,GO:0055085
g2002.t1	PREDICTED: galactolipase DONGLE, chloroplastic-like	Putative carboxylic ester hydrolase	No_function_in_NR	,GO:0006629
g2003.t1	PREDICTED: vesicle transport protein GOT1-like	Putative vesicle transport protein Got1%2FSFT2	No_function_in_NR	,GO:0016021,GO:0016192
g2005.t1	PREDICTED: clathrin interactor EPSIN 3-like isoform X2	putative protein	No_function_in_NR	NO_GO_reported
g2006.t1	PREDICTED: uncharacterized protein LOC109356132	No_function_in_L.albus	No_function_in_NR	NO_GO_reported
g2007.t1	PREDICTED: serine/threonine-protein kinase PBS1-like	Putative protein kinase RLK-Pelle-RLCK-VIIa-1 family	No_function_in_NR	,GO:0004672,GO:0004674,GO:0004715,GO:0005524,GO:0006468,GO:0018108
g2008.t1	PREDICTED: bidirectional sugar transporter N3-like	Putative SWEET sugar transporter	No_function_in_NR	,GO:0016021,GO:0034219,GO:0051119
g2009.t1	PREDICTED: bidirectional sugar transporter N3-like	Putative SWEET sugar transporter	No_function_in_NR	,GO:0016021,GO:0034219,GO:0051119
g2010.t1	No_function_in_Refseq/Swissprot/TAIR_db	No_function_in_L.albus	No_function_in_NR	GO:0003677,GO:0006355,
g2011.t1	PREDICTED: somatic embryogenesis receptor kinase 1-like	No_function_in_L.albus	No_function_in_NR	,GO:0005515
g2012.t1	PREDICTED: probable receptor-like protein kinase At2g39360	Putative protein kinase RLK-Pelle-CrRLK1L-1 family	No_function_in_NR	,GO:0004672,GO:0004674,GO:0005524,GO:0006468,GO:0016021
g2013.t1	PREDICTED: pentatricopeptide repeat-containing protein At2g22410, mitochondrial-like	Putative tetratricopeptide-like helical domain-containing protein	No_function_in_NR	,GO:0005515,GO:0008568,GO:0008654,GO:0016020,GO:0016780
g2014.t1	PREDICTED: putative methylesterase 12, chloroplastic	Putative pheophorbidase	No_function_in_NR	,GO:0035560,GO:0050529
g2015.t1	PREDICTED: uncharacterized protein LOC109341712	Putative gamma-tubulin complex component protein	No_function_in_NR	NO_GO_reported
g2016.t1	No_function_in_Refseq/Swissprot/TAIR_db	No_function_in_L.albus	No_function_in_NR	GO:0016021,
g2017.t1	PREDICTED: uncharacterized protein LOC109337113	No_function_in_L.albus	No_function_in_NR	NO_GO_reported
g2019.t1	PREDICTED: probable calcium-binding protein CML25	Putative EF-hand domain pair protein	No_function_in_NR	,GO:0005509
g2020.t1	No_function_in_Refseq/Swissprot/TAIR_db	No_function_in_L.albus	No_function_in_NR	NO_GO_reported
g2021.t1	PREDICTED: uncharacterized protein LOC109341499	hypothetical protein	No_function_in_NR	NO_GO_reported
g2023.t1	No_function_in_Refseq/Swissprot/TAIR_db	No_function_in_L.albus	No_function_in_NR	NO_GO_reported
g2025.t1	No_function_in_Refseq/Swissprot/TAIR_db	No_function_in_L.albus	No_function_in_NR	NO_GO_reported
g2026.t1	No_function_in_Refseq/Swissprot/TAIR_db	No_function_in_L.albus	No_function_in_NR	NO_GO_reported
g2028.t1	PREDICTED: 1-aminocyclopropane-1-carboxylate oxidase homolog 4-like	Putative deacetoxyvindoline 4-hydroxylase	No_function_in_NR	,GO:0046872,GO:0051213,GO:0055114
g2029.t1	PREDICTED: zinc finger HIT domain-containing protein 2	Putative SHQ1 protein	No_function_in_NR	NO_GO_reported
g2030.t1	cytosolic ribosomal protein S15	Putative ribosomal protein S19%2FS15	No_function_in_NR	,GO:0000028,GO:0000325,GO:0003723,GO:0003729,GO:0003735,GO:0005576,GO:0005737,GO:0005794,GO:0005840,GO:0006412,GO:0009506,GO:0009507,GO:0015935,GO:0022626,GO:0022627,
g2031.t1	No_function_in_Refseq/Swissprot/TAIR_db	No_function_in_L.albus	No_function_in_NR	NO_GO_reported
g2032.t1	PREDICTED: uncharacterized protein LOC109343543	Putative 2-keto-3-deoxy-L-rhamnonate aldolase	No_function_in_NR	,GO:0003824
g2033.t1	PREDICTED: putative clathrin assembly protein At2g01600	Putative ANTH domain-containing protein	No_function_in_NR	,GO:0005543,GO:0005545,GO:0030136,GO:0030276,GO:0032440,GO:0048268,GO:0055114
g2036.t1	PREDICTED: protein C2-DOMAIN ABA-RELATED 9-like	Putative C2 domain-containing protein	No_function_in_NR	,GO:0004609
g2037.t1	PREDICTED: probable rRNA-processing protein EBP2 homolog	Putative eukaryotic rRNA processing	No_function_in_NR	,GO:0005730,GO:0006364,GO:0030687,GO:0034399,GO:0042273
g2038.t1	No_function_in_Refseq/Swissprot/TAIR_db	No_function_in_L.albus	No_function_in_NR	GO:0016020,GO:0016021,
g2039.t1	No_function_in_Refseq/Swissprot/TAIR_db	No_function_in_L.albus	No_function_in_NR	NO_GO_reported
g2040.t1	No_function_in_Refseq/Swissprot/TAIR_db	No_function_in_L.albus	No_function_in_NR	NO_GO_reported
g2041.t1	No_function_in_Refseq/Swissprot/TAIR_db	No_function_in_L.albus	No_function_in_NR	NO_GO_reported
g2042.t1	PREDICTED: nudix hydrolase 25-like	Putative bis%285%27-nucleosyl%29-tetraphosphatase %28asymmetrical%29	No_function_in_NR	,GO:0016787
g2043.t1	PREDICTED: nicotinate-nucleotide pyrophosphorylase	Putative nicotinate-nucleotide diphosphorylase %28carboxylating%29	No_function_in_NR	,GO:0003824,GO:0004514,GO:0009435,GO:0009507,GO:0016763,GO:0034213
g2044.t1	PREDICTED: uncharacterized protein At1g66480-like isoform X1	putative protein	No_function_in_NR	NO_GO_reported
g2046.t1	PREDICTED: uncharacterized protein LOC109356038	Putative polyvinyl alcohol dehydrogenase %28cytochrome%29	No_function_in_NR	NO_GO_reported
g2047.t1	PREDICTED: uncharacterized protein LOC109339257	putative protein	No_function_in_NR	NO_GO_reported
g2048.t1	PREDICTED: mediator of RNA polymerase II transcription subunit 21	Putative mediator complex subunit Med21	No_function_in_NR	,GO:0001104,GO:0006357,GO:0016592,GO:0043078,GO:0050832
g2049.t1	PREDICTED: putative fasciclin-like arabinogalactan protein 20	Putative FAS1 domain-containing protein	No_function_in_NR	NO_GO_reported
g2050.t1	PREDICTED: beta-glucuronosyltransferase GlcAT14A-like	Putative glucuronosyltransferase	No_function_in_NR	,GO:0005794,GO:0008375,GO:0015020,GO:0016020,GO:0016021,GO:0016757,GO:0030158
g2052.t1	PREDICTED: protein PIN-LIKES 2-like	Putative membrane transport protein	No_function_in_NR	,GO:0016021,GO:0055085,GO:0080162
g2053.t1	PREDICTED: uncharacterized protein LOC109355976	putative protein	No_function_in_NR	NO_GO_reported
g2054.t1	PREDICTED: ALG-2 interacting protein X-like	Putative BRO1 domain ALIX V-shaped domain-containing protein	No_function_in_NR	,GO:0005515,GO:0005829,GO:0009506
g2055.t1	PREDICTED: fruit protein pKIWI502-like	Putative phenol hydroxylase reductase	No_function_in_NR	,GO:0016491
g2056.t1	RNA polymerase II large subunit	Putative DNA-directed RNA polymerase	No_function_in_NR	,GO:0000325,GO:0001055,GO:0003677,GO:0003899,GO:0005515,GO:0005634,GO:0005665,GO:0006259,GO:0006351,GO:0006366,GO:0008380,GO:0009506,GO:0009793,GO:0010628,GO:0035194,GO:0040029,GO:0043414,GO:0045892,GO:0048367,GO:0048507,GO:0048522,GO:0048573,GO:0048589,GO:0050793,GO:0060966,GO:0070918,GO:2000241,
g2057.t1	No_function_in_Refseq/Swissprot/TAIR_db	No_function_in_L.albus	No_function_in_NR	GO:0003676,GO:0003735,GO:0005840,GO:0006412,GO:0015074,
g2058.t1	PREDICTED: uncharacterized protein LOC109355934	Putative Rad60%2FSUMO-like domain-containing protein	No_function_in_NR	NO_GO_reported
g2059.t1	No_function_in_Refseq/Swissprot/TAIR_db	No_function_in_L.albus	No_function_in_NR	NO_GO_reported
g2060.t1	No_function_in_Refseq/Swissprot/TAIR_db	No_function_in_L.albus	No_function_in_NR	GO:0005515,
g2061.t1	No_function_in_Refseq/Swissprot/TAIR_db	No_function_in_L.albus	No_function_in_NR	NO_GO_reported
g2062.t1	PREDICTED: receptor protein kinase-like protein ZAR1	Putative protein kinase RLK-Pelle-LRR-III family	No_function_in_NR	,GO:0004672,GO:0005515,GO:0005524,GO:0006468,GO:0016021,GO:0032440,GO:0055114
g2063.t1	No_function_in_Refseq/Swissprot/TAIR_db	No_function_in_L.albus	No_function_in_NR	NO_GO_reported
g2064.t1	PREDICTED: rRNA-processing protein fcf2-like	Putative Fcf2 pre-rRNA processing	No_function_in_NR	NO_GO_reported
g2065.t1	PREDICTED: uncharacterized protein LOC109357157	putative protein	No_function_in_NR	NO_GO_reported
g2066.t1	regulatory-associated protein of TOR 1-like isoform X1	No_function_in_L.albus	No_function_in_NR	,GO:0031929,GO:0031931
g2068.t1	No_function_in_Refseq/Swissprot/TAIR_db	No_function_in_L.albus	No_function_in_NR	GO:0003951,GO:0004143,GO:0007165,GO:0016301,
g2069.t1	PREDICTED: putative F-box protein At4g17565	Putative F-box domain-containing protein	No_function_in_NR	,GO:0005515
g2071.t1	No_function_in_Refseq/Swissprot/TAIR_db	No_function_in_L.albus	No_function_in_NR	NO_GO_reported
g2072.t1	PREDICTED: uncharacterized protein LOC109357179	Putative glycosyl transferase family 1	No_function_in_NR	,GO:0016757
g2073.t1	PREDICTED: protein ABIL1-like	Putative ABI family protein	No_function_in_NR	NO_GO_reported
g2074.t1	PREDICTED: golgin candidate 3-like isoform X1	hypothetical protein	No_function_in_NR	NO_GO_reported
g2075.t1	PREDICTED: reticulon-like protein B5	putative protein	No_function_in_NR	,GO:0009617
g2076.t1	PREDICTED: late embryogenesis abundant protein At1g64065	Putative Late embryogenesis abundant protein LEA-14	No_function_in_NR	,GO:0016020
g2077.t1	PREDICTED: sphingoid long-chain bases kinase 2, mitochondrial	Putative diacylglycerol kinase %28ATP%29	No_function_in_NR	,GO:0003951,GO:0005739,GO:0006671,GO:0009409,GO:0016301,GO:0016310
g2078.t1	PREDICTED: WRKY transcription factor 22-like	Putative transcription factor WRKY family	No_function_in_NR	,GO:0003700,GO:0006355,GO:0043565
g2079.t1	PREDICTED: uncharacterized protein LOC109355963	Putative transcription factor C2H2 family	No_function_in_NR	,GO:0008270
g2080.t1	No_function_in_Refseq/Swissprot/TAIR_db	No_function_in_L.albus	No_function_in_NR	GO:0003824,GO:0009058,GO:0030170,
g2081.t1	No_function_in_Refseq/Swissprot/TAIR_db	No_function_in_L.albus	No_function_in_NR	GO:0003824,GO:0009058,GO:0030170,
g2082.t1	No_function_in_Refseq/Swissprot/TAIR_db	No_function_in_L.albus	No_function_in_NR	NO_GO_reported
g2083.t1	No_function_in_Refseq/Swissprot/TAIR_db	No_function_in_L.albus	No_function_in_NR	NO_GO_reported
g2084.t1	PREDICTED: heavy metal-associated isoprenylated plant protein 39-like	Putative heavy metal-associated domain HMA	No_function_in_NR	,GO:0005737,GO:0030001,GO:0046872,GO:0046914,GO:0046916
g2085.t1	PREDICTED: uncharacterized protein At1g01500-like	hypothetical protein	No_function_in_NR	NO_GO_reported
g2086.t1	No_function_in_Refseq/Swissprot/TAIR_db	No_function_in_L.albus	No_function_in_NR	NO_GO_reported
g2087.t1	PREDICTED: uncharacterized protein LOC109356569	No_function_in_L.albus	No_function_in_NR	NO_GO_reported
g2088.t1	No_function_in_Refseq/Swissprot/TAIR_db	No_function_in_L.albus	No_function_in_NR	GO:0004672,GO:0005524,GO:0006468,
g2090.t1	PREDICTED: protein BPS1, chloroplastic-like	putative protein	No_function_in_NR	NO_GO_reported
g2091.t1	MAP kinase 4	Putative mitogen-activated protein kinase CMGC-MAPK family	No_function_in_NR	,GO:0000165,GO:0000911,GO:0004672,GO:0004674,GO:0004707,GO:0005515,GO:0005524,GO:0005622,GO:0005634,GO:0005737,GO:0006468,GO:0006972,GO:0007112,GO:0007165,GO:0009409,GO:0009504,GO:0009555,GO:0009620,GO:0009651,GO:0009737,GO:0009861,GO:0009862,GO:0009868,GO:0010119,GO:0016301,GO:0016310,GO:0035556,GO:0042539,GO:0043622,GO:0071244,GO:0090333,
g2092.t1	No_function_in_Refseq/Swissprot/TAIR_db	No_function_in_L.albus	No_function_in_NR	GO:0016020,GO:0055085,
g2093.t1	No_function_in_Refseq/Swissprot/TAIR_db	No_function_in_L.albus	No_function_in_NR	GO:0003676,GO:0004527,
g2094.t1	Cinnamoyl-CoA reductase CAD2	Putative cinnamyl-alcohol dehydrogenase	No_function_in_NR	,GO:0003824
g2095.t1	PREDICTED: ferric reduction oxidase 2-like	Putative ferric-chelate reductase %28NADH%29	No_function_in_NR	,GO:0016020,GO:0016021,GO:0016491,GO:0055114
g2096.t1	No_function_in_Refseq/Swissprot/TAIR_db	No_function_in_L.albus	No_function_in_NR	GO:0016020,GO:0016491,
g2097.t1	PREDICTED: uncharacterized protein LOC109356090	putative protein	No_function_in_NR	NO_GO_reported
g2098.t1	No_function_in_Refseq/Swissprot/TAIR_db	No_function_in_L.albus	hypothetical protein TanjilG_13706	NO_GO_reported
g2099.t1	PREDICTED: ferric reduction oxidase 2-like	Putative ferric-chelate reductase %28NADH%29	No_function_in_NR	,GO:0016020,GO:0016021,GO:0016491,GO:0055114
g2100.t1	No_function_in_Refseq/Swissprot/TAIR_db	No_function_in_L.albus	No_function_in_NR	GO:0016491,
g2101.t1	PREDICTED: TMV resistance protein N-like	Putative TIR domain P-loop containing nucleoside triphosphate hydrolase	No_function_in_NR	,GO:0006952,GO:0007165,GO:0043531
g2102.t1	No_function_in_Refseq/Swissprot/TAIR_db	No_function_in_L.albus	No_function_in_NR	GO:0009916,
g2103.t1	PREDICTED: E3 ubiquitin-protein ligase RHA1B	Putative transcription factor C2H2 family	No_function_in_NR	NO_GO_reported
g2104.t1	No_function_in_Refseq/Swissprot/TAIR_db	No_function_in_L.albus	No_function_in_NR	NO_GO_reported
g2106.t1	No_function_in_Refseq/Swissprot/TAIR_db	No_function_in_L.albus	No_function_in_NR	NO_GO_reported
g2108.t1	No_function_in_Refseq/Swissprot/TAIR_db	No_function_in_L.albus	No_function_in_NR	NO_GO_reported
g2109.t1	No_function_in_Refseq/Swissprot/TAIR_db	No_function_in_L.albus	No_function_in_NR	NO_GO_reported
g2112.t1	No_function_in_Refseq/Swissprot/TAIR_db	No_function_in_L.albus	No_function_in_NR	NO_GO_reported
g2113.t1	PREDICTED: uncharacterized protein LOC109339912	putative protein	No_function_in_NR	,GO:0016021
g2114.t1	PREDICTED: calmodulin-binding receptor-like cytoplasmic kinase 2 isoform X1	Putative protein kinase RLK-Pelle-RLCK-IV family	No_function_in_NR	,GO:0004672,GO:0004674,GO:0005524,GO:0006468,GO:0009555
g2115.t1	No_function_in_Refseq/Swissprot/TAIR_db	No_function_in_L.albus	No_function_in_NR	NO_GO_reported
g2116.t1	PREDICTED: AT-rich interactive domain-containing protein 1	Putative transcription factor %26 chromatin remodeling ARID family	No_function_in_NR	,GO:0003677
g2118.t1	No_function_in_Refseq/Swissprot/TAIR_db	No_function_in_L.albus	No_function_in_NR	NO_GO_reported
g2119.t1	PREDICTED: ATP-dependent helicase BRM-like isoform X1	Putative DNA helicase chromatin remodeling SNF2 family	No_function_in_NR	,GO:0004386,GO:0005515,GO:0005524,GO:0005634,GO:0006355,GO:0008094,GO:0040029,GO:0043044,GO:0070615
g2120.t1	No_function_in_Refseq/Swissprot/TAIR_db	No_function_in_L.albus	No_function_in_NR	GO:0003676,GO:0004527,
g2121.t1	No_function_in_Refseq/Swissprot/TAIR_db	No_function_in_L.albus	No_function_in_NR	GO:0001522,GO:0003723,GO:0009451,GO:0009982,
g2122.t1	PREDICTED: bifunctional L-3-cyanoalanine synthase/cysteine synthase 2, mitochondrial-like isoform X2	Putative cysteine synthase	No_function_in_NR	,GO:0004124,GO:0005507,GO:0005739,GO:0006535,GO:0006955,GO:0009507,GO:0016740,GO:0019499,GO:0019500,GO:0030170,GO:0050017,GO:0080147
g2123.t1	PREDICTED: cytochrome P450 86A8	Putative unspecific monooxygenase	No_function_in_NR	,GO:0004497,GO:0005506,GO:0016705,GO:0020037
g2124.t1	glycerol-3-phosphate acyltransferase 8	Putative glycerol-3-phosphate 1-O-acyltransferase	No_function_in_NR	,GO:0004366,GO:0005783,GO:0010143,GO:0016020,GO:0016021,GO:0016024,GO:0016311,GO:0016746,GO:0016791,GO:0090447,GO:0102420,
g2125.t1	PREDICTED: SKP1-like protein 21 isoform X1	Putative S-phase kinase-associated protein	No_function_in_NR	,GO:0006511
g2126.t1	PREDICTED: signal peptide peptidase-like 4	Putative PA domain presenilin%2Fsignal peptide peptidase	No_function_in_NR	,GO:0004190,GO:0005765,GO:0006465,GO:0016021,GO:0030660,GO:0033619,GO:0042500,GO:0071458,GO:0071556
g2127.t1	PREDICTED: U-box domain-containing protein 33-like isoform X2	Putative protein kinase RLK-Pelle-RLCK-IXb family	No_function_in_NR	,GO:0004672,GO:0004674,GO:0004842,GO:0005524,GO:0006468,GO:0016567
g2128.t1	No_function_in_Refseq/Swissprot/TAIR_db	No_function_in_L.albus	No_function_in_NR	GO:0048236,GO:0070192,
g2131.t1	PREDICTED: uncharacterized protein LOC109341267	putative protein	No_function_in_NR	NO_GO_reported
g2132.t1	PREDICTED: mediator of RNA polymerase II transcription subunit 12	Putative mediator complex subunit Med12	No_function_in_NR	,GO:0001104,GO:0003712,GO:0006357,GO:0016021,GO:0016592
g2133.t1	Small ribosomal subunit protein S13, mitochondrial	Putative ribosomal protein S13	No_function_in_NR	,GO:0003676,GO:0003723,GO:0003735,GO:0005739,GO:0005829,GO:0005840,GO:0006412,GO:0015935,GO:0019843,GO:0042254
g2134.t1	No_function_in_Refseq/Swissprot/TAIR_db	No_function_in_L.albus	No_function_in_NR	GO:0002098,GO:0006357,
g2135.t1	PREDICTED: rop guanine nucleotide exchange factor 3	Putative PRONE domain-containing protein	No_function_in_NR	,GO:0005085
g2136.t1	PREDICTED: elicitor-responsive protein 3	Putative C2 domain-containing protein	No_function_in_NR	NO_GO_reported
g2137.t1	PREDICTED: transcription factor EGL1-like isoform X1	No_function_in_L.albus	No_function_in_NR	NO_GO_reported
g2138.t1	PREDICTED: uncharacterized protein LOC109341269 isoform X1	Putative thiolester hydrolase	No_function_in_NR	,GO:0006637,GO:0047617
g2139.t1	PREDICTED: exopolygalacturonase-like isoform X2	Putative glycosidase	No_function_in_NR	,GO:0004650,GO:0005975
g2140.t1	No_function_in_Refseq/Swissprot/TAIR_db	No_function_in_L.albus	No_function_in_NR	GO:0004650,GO:0005975,
g2141.t1	No_function_in_Refseq/Swissprot/TAIR_db	No_function_in_L.albus	No_function_in_NR	NO_GO_reported
g2142.t1	No_function_in_Refseq/Swissprot/TAIR_db	No_function_in_L.albus	No_function_in_NR	GO:0004650,GO:0005975,
g2144.t1	PREDICTED: F-box/kelch-repeat protein SKIP4	Putative F-box domain kelch-type beta propeller	No_function_in_NR	,GO:0005515
g2145.t1	PREDICTED: riboflavin biosynthesis protein PYRD, chloroplastic-like isoform X2	Putative diaminohydroxyphosphoribosylaminopyrimidine deaminase	No_function_in_NR	,GO:0003824,GO:0008270,GO:0008835,GO:0009231,GO:0016787
g2146.t1	PREDICTED: uncharacterized protein LOC109357078	hypothetical protein	No_function_in_NR	NO_GO_reported
g2147.t1	BR-signaling kinase 3	Putative transferase protein kinase RLK-Pelle-RLCK-XII-1 family	No_function_in_NR	,GO:0004672,GO:0004674,GO:0005515,GO:0005524,GO:0005634,GO:0005829,GO:0006468,GO:0009506,GO:0009742,
g2149.t1	PREDICTED: AT-hook motif nuclear-localized protein 9-like isoform X2	Putative PPC domain AT hook DNA-binding protein	No_function_in_NR	,GO:0003677,GO:0003680,GO:0016021
g2150.t1	No_function_in_Refseq/Swissprot/TAIR_db	No_function_in_L.albus	No_function_in_NR	NO_GO_reported
g2151.t1	PREDICTED: 28S ribosomal protein S33, mitochondrial-like	Putative ribosomal protein S27%2FS33	No_function_in_NR	,GO:0005739,GO:0005840
g2152.t1	RNAhelicase-like 8	Putative RNA helicase	No_function_in_NR	,GO:0000932,GO:0003676,GO:0003724,GO:0003729,GO:0005515,GO:0005524,GO:0005737,GO:0005829,GO:0010494,GO:0016032,GO:0019048,GO:0033962,GO:0034063,
g2153.t1	PREDICTED: remorin-like	Putative remorin	No_function_in_NR	,GO:0003677,GO:0005886,GO:0007267,GO:0048032
g2155.t1	PREDICTED: LIM domain-containing protein PLIM2b-like	Putative chromatin regulator PHD family	No_function_in_NR	NO_GO_reported
g2156.t1	No_function_in_Refseq/Swissprot/TAIR_db	No_function_in_L.albus	No_function_in_NR	GO:0003824,GO:0004488,
g2157.t1	PREDICTED: (+)-neomenthol dehydrogenase-like	Putative oxidoreductase	No_function_in_NR	,GO:0016491
g2158.t1	PREDICTED: (+)-neomenthol dehydrogenase-like	Putative oxidoreductase	No_function_in_NR	,GO:0016491
g2160.t1	No_function_in_Refseq/Swissprot/TAIR_db	No_function_in_L.albus	No_function_in_NR	NO_GO_reported
g2162.t1	No_function_in_Refseq/Swissprot/TAIR_db	No_function_in_L.albus	No_function_in_NR	GO:0016491,
g2163.t1	NAD-dependent malic enzyme 2	Putative malate dehydrogenase %28decarboxylating%29	No_function_in_NR	,GO:0004470,GO:0004471,GO:0005515,GO:0005524,GO:0005739,GO:0005829,GO:0006090,GO:0006108,GO:0008270,GO:0008948,GO:0042803,GO:0046872,GO:0050897,GO:0051287,GO:0055114,
g2164.t1	PREDICTED: C2 domain-containing protein At1g63220-like isoform X1	Putative C2 domain-containing protein	No_function_in_NR	NO_GO_reported
g2165.t1	No_function_in_Refseq/Swissprot/TAIR_db	No_function_in_L.albus	No_function_in_NR	GO:0006952,
g2166.t1	No_function_in_Refseq/Swissprot/TAIR_db	No_function_in_L.albus	No_function_in_NR	GO:0016788,
g2167.t1	No_function_in_Refseq/Swissprot/TAIR_db	No_function_in_L.albus	hypothetical protein Lal_00030984	NO_GO_reported
g2168.t1	No_function_in_Refseq/Swissprot/TAIR_db	No_function_in_L.albus	No_function_in_NR	NO_GO_reported
g2169.t1	PREDICTED: homeobox-leucine zipper protein ANTHOCYANINLESS 2-like	Putative transcription factor %26 lipid binding HD-SAD family	No_function_in_NR	,GO:0000981,GO:0003677,GO:0005634,GO:0006355,GO:0008289,GO:0043565
g2170.t1	PREDICTED: probable methyltransferase PMT13	Putative S-adenosyl-L-methionine-dependent methyltransferase	No_function_in_NR	,GO:0005768,GO:0005774,GO:0005802,GO:0008168,GO:0008757,GO:0016021,GO:0032259,GO:0052546
g2171.t1	PREDICTED: COP9 signalosome complex subunit 1-like	Putative proteasome component %28PCI%29 domain-containing protein	No_function_in_NR	NO_GO_reported
g2172.t1	PREDICTED: zinc finger BED domain-containing protein RICESLEEPER 3-like	No_function_in_L.albus	No_function_in_NR	,GO:0003677
g2173.t1	PREDICTED: F-box protein PP2-A13-like	Putative phloem protein	No_function_in_NR	,GO:0005515
g2174.t1	PREDICTED: uncharacterized protein LOC109338313	Putative LysM domain-containing protein	No_function_in_NR	NO_GO_reported
g2175.t1	P-loop containing nucleoside triphosphate hydrolases superfamily protein	Putative arsenite-transporting ATPase	No_function_in_NR	,GO:0005515,GO:0005524,GO:0005576,GO:0005783,GO:0005829,GO:0006620,GO:0006810,GO:0009507,GO:0016887,GO:0043529,GO:0043621,GO:0045048,GO:0046872,GO:0048767,
g2176.t1	No_function_in_Refseq/Swissprot/TAIR_db	No_function_in_L.albus	No_function_in_NR	NO_GO_reported
g2178.t1	PREDICTED: peroxisome biogenesis protein 16	Putative peroxisome membrane protein Pex16	No_function_in_NR	,GO:0005778,GO:0005789,GO:0006633,GO:0007031,GO:0016021
g2179.t1	PREDICTED: lysophospholipid acyltransferase LPEAT2-like	Putative plasmalogen synthase	No_function_in_NR	,GO:0005509,GO:0016746
g2180.t1	PREDICTED: MADS-box protein SOC1-like isoform X2	Putative transcription factor MADS-MIKC family	No_function_in_NR	,GO:0000977,GO:0003677,GO:0003700,GO:0005634,GO:0006351,GO:0006355,GO:0032440,GO:0045944,GO:0046983,GO:0055114
g2181.t1	Agamous-like MADS-box protein MADS3	Putative transcription factor MADS-MIKC family	No_function_in_NR	,GO:0000977,GO:0000978,GO:0000981,GO:0003677,GO:0003700,GO:0005634,GO:0006351,GO:0006355,GO:0006357,GO:0009908,GO:0032440,GO:0045944,GO:0046983,GO:0055114,
g2182.t1	PREDICTED: uncharacterized protein LOC109355911	Putative winged helix-turn-helix DNA-binding domain thioredoxin-like protein	No_function_in_NR	,GO:0035556,GO:0097573
g2183.t1	PREDICTED: polygalacturonate 4-alpha-galacturonosyltransferase-like	Putative polygalacturonate 4-alpha-galacturonosyltransferase	No_function_in_NR	,GO:0000139,GO:0016021,GO:0016757,GO:0045489,GO:0047262,GO:0071555
g2184.t1	PREDICTED: gibberellin 20 oxidase 1-D-like isoform X2	Putative gibberellin-44 dioxygenase	No_function_in_NR	,GO:0005506,GO:0009416,GO:0009686,GO:0009740,GO:0009826,GO:0009908,GO:0045544,GO:0047927,GO:0055114
g2185.t1	PREDICTED: glyoxylate/hydroxypyruvate reductase HPR3-like isoform X2	Putative oxidoreductase	No_function_in_NR	,GO:0016616,GO:0030267,GO:0047964,GO:0051287,GO:0055114
g2186.t1	PREDICTED: non-specific lipid-transfer protein-like protein At5g64080	Putative plant lipid transfer protein%2FPar allergen	No_function_in_NR	,GO:0006869,GO:0008289,GO:0016020
g2187.t1	PREDICTED: gibberellin 20 oxidase 1-D-like	Putative gibberellin-44 dioxygenase	No_function_in_NR	,GO:0005506,GO:0009416,GO:0009686,GO:0009740,GO:0009826,GO:0009908,GO:0045544,GO:0047927,GO:0055114
g2188.t1	PREDICTED: protein LNK1-like isoform X6	No_function_in_L.albus	No_function_in_NR	,GO:0006355,GO:0007623
g2190.t1	PREDICTED: heavy metal-associated isoprenylated plant protein 44-like	Putative heavy metal-associated domain HMA	No_function_in_NR	,GO:0005737,GO:0030001,GO:0046872,GO:0046914,GO:0046916
g2191.t1	PREDICTED: serine/arginine-rich splicing factor SC35-like	Putative RNA recognition motif domain-containing protein	No_function_in_NR	,GO:0003676
g2192.t1	PREDICTED: potassium transporter 7-like	Putative potassium transporter	No_function_in_NR	,GO:0000325,GO:0005774,GO:0015079,GO:0016020,GO:0016021,GO:0071805
g2193.t1	eukaryotic translation initiation factor 2 gamma subunit	Putative protein-synthesizing GTPase	No_function_in_NR	,GO:0000049,GO:0001731,GO:0003743,GO:0003924,GO:0005525,GO:0005576,GO:0005737,GO:0005850,GO:0010035,GO:0045903,GO:0048316,
g2194.t1	PREDICTED: dnaJ homolog subfamily B member 4-like	Putative chaperone DnaJ	No_function_in_NR	,GO:0006457,GO:0051082
g2195.t1	PREDICTED: thioredoxin H2-like	Putative monodehydroascorbate reductase %28NADH%29	No_function_in_NR	NO_GO_reported
g2196.t1	PREDICTED: thioredoxin H2-like	No_function_in_L.albus	No_function_in_NR	NO_GO_reported
g2197.t1	PREDICTED: uncharacterized protein LOC109356815	hypothetical protein	No_function_in_NR	NO_GO_reported
g2198.t1	No_function_in_Refseq/Swissprot/TAIR_db	No_function_in_L.albus	No_function_in_NR	GO:0016020,GO:0022857,GO:0055085,
g2199.t1	No_function_in_Refseq/Swissprot/TAIR_db	No_function_in_L.albus	No_function_in_NR	GO:0016020,GO:0022857,GO:0055085,
g2200.t1	PREDICTED: ultraviolet-B receptor UVR8	Putative regulator of chromosome condensation 1%2Fbeta-lactamase-inhibitor protein II	No_function_in_NR	,GO:0000166,GO:0003676,GO:0016874
g2201.t1	PREDICTED: homeobox-leucine zipper protein HAT5-like isoform X3	Putative transcription factor Homobox-WOX family	No_function_in_NR	,GO:0000981,GO:0003677,GO:0006355,GO:0043565
g2202.t1	PREDICTED: protein NRT1/ PTR FAMILY 4.6-like	Putative proton-dependent oligopeptide transporter family major facilitator superfamily	No_function_in_NR	,GO:0016020,GO:0022857,GO:0055085
g2203.t1	No_function_in_Refseq/Swissprot/TAIR_db	No_function_in_L.albus	No_function_in_NR	GO:0016020,GO:0022857,GO:0055085,
g2204.t1	PREDICTED: uncharacterized protein LOC109356657 isoform X1	hypothetical protein	No_function_in_NR	NO_GO_reported
g2205.t1	PREDICTED: probable serine/threonine-protein kinase PIX7	Putative protein kinase RLK-Pelle-RLCK-VIIa-2 family	No_function_in_NR	,GO:0000165,GO:0000186,GO:0004672,GO:0004709,GO:0005524,GO:0005622,GO:0006468
g2206.t1	PREDICTED: uncharacterized protein LOC109357422	putative protein	No_function_in_NR	NO_GO_reported
g2207.t1	PREDICTED: pectate lyase-like	Putative pectate lyase	No_function_in_NR	,GO:0030570,GO:0045490,GO:0046872
g2208.t1	PREDICTED: single-stranded DNA-binding protein WHY1, chloroplastic-like isoform X2	Putative transcription factor ssDNA-binding-TF family	No_function_in_NR	,GO:0003677,GO:0003697,GO:0006355,GO:0006952
g2209.t1	PREDICTED: SNF1-related protein kinase regulatory subunit gamma-1-like	Putative CBS domain-containing protein	No_function_in_NR	NO_GO_reported
g2210.t1	ubiquiting-conjugating enzyme 2	Putative aminoacyltransferase E1 ubiquitin-activating enzyme	No_function_in_NR	,GO:0000209,GO:0004842,GO:0005524,GO:0005634,GO:0005737,GO:0006281,GO:0006511,GO:0009650,GO:0010228,GO:0016574,GO:0016874,GO:0031625,GO:0033523,GO:0043161,GO:0061630,GO:0061631,
g2211.t1	PREDICTED: protein IQ-DOMAIN 31-like isoform X1	Putative IQ motif EF-hand binding P-loop containing nucleoside triphosphate hydrolase	No_function_in_NR	,GO:0005515
g2212.t1	PREDICTED: probable serine/threonine-protein kinase PBL3 isoform X1	Putative protein kinase RLK-Pelle-RLCK-VIIa-2 family	No_function_in_NR	,GO:0004672,GO:0004674,GO:0005524,GO:0006468
g2213.t1	UDP-galactose transporter 3	Putative UAA transporter	No_function_in_NR	,GO:0005459,GO:0005460,GO:0009553,GO:0009555,GO:0022857,GO:0030173,GO:0030176,GO:0030968,GO:0055085,GO:0072334,
g2214.t1	PREDICTED: uncharacterized protein LOC109357506 isoform X2	No_function_in_L.albus	No_function_in_NR	NO_GO_reported
g2215.t1	PREDICTED: homeobox-leucine zipper protein ATHB-13-like	Putative transcription factor Homobox-WOX family	No_function_in_NR	,GO:0000981,GO:0003677,GO:0006355,GO:0043565
g2216.t1	PREDICTED: transcription factor PRE6	Putative transcription factor bHLH family	No_function_in_NR	,GO:0006355,GO:0009416,GO:0040008,GO:0046983
g2217.t1	Cyclophilin-like peptidyl-prolyl cis-trans isomerase family protein	Putative peptidylprolyl isomerase	No_function_in_NR	,GO:0000413,GO:0003755,GO:0005737,GO:0005768,GO:0005794,GO:0005802,GO:0006457,GO:0030163,
g2218.t1	PREDICTED: uncharacterized protein LOC109355968 isoform X1	Putative chromatin regulator PHD family	No_function_in_NR	,GO:0046872
g2219.t1	PREDICTED: HVA22-like protein c	putative protein	No_function_in_NR	NO_GO_reported
g2220.t1	PREDICTED: transcription factor TCP14-like	Putative transcription factor TCP family	No_function_in_NR	,GO:0003700,GO:0044699
g2223.t1	cullin 3	Putative cullin protein neddylation	No_function_in_NR	,GO:0000151,GO:0005515,GO:0005634,GO:0006511,GO:0009639,GO:0009793,GO:0009911,GO:0009960,GO:0016567,GO:0019005,GO:0031461,GO:0031625,GO:0042787,GO:0061630,
g2224.t1	PREDICTED: origin of replication complex subunit 6-like isoform X1	Putative origin recognition complex subunit 6	No_function_in_NR	,GO:0003677,GO:0005664,GO:0006260
g2225.t1	PREDICTED: sphinganine C4-monooxygenase 1-like	Putative sphingolipid C4-monooxygenase	No_function_in_NR	,GO:0000254,GO:0005506,GO:0005783,GO:0005794,GO:0006633,GO:0008610,GO:0009640,GO:0016021,GO:0016491,GO:0046520,GO:0055114
g2226.t1	PREDICTED: protein PHYTOCHROME KINASE SUBSTRATE 1-like isoform X1	hypothetical protein	No_function_in_NR	,GO:0009638
g2227.t1	Ribosomal protein L34e superfamily protein	60S ribosomal protein L34	No_function_in_NR	,GO:0003723,GO:0003729,GO:0003735,GO:0005634,GO:0005730,GO:0005737,GO:0005840,GO:0006412,GO:0022625,GO:0042254,
g2228.t1	PREDICTED: uncharacterized protein LOC109356663 isoform X1	Putative ribosomal protein L34Ae	No_function_in_NR	NO_GO_reported
g2229.t1	PREDICTED: zinc-finger homeodomain protein 11-like	Putative transcription factor ZF-HD family	No_function_in_NR	NO_GO_reported
g2230.t1	No_function_in_Refseq/Swissprot/TAIR_db	No_function_in_L.albus	hypothetical protein Lal_00030802	NO_GO_reported
g2231.t1	PREDICTED: uncharacterized protein LOC109357542	Putative E3 ubiquitin-protein ligase MARCH	No_function_in_NR	,GO:0008270
g2232.t1	No_function_in_Refseq/Swissprot/TAIR_db	No_function_in_L.albus	No_function_in_NR	NO_GO_reported
g2233.t1	No_function_in_Refseq/Swissprot/TAIR_db	No_function_in_L.albus	No_function_in_NR	NO_GO_reported
g2234.t1	PREDICTED: probable apyrase 6	Putative apyrase	No_function_in_NR	,GO:0016021,GO:0016787
g2235.t1	PREDICTED: pentatricopeptide repeat-containing protein At2g02980, chloroplastic	Putative tetratricopeptide-like helical domain DYW domain-containing protein	No_function_in_NR	,GO:0005515,GO:0008270,GO:0008568,GO:0009507,GO:0031425
g2236.t1	PREDICTED: extracellular ribonuclease LE	Putative ribonuclease T%282%29	No_function_in_NR	,GO:0003723,GO:0033897,GO:0090502
g2237.t1	PREDICTED: ribonuclease 3-like	Putative ribonuclease T%282%29	No_function_in_NR	,GO:0003723,GO:0033897,GO:0090502
g2238.t1	PREDICTED: beta-1,3-galactosyltransferase GALT1-like	Putative galactosylxylosylprotein 3-beta-galactosyltransferase	No_function_in_NR	,GO:0005794,GO:0006486,GO:0010488,GO:0010493,GO:0016020,GO:0016021,GO:0016758,GO:0030246
g2239.t1	PREDICTED: E3 ubiquitin-protein ligase RNF181-like	No_function_in_L.albus	No_function_in_NR	NO_GO_reported
g2240.t1	PREDICTED: (R)-mandelonitrile lyase-like	Putative glucose-methanol-choline oxidoreductase FAD%2FNAD%28P%29-binding domain-containing protein	No_function_in_NR	,GO:0016021,GO:0016614,GO:0046593,GO:0050660,GO:0055114
g2241.t1	PREDICTED: myb family transcription factor PHL8-like isoform X2	Putative sterol 14-alpha-demethylase transcription factor MYB-HB-like family	No_function_in_NR	,GO:0003677,GO:0003700,GO:0005634,GO:0006351,GO:0006355
g2242.t1	PREDICTED: cyclic dof factor 2-like	Putative transcription factor C2C2-Dof family	No_function_in_NR	,GO:0003677,GO:0006355
g2243.t1	PREDICTED: transcription termination factor MTEF1, chloroplastic	Putative transcription regulator mTERF family	No_function_in_NR	,GO:0003690,GO:0005739,GO:0006355,GO:0009507,GO:0009793,GO:0071452
g2244.t1	PREDICTED: agamous-like MADS-box protein AGL30 isoform X1	Putative transcription factor MADS-MIKC family	No_function_in_NR	,GO:0003677,GO:0003700,GO:0005634,GO:0006351,GO:0006355,GO:0046983
g2245.t1	expansin A15	Putative expansin%2FLol pI	No_function_in_NR	,GO:0005576,GO:0005618,GO:0006949,GO:0009664,GO:0009826,GO:0009828,GO:0016020,
g2246.t1	PREDICTED: uncharacterized protein LOC109356286, partial	Putative transcription factor C2H2 family	No_function_in_NR	NO_GO_reported
g2247.t1	PREDICTED: CASP-like protein 7	Putative casparian strip membrane protein	No_function_in_NR	,GO:0005886,GO:0016021,GO:0071555
g2248.t1	PREDICTED: photosynthetic NDH subunit of lumenal location 2, chloroplastic-like	Putative oxygen-evolving enhancer protein	No_function_in_NR	,GO:0005509,GO:0009523,GO:0009654,GO:0015979,GO:0019898
g2249.t1	PREDICTED: uncharacterized endoplasmic reticulum membrane protein C16E8.02-like	putative protein	No_function_in_NR	NO_GO_reported
g2250.t1	PREDICTED: NAC transcription factor 29-like	Putative transcription factor NAM family	No_function_in_NR	,GO:0003677,GO:0005634,GO:0006351,GO:0006355
g2251.t1	PREDICTED: protein argonaute 7	Putative post-transcriptional gene silencing PAZ-Argonaute family	No_function_in_NR	,GO:0003676,GO:0003743,GO:0005515,GO:0005737,GO:0006413,GO:0010050,GO:0010267,GO:0010599,GO:0040034,GO:0060145
g2252.t1	PREDICTED: probable protein S-acyltransferase 22 isoform X1	Putative protein S-acyltransferase	No_function_in_NR	,GO:0008270,GO:0016021,GO:0016409,GO:0019706
g2253.t1	PREDICTED: uncharacterized protein LOC109340225 isoform X2	Putative protein ENHANCED DISEASE RESISTANCE 2	No_function_in_NR	NO_GO_reported
g2254.t1	PREDICTED: cell division topological specificity factor homolog, chloroplastic	Putative Cell division topological specificity factor MinE	No_function_in_NR	,GO:0009507,GO:0010020,GO:0032955,GO:0042802,GO:0051117,GO:0051301
g2255.t1	putative exosome complex component rrp40 isoform X2	No_function_in_L.albus	No_function_in_NR	,GO:0000178,GO:0003723
g2256.t1	PREDICTED: uncharacterized protein At5g01610-like	putative protein	No_function_in_NR	NO_GO_reported
g2257.t1	PREDICTED: uncharacterized protein LOC109340216 isoform X1	putative protein	No_function_in_NR	NO_GO_reported
g2258.t1	PREDICTED: putative pentatricopeptide repeat-containing protein At1g69350, mitochondrial	Putative tetratricopeptide-like helical domain-containing protein	No_function_in_NR	,GO:0005515,GO:0008568
g2259.t1	PREDICTED: uncharacterized protein LOC109340217 isoform X1	Putative UVR domain hemimethylated DNA-binding domain-containing protein	No_function_in_NR	,GO:0003677,GO:0005515
g2260.t1	No_function_in_Refseq/Swissprot/TAIR_db	No_function_in_L.albus	No_function_in_NR	NO_GO_reported
g2261.t1	PREDICTED: protein GDAP2 homolog isoform X1	Putative CRAL-TRIO lipid binding domain Macro domain-containing protein	No_function_in_NR	NO_GO_reported
g2262.t1	PREDICTED: uncharacterized protein LOC109356603	hypothetical protein	No_function_in_NR	NO_GO_reported
g2263.t1	PREDICTED: APO protein 3, mitochondrial-like	Putative APO domain-containing protein	No_function_in_NR	,GO:0003723
g2264.t1	PREDICTED: UDP-glycosyltransferase 13-like	Putative UDP-glucuronosyl%2FUDP-glucosyltransferase UDP-glycosyltransferase family	No_function_in_NR	,GO:0008194,GO:0035251,GO:0042285
g2265.t1	PREDICTED: AUGMIN subunit 1-like	Putative HAUS augmin-like complex subunit 1	No_function_in_NR	,GO:0005819,GO:0051225,GO:0070652
g2266.t1	No_function_in_Refseq/Swissprot/TAIR_db	No_function_in_L.albus	No_function_in_NR	GO:0009408,GO:0010115,
g2267.t1	No_function_in_Refseq/Swissprot/TAIR_db	No_function_in_L.albus	No_function_in_NR	NO_GO_reported
g2268.t1	PREDICTED: uncharacterized protein DDB_G0284459	Putative remorin	No_function_in_NR	NO_GO_reported
g2269.t1	Leucine-rich repeat (LRR) family protein	Putative non-specific serine%2Fthreonine protein kinase	No_function_in_NR	,GO:0000138,GO:0003674,GO:0005515,GO:0005576,GO:0005768,GO:0005794,GO:0005802,GO:0007165,GO:0099503,
g2270.t1	No_function_in_Refseq/Swissprot/TAIR_db	No_function_in_L.albus	No_function_in_NR	NO_GO_reported
g2271.t1	PREDICTED: putative SNAP25 homologous protein SNAP30	Putative target SNARE coiled-coil domain-containing protein	No_function_in_NR	,GO:0005484,GO:0005886,GO:0031201
g2272.t1	PREDICTED: probable WRKY transcription factor 57	No_function_in_L.albus	No_function_in_NR	,GO:0003700,GO:0006355,GO:0043565
g2273.t1	PREDICTED: uncharacterized protein LOC109355996	Putative transcription factor C2H2 family	No_function_in_NR	NO_GO_reported
g2274.t1	UDP-glucose 6-dehydrogenase family protein	Putative UDP-glucose 6-dehydrogenase	No_function_in_NR	,GO:0003979,GO:0005634,GO:0005737,GO:0005829,GO:0005975,GO:0006024,GO:0006065,GO:0009505,GO:0016616,GO:0051287,GO:0052546,GO:0055114,
g2275.t1	PREDICTED: COBW domain-containing protein 1	Putative cobalamin %28vitamin B12%29 biosynthesis CobW-like protein	No_function_in_NR	NO_GO_reported
g2276.t1	Leghemoglobin-1	putative protein	No_function_in_NR	,GO:0019825,GO:0020037
g2277.t1	general regulatory factor 12	Putative 14-3-3 protein	No_function_in_NR	,GO:0005634,GO:0005737,GO:0007165,GO:0034613,GO:0045309,
g2278.t1	PREDICTED: PLASMODESMATA CALLOSE-BINDING PROTEIN 3-like isoform X2	Putative X8 domain-containing protein	No_function_in_NR	NO_GO_reported
g2279.t1	PREDICTED: uncharacterized protein LOC109356986	Putative 2-hydroxy-6-oxonona-2 4-dienedioate hydrolase	No_function_in_NR	,GO:0003824
g2280.t1	PREDICTED: probable inactive purple acid phosphatase 1	Putative phosphodiesterase I	No_function_in_NR	,GO:0003993,GO:0016787,GO:0046872
g2281.t1	PREDICTED: uncharacterized protein LOC109355924	hypothetical protein	No_function_in_NR	NO_GO_reported
g2282.t1	PREDICTED: probable calcium-binding protein CML25	No_function_in_L.albus	No_function_in_NR	,GO:0005509
g2283.t1	PREDICTED: ninja-family protein AFP1-like isoform X2	Putative ethylene-responsive binding factor-associated repression Ninja family	No_function_in_NR	,GO:0007165
g2284.t1	PREDICTED: cell division control protein 48 homolog B	Putative ATPase AAA-type core P-loop containing nucleoside triphosphate hydrolase	No_function_in_NR	,GO:0005524,GO:0016887
g2285.t1	PREDICTED: pre-mRNA-splicing factor ATP-dependent RNA helicase DEAH10	Putative RNA helicase	No_function_in_NR	,GO:0004004,GO:0004386,GO:0005524,GO:0005737,GO:0006396,GO:0044822
g2286.t1	coenzyme Q biosynthesis Coq4 family protein / ubiquinone biosynthesis Coq4 family protein	Putative ubiquinone biosynthesis protein Coq4	No_function_in_NR	,GO:0003674,GO:0005739,GO:0005743,GO:0006744,GO:0031314,GO:0044248,GO:1901565,
g2287.t1	PREDICTED: cytochrome P450 78A5-like	Putative flavonoid 3%27 5%27-hydroxylase	No_function_in_NR	,GO:0004497,GO:0005506,GO:0016705,GO:0020037
g2289.t1	No_function_in_Refseq/Swissprot/TAIR_db	No_function_in_L.albus	No_function_in_NR	NO_GO_reported
g2290.t1	PREDICTED: uncharacterized protein LOC109356715	putative protein	No_function_in_NR	NO_GO_reported
g2291.t1	No_function_in_Refseq/Swissprot/TAIR_db	No_function_in_L.albus	No_function_in_NR	GO:0005975,
g2292.t1	PREDICTED: fructokinase-like 2, chloroplastic	Putative fructokinase	No_function_in_NR	,GO:0009295,GO:0009657,GO:0016301,GO:0016310,GO:0044238,GO:0071704
g2293.t1	No_function_in_Refseq/Swissprot/TAIR_db	No_function_in_L.albus	No_function_in_NR	NO_GO_reported
g2295.t1	No_function_in_Refseq/Swissprot/TAIR_db	No_function_in_L.albus	No_function_in_NR	GO:0006629,GO:0008081,
g2296.t1	No_function_in_Refseq/Swissprot/TAIR_db	No_function_in_L.albus	No_function_in_NR	GO:0006629,GO:0008081,
g2297.t1	No_function_in_Refseq/Swissprot/TAIR_db	No_function_in_L.albus	No_function_in_NR	GO:0006629,GO:0008081,
g2298.t1	reversibly glycosylated polypeptide 1	Alpha-1 4-glucan-protein synthase %5BUDP-forming%5D	No_function_in_NR	,GO:0000138,GO:0000325,GO:0005515,GO:0005576,GO:0005618,GO:0005634,GO:0005794,GO:0005795,GO:0005829,GO:0009505,GO:0009506,GO:0009555,GO:0009832,GO:0016021,GO:0016757,GO:0016760,GO:0016866,GO:0022626,GO:0030244,GO:0033356,GO:0052691,GO:0071555,GO:0071669,
g2299.t1	PREDICTED: protein CRABS CLAW-like	Putative transcription factor C2C2-YABBY family	No_function_in_NR	,GO:0007275
g2300.t1	PREDICTED: transcriptional elongation regulator MINIYO	Putative RNA polymerase II-associated protein	No_function_in_NR	NO_GO_reported
g2301.t1	No_function_in_Refseq/Swissprot/TAIR_db	No_function_in_L.albus	No_function_in_NR	GO:0003677,GO:0005634,
g2302.t1	PREDICTED: protein BIG GRAIN 1-like E	hypothetical protein	No_function_in_NR	,GO:0009734
g2303.t1	PREDICTED: MADS-box protein CMB1-like isoform X1	Putative transcription factor MADS-MIKC family	No_function_in_NR	,GO:0000977,GO:0003677,GO:0003700,GO:0005634,GO:0006351,GO:0006355,GO:0045944,GO:0046983,GO:0048437,GO:0048438,GO:0048827
g2304.t1	No_function_in_Refseq/Swissprot/TAIR_db	No_function_in_L.albus	No_function_in_NR	GO:0000977,GO:0003677,GO:0045944,GO:0046983,
g2305.t1	No_function_in_Refseq/Swissprot/TAIR_db	No_function_in_L.albus	No_function_in_NR	GO:0003700,GO:0005634,GO:0006355,
g2306.t1	PREDICTED: uncharacterized protein LOC109348024	Putative ribonuclease H-like domain-containing protein	No_function_in_NR	,GO:0003676,GO:0004523
g2308.t1	No_function_in_Refseq/Swissprot/TAIR_db	No_function_in_L.albus	No_function_in_NR	GO:0003676,GO:0004523,
g2309.t1	PREDICTED: uncharacterized protein LOC109340251 isoform X3	No_function_in_L.albus	No_function_in_NR	NO_GO_reported
g2312.t1	PREDICTED: ACT domain-containing protein ACR4-like isoform X2	Putative %5BProtein-PII%5D uridylyltransferase	No_function_in_NR	NO_GO_reported
g2313.t1	PREDICTED: uncharacterized protein LOC109357461 isoform X2	hypothetical protein	No_function_in_NR	,GO:0009786
g2315.t1	PREDICTED: uncharacterized protein LOC109355716 isoform X2	Putative BSD domain-containing protein	No_function_in_NR	NO_GO_reported
g2316.t1	PREDICTED: uncharacterized protein At1g04910-like	No_function_in_L.albus	No_function_in_NR	NO_GO_reported
g2317.t1	PREDICTED: transcription factor BIM2-like isoform X1	Putative transcription factor bHLH family	No_function_in_NR	,GO:0003700,GO:0006351,GO:0046983
g2318.t1	PREDICTED: uncharacterized protein LOC109357393	Putative ATPase vacuolar ER assembly factor Vma12	No_function_in_NR	,GO:0070072
g2319.t1	PREDICTED: uncharacterized protein LOC109357392	Putative DNA-3-methyladenine glycosylase I	No_function_in_NR	,GO:0003824,GO:0006281,GO:0006284,GO:0008725
g2320.t1	PREDICTED: UDP-glycosyltransferase 89A2-like	Putative hexosyltransferase	No_function_in_NR	,GO:0008194
g2321.t1	PREDICTED: sugar carrier protein C-like	Putative major facilitator sugar transporter major facilitator superfamily	No_function_in_NR	,GO:0005351,GO:0005355,GO:0005887,GO:0015145,GO:0015749,GO:0015992,GO:0016020,GO:0016021,GO:0022857,GO:0046323,GO:0055085,GO:1904659
g2323.t1	No_function_in_Refseq/Swissprot/TAIR_db	No_function_in_L.albus	No_function_in_NR	NO_GO_reported
g2324.t1	Chaperone protein htpG family protein	Putative Heat shock protein Hsp90 family	No_function_in_NR	,GO:0000325,GO:0005515,GO:0005524,GO:0005739,GO:0005783,GO:0005829,GO:0006457,GO:0009408,GO:0009414,GO:0009507,GO:0009536,GO:0009570,GO:0009651,GO:0009704,GO:0009793,GO:0009941,GO:0010157,GO:0016887,GO:0042803,GO:0045037,GO:0048471,GO:0051082,
g2325.t1	PREDICTED: protein SRG1-like	No_function_in_L.albus	No_function_in_NR	NO_GO_reported
g2326.t1	PREDICTED: transcription factor bHLH49-like isoform X1	Putative transcription factor bHLH family	No_function_in_NR	,GO:0006355,GO:0046983
g2327.t1	PREDICTED: chaperonin 60 subunit beta 4, chloroplastic isoform X1	Putative chaperonin Cpn60%2FTCP-1 family groEL-like apical domain groEL-like equatorial	No_function_in_NR	,GO:0005524,GO:0006457,GO:0009570,GO:0009941,GO:0016887,GO:0042026
g2329.t1	PREDICTED: uncharacterized protein LOC109357554	hypothetical protein	No_function_in_NR	NO_GO_reported
g2330.t1	PREDICTED: uridine-cytidine kinase C	Putative uridine kinase	No_function_in_NR	,GO:0004849,GO:0005524,GO:0005829,GO:0006206,GO:0006222,GO:0009814,GO:0016021,GO:0016301,GO:0016310,GO:0016462,GO:0043097
g2331.t1	PREDICTED: F-box/FBD/LRR-repeat protein At1g13570 isoform X2	Putative F-box domain FBD domain leucine-rich repeat domain L domain-containing protein	No_function_in_NR	NO_GO_reported
g2332.t1	PREDICTED: protein NSP-INTERACTING KINASE 1-like	Putative protein kinase RLK-Pelle-LRR-II family	No_function_in_NR	,GO:0004672,GO:0004674,GO:0004714,GO:0005515,GO:0005524,GO:0006468,GO:0016021,GO:0018108
g2333.t1	S-adenosylmethionine decarboxylase proenzyme	S-adenosylmethionine decarboxylase proenzyme	No_function_in_NR	,GO:0004014,GO:0005829,GO:0006557,GO:0006597,GO:0008295
g2334.t1	PREDICTED: choline/ethanolaminephosphotransferase 1-like	Putative transferase for other substituted phosphate groups	No_function_in_NR	,GO:0008654,GO:0016020,GO:0016780
g2335.t1	PREDICTED: probable pectinesterase 48	No_function_in_L.albus	No_function_in_NR	,GO:0030599,GO:0042545
g2336.t1	PREDICTED: uncharacterized protein LOC109361190 isoform X1	No_function_in_L.albus	No_function_in_NR	NO_GO_reported
g2337.t1	PREDICTED: uncharacterized protein LOC109357536	putative protein	No_function_in_NR	NO_GO_reported
g2338.t1	PREDICTED: E3 ubiquitin-protein ligase RHA2B-like	No_function_in_L.albus	No_function_in_NR	,GO:0008270
g2339.t1	PREDICTED: HD domain-containing protein C4G3.17-like	Putative HD%2FPDEase domain-containing protein	No_function_in_NR	,GO:0002953,GO:0016787
g2340.t1	No_function_in_Refseq/Swissprot/TAIR_db	No_function_in_L.albus	No_function_in_NR	GO:0004672,GO:0005524,GO:0006468,
g2341.t1	PREDICTED: CRS2-associated factor 2, mitochondrial isoform X1	Putative RNA-binding CRM domain-containing protein	No_function_in_NR	,GO:0000373,GO:0003723
g2342.t1	PREDICTED: putative phospholipid-transporting ATPase 9	Putative phospholipid-translocating ATPase	No_function_in_NR	,GO:0000139,GO:0000166,GO:0000287,GO:0004012,GO:0005215,GO:0005524,GO:0005802,GO:0005886,GO:0015914,GO:0016021,GO:0045332,GO:0048194,GO:0140326,GO:0140603
g2344.t1	No_function_in_Refseq/Swissprot/TAIR_db	No_function_in_L.albus	hypothetical protein TanjilG_07778	NO_GO_reported
g2345.t1	PREDICTED: phosphate transporter PHO1 homolog 1-like	Putative SPX domain-containing protein	No_function_in_NR	,GO:0016021
g2347.t1	PREDICTED: protein decapping 5-like	Putative LSM domain FDF domain DFDF domain-containing protein	No_function_in_NR	NO_GO_reported
g2348.t1	No_function_in_Refseq/Swissprot/TAIR_db	No_function_in_L.albus	No_function_in_NR	NO_GO_reported
g2349.t1	PREDICTED: probable transmembrane ascorbate ferrireductase 4	Putative ascorbate ferrireductase %28transmembrane%29	No_function_in_NR	,GO:0016021,GO:0016491,GO:0055114
g2350.t1	PREDICTED: uncharacterized protein LOC109357418	hypothetical protein	No_function_in_NR	NO_GO_reported
g2351.t1	PREDICTED: leucoanthocyanidin reductase-like	Putative leucoanthocyanidin reductase	No_function_in_NR	,GO:0010023,GO:0033788,GO:0055114
g2352.t1	PREDICTED: putative leucine-rich repeat receptor-like serine/threonine-protein kinase At2g14440	Putative non-specific serine%2Fthreonine protein kinase	No_function_in_NR	,GO:0005768,GO:0005802,GO:0005886,GO:0016021
g2353.t1	No_function_in_Refseq/Swissprot/TAIR_db	No_function_in_L.albus	No_function_in_NR	GO:0003677,GO:0003700,GO:0006355,
g2355.t1	No_function_in_Refseq/Swissprot/TAIR_db	No_function_in_L.albus	No_function_in_NR	GO:0003700,GO:0010468,
g2356.t1	No_function_in_Refseq/Swissprot/TAIR_db	No_function_in_L.albus	No_function_in_NR	GO:0003700,GO:0010468,
g2357.t1	PREDICTED: myb family transcription factor EFM-like isoform X1	Putative transcription factor MYB-HB-like family	No_function_in_NR	,GO:0003677,GO:0003700,GO:0005634,GO:0006351,GO:0006355
g2358.t1	PREDICTED: uncharacterized protein LOC109357221 isoform X2	Putative metallo-beta-lactamase	No_function_in_NR	NO_GO_reported
g2359.t1	PREDICTED: mediator of RNA polymerase II transcription subunit 25-like	Putative mediator complex subunit Med25 von Willebrand factor type A	No_function_in_NR	,GO:0003677,GO:0009585,GO:0009867,GO:0009911,GO:0010114,GO:0010218,GO:0016592,GO:0031349,GO:0045893,GO:0050832
g2360.t1	PREDICTED: ATP-dependent Clp protease adapter protein CLPS1, chloroplastic-like	Putative endopeptidase Clp	No_function_in_NR	,GO:0005840,GO:0006508,GO:0008233,GO:0030163
g2361.t1	PREDICTED: protein ASPARTIC PROTEASE IN GUARD CELL 1-like	Putative nepenthesin	No_function_in_NR	,GO:0004190,GO:0006508,GO:0030163
g2362.t1	PREDICTED: CTL-like protein DDB_G0274487	Putative choline transporter	No_function_in_NR	,GO:0022857,GO:0055085
g2363.t1	PREDICTED: transcription factor TGA2.2-like isoform X1	Putative transcription factor bZIP family	No_function_in_NR	,GO:0003700,GO:0006351,GO:0006355,GO:0043565
g2364.t1	No_function_in_Refseq/Swissprot/TAIR_db	No_function_in_L.albus	No_function_in_NR	NO_GO_reported
g2365.t1	protein phosphatase 2A subunit A2	putative protein	No_function_in_NR	,GO:0000159,GO:0005515,GO:0005634,GO:0005737,GO:0005829,GO:0006470,GO:0019888,GO:0042325,
g2366.t1	PREDICTED: homologous-pairing protein 2 homolog	Putative -pairing protein	No_function_in_NR	,GO:0007131,GO:0051026
g2367.t1	PREDICTED: serine/threonine-protein kinase prpf4B-like isoform X3	Putative protein kinase CMGC-DYRK-PRP4 family	No_function_in_NR	,GO:0004672,GO:0004674,GO:0005524,GO:0006468,GO:0015031,GO:0045292
g2368.t1	PREDICTED: uncharacterized protein LOC109356511	Putative heavy metal-associated domain HMA	No_function_in_NR	,GO:0046872
g2369.t1	PREDICTED: uncharacterized protein LOC109357121	Putative BAH domain Agenet-like domain Agenet domain plant type	No_function_in_NR	NO_GO_reported
g2370.t1	PREDICTED: protein NRT1/ PTR FAMILY 3.1-like	Putative proton-dependent oligopeptide transporter family major facilitator superfamily	No_function_in_NR	,GO:0016020,GO:0022857,GO:0055085
g2371.t1	PREDICTED: ubiquitin receptor RAD23d-like isoform X1	Putative UV excision repair protein Rad23	No_function_in_NR	,GO:0003684,GO:0005515,GO:0006289,GO:0043161
g2372.t1	No_function_in_Refseq/Swissprot/TAIR_db	No_function_in_L.albus	No_function_in_NR	NO_GO_reported
g2373.t1	No_function_in_Refseq/Swissprot/TAIR_db	No_function_in_L.albus	No_function_in_NR	NO_GO_reported
g2375.t1	PREDICTED: ethylene-responsive transcription factor ERF118-like	Putative transcription factor AP2-EREBP family	No_function_in_NR	,GO:0003677,GO:0003700,GO:0006355
g2376.t1	Ribulose bisphosphate carboxylase small subunit, chloroplastic	Putative ribulose-bisphosphate carboxylase	No_function_in_NR	,GO:0004497,GO:0009507,GO:0009853,GO:0016984,GO:0019253,GO:0055114,
g2377.t1	PREDICTED: uncharacterized protein LOC109356053	No_function_in_L.albus	No_function_in_NR	NO_GO_reported
g2378.t1	No_function_in_Refseq/Swissprot/TAIR_db	No_function_in_L.albus	No_function_in_NR	NO_GO_reported
g2379.t1	No_function_in_Refseq/Swissprot/TAIR_db	No_function_in_L.albus	No_function_in_NR	NO_GO_reported
g2380.t1	PREDICTED: zinc finger protein CONSTANS-LIKE 16-like isoform X1	Putative transcription factor C2C2-CO-like family	No_function_in_NR	,GO:0005515,GO:0008270
g2381.t1	PREDICTED: 3-ketoacyl-CoA synthase 6-like	Putative oxidoreductase Very-long-chain 3-oxoacyl-CoA synthase	No_function_in_NR	,GO:0006633,GO:0016020,GO:0016021,GO:0016746,GO:0016747
g2382.t1	PREDICTED: caffeoylshikimate esterase-like	Putative 2-acylglycerol O-acyltransferase	No_function_in_NR	NO_GO_reported
g2383.t1	PREDICTED: probable leucine-rich repeat receptor-like protein kinase At1g68400	Putative protein kinase RLK-Pelle-LRR-III family	No_function_in_NR	,GO:0004672,GO:0005524,GO:0006468,GO:0016021
g2384.t1	PREDICTED: probable protein phosphatase 2C 15	Putative protein-serine%2Fthreonine phosphatase	No_function_in_NR	,GO:0004722,GO:0006470,GO:0016791
g2386.t1	PREDICTED: nicotinamide adenine dinucleotide transporter 2, mitochondrial-like	Putative mitochondrial carrier protein	No_function_in_NR	,GO:0003735,GO:0006412,GO:0006862,GO:0016021,GO:0043132,GO:0051724,GO:0055085
g2388.t1	PREDICTED: BTB/POZ domain-containing protein POB1-like	Putative chromatin remodeling %26 transcription regulator BTB-POZ family	No_function_in_NR	,GO:0004842,GO:0005515,GO:0005634,GO:0010114,GO:0016567,GO:0031463
g2389.t1	Nucleic acid-binding, OB-fold-like protein	Eukaryotic translation initiation factor 1A	No_function_in_NR	,GO:0003723,GO:0003729,GO:0003743,GO:0005634,GO:0005737,GO:0005739,GO:0006413,
g2391.t1	PREDICTED: protein CURVATURE THYLAKOID 1A, chloroplastic-like	Putative cyanobacterial aminoacyl-tRNA synthetase CAAD domain protein CURVATURE THYLAKOID 1	No_function_in_NR	,GO:0009535,GO:0009579,GO:0009941,GO:0010287,GO:0016021
g2392.t1	PREDICTED: uncharacterized protein LOC109337643	putative protein	No_function_in_NR	NO_GO_reported
g2394.t1	No_function_in_Refseq/Swissprot/TAIR_db	No_function_in_L.albus	No_function_in_NR	GO:0003700,GO:0006355,GO:0043565,
g2395.t1	PREDICTED: 4-hydroxy-tetrahydrodipicolinate reductase 2, chloroplastic-like	Putative 4-hydroxy-tetrahydrodipicolinate reductase	No_function_in_NR	,GO:0008839,GO:0009089,GO:0009570,GO:0019877,GO:0055114,GO:0070402
g2396.t1	ribosomal protein L5 B	Putative ribosomal protein L5 eukaryotic%2FL18 archaeal	No_function_in_NR	,GO:0000027,GO:0000325,GO:0003729,GO:0003735,GO:0005730,GO:0005737,GO:0005794,GO:0005840,GO:0006412,GO:0008097,GO:0009536,GO:0009955,GO:0009965,GO:0022625,GO:0022626,GO:0051301,
g2397.t1	PREDICTED: uncharacterized protein LOC109356982 isoform X3	putative protein	No_function_in_NR	NO_GO_reported
g2398.t1	No_function_in_Refseq/Swissprot/TAIR_db	No_function_in_L.albus	No_function_in_NR	NO_GO_reported
g2399.t1	PREDICTED: cytochrome b561 and DOMON domain-containing protein At3g07570	Putative cytochrome b561 and DOMON domain-containing protein	No_function_in_NR	,GO:0004497,GO:0016021,GO:0055114
g2400.t1	PREDICTED: tyrosine decarboxylase 1-like	Putative carboxy-lyase	No_function_in_NR	,GO:0003824,GO:0006520,GO:0016830,GO:0016831,GO:0019752,GO:0030170
g2401.t1	PREDICTED: metal transporter Nramp2-like	Putative NRAMP family armadillo-like helical protein	No_function_in_NR	,GO:0005215,GO:0006810,GO:0016020,GO:0016021,GO:0030001,GO:0046873
g2402.t1	serine acetyltransferase 1;1	Putative serine O-acetyltransferase	No_function_in_NR	,GO:0005737,GO:0005829,GO:0006535,GO:0009001,GO:0009414,GO:0009611,GO:0009737,GO:0009867,GO:0016740,GO:0046394,GO:0065003,GO:0071215,
g2404.t1	PREDICTED: mediator of RNA polymerase II transcription subunit 19a-like isoform X2	hypothetical protein	No_function_in_NR	,GO:0003712,GO:0006357,GO:0016592
g2405.t1	PREDICTED: formin-like protein 1 isoform X1	Putative formin FH2 domain-containing protein	No_function_in_NR	,GO:0016020
g2406.t1	PREDICTED: uncharacterized protein LOC109356047 isoform X2	Putative mitogen-activated protein kinase kinase kinase TKL-Gdt family	No_function_in_NR	,GO:0004672,GO:0005524,GO:0006468
g2408.t1	adenine nucleotide transporter 1	Putative mitochondrial carrier protein	No_function_in_NR	,GO:0000325,GO:0005347,GO:0005739,GO:0005829,GO:0009060,GO:0015217,GO:0015866,GO:0015867,GO:0055085,GO:0080121,GO:0080122,
g2409.t1	PREDICTED: jasmonic acid-amido synthetase JAR1-like isoform X1	Putative GH3 family protein	No_function_in_NR	NO_GO_reported
g2410.t1	No_function_in_Refseq/Swissprot/TAIR_db	No_function_in_L.albus	No_function_in_NR	NO_GO_reported
g2411.t1	No_function_in_Refseq/Swissprot/TAIR_db	No_function_in_L.albus	No_function_in_NR	NO_GO_reported
g2412.t1	PREDICTED: protein ENHANCED DISEASE RESISTANCE 4-like	Putative probable zinc-ribbon domain plant protein	No_function_in_NR	,GO:1900150
g2413.t1	PREDICTED: hydroquinone glucosyltransferase-like	Putative hydroquinone glucosyltransferase	No_function_in_NR	,GO:0008194,GO:0009813,GO:0043231,GO:0052696,GO:0080043,GO:0080044
g2414.t1	PREDICTED: probable WRKY transcription factor 53	Putative transcription factor WRKY family	No_function_in_NR	,GO:0003700,GO:0006355,GO:0043565
g2415.t1	PREDICTED: histone H3-like centromeric protein HTR12 isoform X1	Putative transcription factor Hap3%2FNF-YB family	No_function_in_NR	,GO:0000786,GO:0003677,GO:0046982
g2416.t1	PREDICTED: rhodanese-like domain-containing protein 4, chloroplastic	Putative Rhodanese-like domain-containing protein	No_function_in_NR	,GO:0004568,GO:0005576,GO:0006032,GO:0008061,GO:0009534
g2417.t1	PREDICTED: pentatricopeptide repeat-containing protein At4g01030, mitochondrial	Putative tetratricopeptide-like helical domain DYW domain-containing protein	No_function_in_NR	,GO:0005515,GO:0008270,GO:0008568
g2418.t1	regulatory component of ABA receptor 1	Putative polyketide cyclase%2Fdehydrase START-like domain-containing protein	No_function_in_NR	,GO:0004864,GO:0005515,GO:0005634,GO:0005737,GO:0009738,GO:0010427,GO:0038023,GO:0042803,GO:0080163,
g2419.t1	PREDICTED: uncharacterized protein LOC109356832 isoform X1	Putative polynucleotide adenylyltransferase	No_function_in_NR	NO_GO_reported
g2420.t1	PREDICTED: uncharacterized protein LOC109360907	Putative angiotensin-converting enzyme 2	No_function_in_NR	NO_GO_reported
g2421.t1	PREDICTED: cyclic nucleotide-gated ion channel 1-like	Putative potassium channel voltage-dependent EAG%2FELK%2FERG	No_function_in_NR	,GO:0003700,GO:0005216,GO:0005249,GO:0005515,GO:0005887,GO:0006355,GO:0006811,GO:0016020,GO:0042391,GO:0043565,GO:0055085,GO:0071805
g2422.t1	DYNAMIN-like 1B	Putative dynamin central domain dynamin GTPase domain GTPase effector domain Dynamin superfamily	No_function_in_NR	,GO:0003924,GO:0005525,GO:0005737,GO:0005856,GO:0005874,GO:0008017,GO:0009524,GO:0009888,GO:0016020,
g2423.t1	PREDICTED: phosphatidylinositol 4-kinase gamma 4-like	Putative 1-phosphatidylinositol 4-kinase	No_function_in_NR	,GO:0004430,GO:0004674,GO:0005515,GO:0005829,GO:0009651,GO:0046777,GO:0046854
g2424.t1	PREDICTED: uncharacterized protein LOC109356989	hypothetical protein	No_function_in_NR	NO_GO_reported
g2425.t1	Protein with RING/U-box and TRAF-like domains	Putative aminoacyltransferase E1 ubiquitin-activating enzyme	No_function_in_NR	,GO:0005515,GO:0005634,GO:0005737,GO:0006511,GO:0006915,GO:0007275,GO:0008270,GO:0009888,GO:0012505,GO:0016049,GO:0016567,GO:0016874,GO:0030154,GO:0033036,GO:0042787,GO:0043161,GO:0044248,GO:0061630,GO:0071695,GO:0090558,GO:0098542,GO:1901575,GO:1905392,
g2426.t1	PREDICTED: ethylene-responsive transcription factor ERF023-like	Putative transcription factor AP2-EREBP family	No_function_in_NR	,GO:0003677,GO:0003700,GO:0005634,GO:0006351,GO:0006355
g2427.t1	PREDICTED: exportin-2-like	putative protein	No_function_in_NR	,GO:0005515,GO:0006886,GO:0031267
g2428.t1	PREDICTED: uncharacterized protein At4g00950-like	hypothetical protein	No_function_in_NR	NO_GO_reported
g2429.t1	PREDICTED: myb-related protein 308-like	Putative transcription factor MYB-HB-like family	No_function_in_NR	,GO:0003677
g2430.t1	PREDICTED: dof zinc finger protein DOF2.5-like	Putative transcription factor C2C2-Dof family	No_function_in_NR	,GO:0003677,GO:0006355
g2431.t1	ORMDL family protein	Putative ORMDL family protein	No_function_in_NR	,GO:0005515,GO:0005739,GO:0005783,GO:0005789,GO:0006672,GO:0006979,GO:0010150,GO:0016021,GO:0030148,GO:0034976,GO:0035339,GO:0042742,GO:0090156,GO:1900060,
g2432.t1	PREDICTED: calcium-binding protein KIC-like	Putative EF-hand domain pair protein	No_function_in_NR	,GO:0005509
g2435.t1	PREDICTED: serine/arginine-rich splicing factor RS31-like isoform X2	Putative RNA recognition motif domain arginine%2Fserine-rich-splicing factor RSP31%2F31A%2F40%2F41	No_function_in_NR	,GO:0000166,GO:0000398,GO:0003676,GO:0005681
g2436.t1	PREDICTED: pentatricopeptide repeat-containing protein At5g08510	Putative tetratricopeptide-like helical domain-containing protein	No_function_in_NR	,GO:0005515,GO:0008568
g2438.t1	PREDICTED: ras-related protein RABA3-like	Putative small GTPase superfamily P-loop containing nucleoside triphosphate hydrolase	No_function_in_NR	,GO:0003924,GO:0005525
g2439.t1	PREDICTED: uncharacterized protein LOC109356000	putative protein	No_function_in_NR	NO_GO_reported
g2440.t1	No_function_in_Refseq/Swissprot/TAIR_db	No_function_in_L.albus	No_function_in_NR	GO:0005515,
g2441.t1	PREDICTED: cytochrome B5-like	Putative cytochrome b5-like heme%2Fsteroid binding domain-containing protein	No_function_in_NR	,GO:0004128,GO:0016021,GO:0020037,GO:0046872,GO:0055114
g2442.t1	PREDICTED: cytochrome P450 78A3-like	Putative flavonoid 3%27-monooxygenase	No_function_in_NR	,GO:0004497,GO:0005506,GO:0016705,GO:0020037
g2443.t1	PREDICTED: homeobox-leucine zipper protein ATHB-12-like	Putative transcription factor Homobox-WOX family	No_function_in_NR	,GO:0000981,GO:0003677,GO:0006355,GO:0043565
g2445.t1	PREDICTED: transcription factor bHLH14-like	Putative transcription factor bHLH family	No_function_in_NR	,GO:0003700,GO:0005488,GO:0006355,GO:0046983
g2446.t1	PREDICTED: uncharacterized protein LOC109355995	Putative S-adenosyl-L-methionine-dependent methyltransferase	No_function_in_NR	NO_GO_reported
g2447.t1	PREDICTED: GRF1-interacting factor 3-like	Putative transcription factor SSXT family	No_function_in_NR	,GO:0003713
g2448.t1	PREDICTED: CBL-interacting serine/threonine-protein kinase 9-like	Putative protein kinase CAMK-CAMKL-CHK1 family	No_function_in_NR	,GO:0004672,GO:0004674,GO:0005524,GO:0005634,GO:0005737,GO:0006468,GO:0007165,GO:0035556
g2449.t1	PREDICTED: heterogeneous nuclear ribonucleoprotein R-like	Putative RNA recognition motif domain-containing protein	No_function_in_NR	,GO:0000166,GO:0000245,GO:0003676,GO:0003723,GO:0015030,GO:0019013,GO:0030529
g2450.t1	PREDICTED: probable L-gulonolactone oxidase 6	Putative oxidoreductase	No_function_in_NR	,GO:0003885,GO:0016020,GO:0016491,GO:0050660,GO:0071949
g2451.t1	PREDICTED: protein IQ-DOMAIN 1-like	Putative IQ motif EF-hand binding protein	No_function_in_NR	,GO:0005515,GO:0016020
g2452.t1	PREDICTED: RNA-binding protein 24-B-like	Putative RNA recognition motif domain-containing protein	No_function_in_NR	,GO:0000166,GO:0003676,GO:0003729
g2453.t1	PREDICTED: NAC domain-containing protein 43-like	Putative transcription factor NAM family	No_function_in_NR	,GO:0003677,GO:0006355
g2454.t1	PREDICTED: subtilisin-like protease SBT1.9	Putative tripeptidyl-peptidase II	No_function_in_NR	,GO:0004252,GO:0006508,GO:0008236
g2456.t1	PREDICTED: granule-bound starch synthase 1, chloroplastic/amyloplastic-like	Putative NDP-glucose--starch glucosyltransferase	No_function_in_NR	,GO:0004373,GO:0009501,GO:0009507,GO:0016757,GO:0019252
g2457.t1	No_function_in_Refseq/Swissprot/TAIR_db	No_function_in_L.albus	No_function_in_NR	GO:0006812,GO:0008324,GO:0016021,GO:0055085,
g2458.t1	PREDICTED: transcription factor bHLH67-like	Putative transcription factor bHLH family	No_function_in_NR	,GO:0032440,GO:0046983,GO:0055114
g2459.t1	PREDICTED: anthranilate N-methyltransferase-like	Putative anthranilate N-methyltransferase	No_function_in_NR	,GO:0008168,GO:0008171,GO:0030755,GO:0032259,GO:0046983
g2460.t1	PREDICTED: LOW QUALITY PROTEIN: probably inactive receptor-like protein kinase At2g46850	Putative protein kinase RLK-Pelle-WAK-LRK10L-1 family	No_function_in_NR	,GO:0004672,GO:0004674,GO:0005524,GO:0005886,GO:0006468,GO:0007166,GO:0016021,GO:0030247
g2461.t1	pyrophosphorylase 1	Putative inorganic diphosphatase	No_function_in_NR	,GO:0000287,GO:0004427,GO:0005634,GO:0005654,GO:0005737,GO:0005829,GO:0005985,GO:0006796,GO:0019915,GO:0042546,GO:2000904,
g2462.t1	PREDICTED: B3 domain-containing transcription factor NGA1-like	Putative transcription factor B3-Domain family	No_function_in_NR	,GO:0003677,GO:0003700
g2463.t1	PREDICTED: protein arv1 homolog isoform X1	Putative Arv1 protein	No_function_in_NR	,GO:0005794,GO:0006665,GO:0016021,GO:0016125,GO:0032366,GO:0032541,GO:0097036
g2464.t1	PREDICTED: transcription factor 25-like	Putative transcription factor 25	No_function_in_NR	,GO:0005829
g2465.t1	PREDICTED: protein STRUBBELIG-RECEPTOR FAMILY 7-like	Putative protein kinase RLK-Pelle-LRR-V family	No_function_in_NR	,GO:0004672,GO:0005515,GO:0005524,GO:0006468
g2466.t1	regulatory particle triple-A 1A	Putative proteasome endopeptidase complex	No_function_in_NR	,GO:0000502,GO:0005524,GO:0005634,GO:0005737,GO:0006511,GO:0008233,GO:0008540,GO:0016887,GO:0017025,GO:0030163,GO:0030433,GO:0031595,GO:0031597,GO:0036402,GO:0043161,GO:0045899,GO:1901800,
g2467.t1	PREDICTED: uncharacterized protein C23H3.12c-like	putative protein	No_function_in_NR	NO_GO_reported
g2468.t1	PREDICTED: uncharacterized protein LOC109356642 isoform X1	Putative nuclease associated modular domain 3	No_function_in_NR	,GO:0003677
g2469.t1	PREDICTED: exocyst complex component SEC10-like	Putative exocyst complex component Sec10	No_function_in_NR	,GO:0000145,GO:0005737,GO:0005886,GO:0006887,GO:0009506,GO:0048278
g2470.t1	No_function_in_Refseq/Swissprot/TAIR_db	No_function_in_L.albus	No_function_in_NR	GO:0004857,GO:0030599,GO:0042545,
g2471.t1	alanine aminotransferase 2	Putative alanine transaminase	No_function_in_NR	,GO:0001666,GO:0003824,GO:0004021,GO:0005507,GO:0005524,GO:0005739,GO:0005829,GO:0008483,GO:0009058,GO:0030170,GO:0042853,
g2472.t1	PREDICTED: uncharacterized protein LOC109355897 isoform X1	Putative remorin	No_function_in_NR	NO_GO_reported
g2473.t1	PREDICTED: uncharacterized protein LOC109355927	hypothetical protein	No_function_in_NR	NO_GO_reported
g2474.t1	PREDICTED: 1-phosphatidylinositol-3-phosphate 5-kinase FAB1B-like isoform X1	No_function_in_L.albus	No_function_in_NR	,GO:0000285,GO:0005524,GO:0016307,GO:0016887,GO:0046488,GO:0046872
g2475.t1	PREDICTED: uncharacterized protein LOC109357446	Putative nucleotide-diphospho-sugar transferase	No_function_in_NR	NO_GO_reported
g2476.t1	PREDICTED: translation initiation factor eIF-2B subunit alpha-like	Putative methylthioribose-1-phosphate isomerase-like domain-containing protein	No_function_in_NR	,GO:0005085,GO:0005851,GO:0006446,GO:0019509,GO:0043547,GO:0044237,GO:0046523
g2477.t1	PREDICTED: protein SENESCENCE-ASSOCIATED GENE 21, mitochondrial-like	No_function_in_L.albus	No_function_in_NR	NO_GO_reported
g2478.t1	PREDICTED: AT-rich interactive domain-containing protein 4-like	Putative chromatin regulator PHD family	No_function_in_NR	,GO:0003677,GO:0046872
g2479.t1	PREDICTED: uncharacterized protein LOC109356352	Putative Zf-FLZ domain-containing protein	No_function_in_NR	NO_GO_reported
g2481.t1	No_function_in_Refseq/Swissprot/TAIR_db	No_function_in_L.albus	No_function_in_NR	GO:0004842,GO:0016567,
g2482.t1	PREDICTED: agamous-like MADS-box protein AGL62	Putative transcription factor MADS-type1 family	No_function_in_NR	,GO:0003677,GO:0005488,GO:0046983
g2483.t1	PREDICTED: phosphoinositide phosphatase SAC2-like isoform X1	Putative SAC domain-containing protein	No_function_in_NR	,GO:0016791,GO:0043813,GO:0046856
g2484.t1	40S ribosomal protein SA	Putative ribosomal protein S2	No_function_in_NR	,GO:0000028,GO:0000447,GO:0000461,GO:0003735,GO:0005840,GO:0006407,GO:0006412,GO:0015935,GO:0022627,GO:0030686
g2485.t1	PREDICTED: auxin-responsive protein SAUR50-like	Putative small auxin-up RNA	No_function_in_NR	,GO:0009733
g2486.t1	PREDICTED: uncharacterized protein LOC109356606 isoform X2	Putative DnaJ domain-containing protein	No_function_in_NR	NO_GO_reported
g2487.t1	PREDICTED: trihelix transcription factor ASIL1-like	No_function_in_L.albus	No_function_in_NR	NO_GO_reported
g2489.t1	Synaptobrevin family protein	Putative Longin-like domain-containing protein	No_function_in_NR	,GO:0000139,GO:0005484,GO:0005576,GO:0005783,GO:0005789,GO:0005793,GO:0005794,GO:0005886,GO:0006888,GO:0006890,GO:0012507,GO:0016021,GO:0016192,GO:0031201,GO:0048280,
g2490.t1	PREDICTED: uncharacterized protein LOC109356679 isoform X1	hypothetical protein	No_function_in_NR	,GO:0000124,GO:0003712
g2491.t1	PREDICTED: DNA-directed RNA polymerase III subunit RPC6-like	Putative winged helix-turn-helix DNA-binding domain RNA polymerase Rpc34	No_function_in_NR	,GO:0001056,GO:0005666,GO:0006359,GO:0006383
g2492.t1	PREDICTED: protein FLUORESCENT IN BLUE LIGHT, chloroplastic-like isoform X1	Putative tetratricopeptide-like helical domain-containing protein	No_function_in_NR	,GO:0005515,GO:0015995,GO:0016021,GO:0030001,GO:0033014,GO:0046872
g2493.t1	oligouridylate binding protein 1B	Putative RNA recognition motif domain-containing protein	No_function_in_NR	,GO:0003676,GO:0003729,GO:0005515,GO:0005829,GO:0009611,GO:0009892,GO:0071554,
g2494.t1	PREDICTED: protein TIFY 10a-like	No_function_in_L.albus	No_function_in_NR	NO_GO_reported
g2495.t1	PREDICTED: pollen receptor-like kinase 3	Putative protein kinase RLK-Pelle-LRR-III family	No_function_in_NR	,GO:0000166,GO:0004672,GO:0004871,GO:0005515,GO:0005524,GO:0006468,GO:0016020,GO:0050794
g2496.t1	PREDICTED: exocyst complex component EXO70A1-like	Putative exocyst complex component Exo70 cullin repeat-like-containing domain-containing protein	No_function_in_NR	,GO:0000145,GO:0005829,GO:0006887
g2497.t1	PREDICTED: uncharacterized protein LOC109357149 isoform X2	Putative von Willebrand factor type A	No_function_in_NR	,GO:0016021
g2498.t1	PREDICTED: uncharacterized protein LOC109355936	Putative lipoprotein lipase	No_function_in_NR	,GO:0006629,GO:0016042
g2499.t1	PREDICTED: uncharacterized protein LOC109357495	putative protein	No_function_in_NR	NO_GO_reported
g2500.t1	PREDICTED: uncharacterized protein LOC109356381	No_function_in_L.albus	No_function_in_NR	NO_GO_reported
g2501.t1	PREDICTED: nuclear transcription factor Y subunit B-1-like	Putative transcription factor Hap3%2FNF-YB family	No_function_in_NR	,GO:0001228,GO:0005634,GO:0006355,GO:0016602,GO:0043565,GO:0046982
g2503.t1	No_function_in_Refseq/Swissprot/TAIR_db	No_function_in_L.albus	No_function_in_NR	NO_GO_reported
g2504.t1	PREDICTED: probable receptor-like serine/threonine-protein kinase At5g57670	Putative protein kinase RLK-Pelle-RLCK-VI family	No_function_in_NR	,GO:0004672,GO:0004674,GO:0005524,GO:0006468,GO:0006950,GO:0016787
g2505.t1	PREDICTED: DNA topoisomerase 2-binding protein 1-A isoform X3	Putative BRCT domain-containing protein	No_function_in_NR	NO_GO_reported
g2506.t1	PREDICTED: probable receptor-like protein kinase At1g11050	Putative protein kinase RLK-Pelle-RKF3 family	No_function_in_NR	,GO:0004672,GO:0004674,GO:0004714,GO:0005524,GO:0005886,GO:0006468,GO:0016021,GO:0018108
g2507.t1	No_function_in_Refseq/Swissprot/TAIR_db	No_function_in_L.albus	No_function_in_NR	NO_GO_reported
g2508.t1	PREDICTED: uncharacterized protein LOC109356313	hypothetical protein	No_function_in_NR	NO_GO_reported
g2509.t1	PREDICTED: pentatricopeptide repeat-containing protein At1g77405	Putative pentatricopeptide	No_function_in_NR	,GO:0005515,GO:0016021
g2511.t1	PREDICTED: uncharacterized protein LOC109356656	Putative C2 domain-containing protein	No_function_in_NR	,GO:0005515,GO:0008017,GO:0010330,GO:0051211,GO:2001006
g2512.t1	PREDICTED: kinesin-like protein KIN-7E, chloroplastic isoform X5	Putative plus-end-directed kinesin ATPase	No_function_in_NR	,GO:0003777,GO:0005524,GO:0005871,GO:0007018,GO:0008017,GO:0016887,GO:1990939
g2513.t1	PREDICTED: aspartic proteinase Asp1 isoform X1	Putative nepenthesin	No_function_in_NR	,GO:0004190,GO:0006508
g2514.t1	PREDICTED: two-component response regulator ARR17-like	Putative response regulator and transcription factor RR-A-type family	No_function_in_NR	,GO:0000160,GO:0005622
g2515.t1	ATPase, F0/V0 complex, subunit C protein	Putative V-ATPase proteolipid subunit	No_function_in_NR	,GO:0000220,GO:0000904,GO:0005773,GO:0005886,GO:0006629,GO:0007035,GO:0009507,GO:0009826,GO:0010015,GO:0010035,GO:0015078,GO:0015991,GO:0016021,GO:0016887,GO:0033177,GO:0033179,GO:0034637,GO:0043436,GO:0044085,GO:0044283,GO:0046961,GO:0048589,GO:0048765,GO:0065003,GO:0071555,GO:0071669,GO:0090558,GO:1901615,GO:1902600,
g2516.t1	PREDICTED: uncharacterized protein LOC109356354 isoform X2	putative protein	No_function_in_NR	NO_GO_reported
g2517.t1	PREDICTED: chlorophyllide a oxygenase, chloroplastic-like	Putative chlorophyllide a oxygenase	No_function_in_NR	,GO:0005506,GO:0010277,GO:0016491,GO:0016705,GO:0051537,GO:0055114
g2518.t1	PREDICTED: filament-like plant protein isoform X1	Putative filament-like plant protein	No_function_in_NR	NO_GO_reported
g2519.t1	No_function_in_Refseq/Swissprot/TAIR_db	No_function_in_L.albus	No_function_in_NR	NO_GO_reported
g2520.t1	No_function_in_Refseq/Swissprot/TAIR_db	No_function_in_L.albus	No_function_in_NR	GO:0016788,
g2521.t1	EamA-like transporter family protein	Putative sugar phosphate transporter domain-containing protein	No_function_in_NR	,GO:0004693,GO:0005457,GO:0005459,GO:0005460,GO:0005794,GO:0005886,GO:0008514,GO:0008643,GO:0015297,GO:0015783,GO:0015786,GO:0016021,GO:0051726,GO:0072334,
g2522.t1	PREDICTED: uncharacterized protein LOC109357322 isoform X5	Putative rossmann-like alpha%2Fbeta%2Falpha sandwich protein	No_function_in_NR	NO_GO_reported
g2523.t1	PREDICTED: probable 6-phosphogluconolactonase 4, chloroplastic	Putative 6-phosphogluconolactonase	No_function_in_NR	,GO:0005975,GO:0006098,GO:0016853,GO:0017057
g2524.t1	PREDICTED: probable 6-phosphogluconolactonase 4, chloroplastic	Putative 6-phosphogluconolactonase	No_function_in_NR	,GO:0005975,GO:0006098,GO:0016853,GO:0017057
g2525.t1	PREDICTED: WAT1-related protein At4g08300-like	Putative EamA domain-containing protein	No_function_in_NR	,GO:0016020,GO:0016021,GO:0022857
g2526.t1	PREDICTED: transmembrane emp24 domain-containing protein p24delta4-like	No_function_in_L.albus	No_function_in_NR	NO_GO_reported
g2527.t1	PREDICTED: ethylene-responsive transcription factor ERF014-like	No_function_in_L.albus	No_function_in_NR	,GO:0003677,GO:0003700,GO:0006355
g2528.t1	PREDICTED: prolyl-tRNA synthetase associated domain-containing protein 1-like	Putative proline--tRNA ligase	No_function_in_NR	,GO:0002161,GO:0004827,GO:0006450
g2529.t1	PREDICTED: junctophilin-4-like	Putative 1-phosphatidylinositol-4-phosphate 5-kinase	No_function_in_NR	,GO:0016021,GO:0016301,GO:0016310
g2530.t1	unknown protein; BEST Arabidopsis thaliana protein match is: unknown protein (TAIR:AT3G42150.3); Has 43 Blast hits to 43 proteins in 13 species: Archae - 0; Bacteria - 0; Metazoa - 0; Fungi - 0; Plants - 43; Viruses - 0; Other Eukaryotes - 0 (source: NCBI BLink).	hypothetical protein	No_function_in_NR	,GO:0003674,GO:0005575,GO:0008150,
g2531.t1	PREDICTED: DIS3-like exonuclease 2 isoform X2	Putative exoribonuclease II	No_function_in_NR	,GO:0000175,GO:0003723,GO:0004540,GO:0034427
g2532.t1	PREDICTED: flavonol synthase/flavanone 3-hydroxylase-like	Putative flavonol synthase	No_function_in_NR	,GO:0045431,GO:0046872,GO:0051555,GO:0055114
g2533.t1	PREDICTED: selenoprotein K-like	Putative selenoprotein SelK%2FSelG	No_function_in_NR	,GO:0016021
g2534.t1	PREDICTED: flavonol synthase/flavanone 3-hydroxylase-like	Putative flavonol synthase	No_function_in_NR	,GO:0045431,GO:0046872,GO:0051555,GO:0055114
g2535.t1	PREDICTED: flavonol synthase/flavanone 3-hydroxylase-like	Putative flavonol synthase	No_function_in_NR	,GO:0045431,GO:0046872,GO:0051555,GO:0055114
g2536.t1	PREDICTED: uncharacterized protein At1g04910-like	Putative GDP-fucose protein O-fucosyltransferase	No_function_in_NR	NO_GO_reported
g2537.t1	PREDICTED: uncharacterized protein LOC109356086	Putative transcription factor C2H2 family	No_function_in_NR	NO_GO_reported
g2538.t1	PREDICTED: oxysterol-binding protein-related protein 1C-like isoform X1	Putative oxysterol-binding protein	No_function_in_NR	,GO:0008289
g2539.t1	PREDICTED: phosphatidylinositol 4-phosphate 5-kinase 1-like	Putative 1-phosphatidylinositol-4-phosphate 5-kinase	No_function_in_NR	,GO:0005524,GO:0016307,GO:0016308,GO:0046488,GO:0046854
g2540.t1	No_function_in_Refseq/Swissprot/TAIR_db	No_function_in_L.albus	hypothetical protein Lal_00030597	NO_GO_reported
g2541.t1	PREDICTED: uncharacterized protein LOC109356639	hypothetical protein	No_function_in_NR	NO_GO_reported
g2542.t1	PREDICTED: uncharacterized protein LOC109356639	hypothetical protein	No_function_in_NR	NO_GO_reported
g2543.t1	PREDICTED: uncharacterized protein LOC109356639	hypothetical protein	No_function_in_NR	NO_GO_reported
g2544.t1	PREDICTED: uncharacterized protein LOC109356638 isoform X4	Putative chromatin regulator PHD family	No_function_in_NR	NO_GO_reported
g2545.t1	PREDICTED: beta-1,3-galactosyltransferase 7-like isoform X1	No_function_in_L.albus	No_function_in_NR	,GO:0006486,GO:0016020,GO:0016758
g2546.t1	PREDICTED: probable glycerol-3-phosphate acyltransferase 2 isoform X1	Putative glycerol-3-phosphate 1-O-acyltransferase	No_function_in_NR	,GO:0004366,GO:0010143,GO:0016021,GO:0016311,GO:0016746,GO:0016791,GO:0090447
g2547.t1	PREDICTED: alkylated DNA repair protein alkB homolog 8	Putative tRNA %28carboxymethyluridine%2834%29-5-O%29-methyltransferase	No_function_in_NR	,GO:0006400,GO:0008168,GO:0032259
g2548.t1	PREDICTED: phosphatidylinositol N-acetylglucosaminyltransferase subunit C	Putative phosphatidylinositol N-acetylglucosaminyltransferase	No_function_in_NR	,GO:0000506,GO:0005789,GO:0006506,GO:0009846,GO:0009860,GO:0016021,GO:0017176
g2550.t1	PREDICTED: aspartic proteinase-like protein 1 isoform X2	Putative nepenthesin	No_function_in_NR	,GO:0004190,GO:0006508
g2552.t1	PREDICTED: low affinity sulfate transporter 3-like	Putative SLC26A%2FSulP transporter	No_function_in_NR	,GO:0005887,GO:0008271,GO:0008272,GO:0015116,GO:0016020,GO:0016021,GO:0055085,GO:1902358
g2553.t1	PREDICTED: sulfate transporter 1.3 isoform X1	Putative SLC26A%2FSulP transporter	No_function_in_NR	,GO:0005887,GO:0008271,GO:0008272,GO:0015116,GO:0016020,GO:0016021,GO:0055085,GO:1902358
g2555.t1	No_function_in_Refseq/Swissprot/TAIR_db	No_function_in_L.albus	No_function_in_NR	NO_GO_reported
g2556.t1	PREDICTED: polygalacturonase-like	Putative polygalacturonase	No_function_in_NR	,GO:0004650,GO:0005576,GO:0005975,GO:0047911,GO:0071555
g2557.t1	Endoplasmic reticulum vesicle transporter protein	Putative endoplasmic reticulum vesicle transporter	No_function_in_NR	,GO:0000325,GO:0003674,GO:0005783,GO:0005794,GO:0016021,GO:0030134,GO:0030154,GO:0044255,GO:0048638,GO:0051641,GO:1901565,GO:2000241,
g2558.t1	PREDICTED: trehalose-phosphate phosphatase B-like	Putative trehalose-phosphatase	No_function_in_NR	,GO:0003824,GO:0004805,GO:0005992,GO:0016021,GO:0016311
g2559.t1	PREDICTED: uncharacterized protein LOC109356402	hypothetical protein	No_function_in_NR	NO_GO_reported
g2560.t1	No_function_in_Refseq/Swissprot/TAIR_db	No_function_in_L.albus	No_function_in_NR	GO:0005515,
g2561.t1	PREDICTED: homeobox protein 4-like	putative protein	No_function_in_NR	NO_GO_reported
g2562.t1	PREDICTED: probable pectin methyltransferase QUA2	Putative S-adenosyl-L-methionine-dependent methyltransferase	No_function_in_NR	,GO:0005768,GO:0005774,GO:0005802,GO:0008168,GO:0008757,GO:0016021,GO:0032259
g2564.t1	PREDICTED: RNA-binding protein 38-like	Putative RNA recognition motif domain-containing protein	No_function_in_NR	,GO:0000166,GO:0003676
g2565.t1	PREDICTED: 7-deoxyloganetin glucosyltransferase-like	Putative 7-deoxyloganetin glucosyltransferase	No_function_in_NR	,GO:0008194,GO:0009813,GO:0043231,GO:0052696,GO:0080043,GO:0080044
g2566.t1	PREDICTED: F-box protein FBW2-like isoform X2	Putative F-box domain leucine-rich repeat domain L domain-containing protein	No_function_in_NR	,GO:0005515,GO:0010468
g2567.t1	Class-II DAHP synthetase family protein	Putative 3-deoxy-7-phosphoheptulonate synthase	No_function_in_NR	,GO:0003824,GO:0003849,GO:0009073,GO:0009423,GO:0009507,GO:0009536,
g2568.t1	general regulatory factor 2	Putative 14-3-3 protein	No_function_in_NR	,GO:0000325,GO:0005515,GO:0005737,GO:0005739,GO:0005794,GO:0005829,GO:0007165,GO:0009742,GO:0034613,GO:0045309,
g2569.t1	PREDICTED: VQ motif-containing protein 9-like	hypothetical protein	No_function_in_NR	,GO:1901001
g2570.t1	PREDICTED: cytochrome c oxidase subunit 6b-1-like	Putative cytochrome-c oxidase	No_function_in_NR	,GO:0004129,GO:0005507,GO:0005739,GO:0009535,GO:0045277,GO:0055114,GO:1902600
g2571.t1	PREDICTED: thylakoid lumenal 29 kDa protein, chloroplastic	Putative L-ascorbate peroxidase	No_function_in_NR	,GO:0004601,GO:0006979,GO:0020037,GO:0034599
g2572.t1	PREDICTED: uncharacterized protein At1g04910-like	Putative GDP-fucose protein O-fucosyltransferase	No_function_in_NR	NO_GO_reported
g2573.t1	PREDICTED: probable polyamine transporter At3g13620	Putative amino acid%2Fpolyamine transporter I	No_function_in_NR	,GO:0003333,GO:0005887,GO:0015179,GO:0015203,GO:0015297,GO:0016020,GO:0022857,GO:0055085,GO:1902047
g2574.t1	PREDICTED: uncharacterized protein LOC109356365	hypothetical protein	No_function_in_NR	NO_GO_reported
g2575.t1	PREDICTED: RING-H2 finger protein ATL54-like	Putative transcription factor C2H2 family	No_function_in_NR	,GO:0016020,GO:0043161,GO:0046872,GO:0061630
g2576.t1	PREDICTED: RING-H2 finger protein ATL11-like	Putative transcription factor C2H2 family	No_function_in_NR	NO_GO_reported
g2577.t1	No_function_in_Refseq/Swissprot/TAIR_db	No_function_in_L.albus	No_function_in_NR	NO_GO_reported
g2578.t1	PREDICTED: serine/threonine-protein kinase PEPKR2-like	Putative protein kinase CAMK-CDPK family	No_function_in_NR	,GO:0004672,GO:0004683,GO:0005516,GO:0005524,GO:0005634,GO:0005737,GO:0005886,GO:0006468,GO:0009738,GO:0009931,GO:0018105,GO:0035556,GO:0046777
g2579.t1	PREDICTED: esterase AGAP003155-like	No_function_in_L.albus	No_function_in_NR	NO_GO_reported
g2580.t1	PREDICTED: transport inhibitor response 1-like protein	Putative F-box domain leucine-rich repeat domain L domain-containing protein	No_function_in_NR	,GO:0005515
g2581.t1	PREDICTED: zinc-finger homeodomain protein 2-like	Putative transcription factor ZF-HD family	No_function_in_NR	NO_GO_reported
g2582.t1	PREDICTED: uncharacterized protein LOC109356023 isoform X1	Putative chromatin regulator PHD family	No_function_in_NR	NO_GO_reported
g2583.t1	PREDICTED: transcription factor bHLH145-like	Putative transcription factor bHLH family	No_function_in_NR	,GO:0046983
g2584.t1	hypothetical protein PHAVU_009G038300g	hypothetical protein	No_function_in_NR	NO_GO_reported
g2585.t1	PREDICTED: uncharacterized protein LOC109356908	Putative DnaJ domain-containing protein	No_function_in_NR	NO_GO_reported
g2586.t1	PREDICTED: uncharacterized protein LOC109356653 isoform X1	hypothetical protein	No_function_in_NR	NO_GO_reported
g2587.t1	No_function_in_Refseq/Swissprot/TAIR_db	No_function_in_L.albus	No_function_in_NR	NO_GO_reported
g2588.t1	PREDICTED: ubiquitin carboxyl-terminal hydrolase 16-like isoform X2	Putative ubiquitinyl hydrolase 1	No_function_in_NR	,GO:0004843,GO:0006508,GO:0006511,GO:0016020,GO:0016579,GO:0016787,GO:0044267
g2589.t1	No_function_in_Refseq/Swissprot/TAIR_db	No_function_in_L.albus	No_function_in_NR	GO:0003680,
g2590.t1	Clathrin adaptor complexes medium subunit family protein	Putative clathrin adaptor mu subunit	No_function_in_NR	,GO:0005802,GO:0005829,GO:0006605,GO:0006886,GO:0016192,GO:0030124,GO:0030131,GO:0031410,GO:0090160,
g2591.t1	PREDICTED: uncharacterized protein LOC109357166	Putative DnaJ domain-containing protein	No_function_in_NR	NO_GO_reported
g2592.t1	PREDICTED: MADS-box protein AGL24-like isoform X1	No_function_in_L.albus	No_function_in_NR	,GO:0003677,GO:0003700,GO:0005634,GO:0006355,GO:0046983
g2593.t1	PREDICTED: uncharacterized protein LOC109356467	Putative DnaJ domain-containing protein	No_function_in_NR	NO_GO_reported
g2594.t1	PREDICTED: kinesin-like protein KIN-4C	Putative plus-end-directed kinesin ATPase	No_function_in_NR	,GO:0003777,GO:0005524,GO:0005871,GO:0007018,GO:0008017,GO:0016887,GO:1990939
g2595.t1	PREDICTED: uncharacterized protein LOC109356120	hypothetical protein	No_function_in_NR	NO_GO_reported
g2596.t1	PREDICTED: protein NETWORKED 2A-like	Putative protein Networked %28NET%29 actin-binding %28NAB%29	No_function_in_NR	,GO:0003779,GO:0016301,GO:0016310
g2597.t1	No_function_in_Refseq/Swissprot/TAIR_db	No_function_in_L.albus	No_function_in_NR	GO:0016747,
g2598.t1	PREDICTED: uncharacterized protein LOC109357552	hypothetical protein	No_function_in_NR	,GO:0000398,GO:0035196,GO:1903730
g2599.t1	PREDICTED: geranylgeranyl transferase type-2 subunit alpha 1-like	Putative protein geranylgeranyltransferase type II	No_function_in_NR	,GO:0004663,GO:0005515,GO:0005968,GO:0008318,GO:0018342,GO:0018344
g2600.t1	PREDICTED: serine/threonine-protein kinase CTR1	Putative protein kinase TKL-CTR1-DRK-2 family	No_function_in_NR	,GO:0004672,GO:0004674,GO:0005524,GO:0006468,GO:0050794
g2601.t1	PREDICTED: GATA transcription factor 25-like	Putative transcription factor TIFY family	No_function_in_NR	,GO:0000977,GO:0001085,GO:0001228,GO:0003682,GO:0005515,GO:0005634,GO:0005667,GO:0006355,GO:0008270,GO:0030154,GO:0043565
g2602.t1	No_function_in_Refseq/Swissprot/TAIR_db	No_function_in_L.albus	No_function_in_NR	GO:0003676,GO:0004523,
g2603.t1	No_function_in_Refseq/Swissprot/TAIR_db	No_function_in_L.albus	No_function_in_NR	GO:0003676,GO:0004523,
g2604.t1	PREDICTED: E3 ubiquitin-protein ligase UPL1-like	Putative aminoacyltransferase E1 ubiquitin-activating enzyme	No_function_in_NR	,GO:0004842,GO:0005515,GO:0005634,GO:0005737,GO:0016874,GO:0042787
g2606.t1	PREDICTED: probable rhamnogalacturonate lyase B isoform X2	Putative rhamnogalacturonan endolyase	No_function_in_NR	,GO:0003824,GO:0005975,GO:0016829,GO:0030246
g2607.t1	uncharacterized protein LOC100527695	Putative Zinc finger RING%2FFYVE%2FPHD-type	No_function_in_NR	NO_GO_reported
g2608.t1	PREDICTED: uncharacterized protein LOC109355712	Putative PB1 domain-containing protein	No_function_in_NR	,GO:0005515
g2609.t1	PREDICTED: auxin-responsive protein IAA9-like isoform X2	Putative transcription factor interactor and regulator AUX-IAA family	No_function_in_NR	,GO:0005515,GO:0005634,GO:0006355
g2610.t1	NAD-dependent glycerol-3-phosphate dehydrogenase family protein	Putative glycerol-3-phosphate dehydrogenase %28NAD%28%2B%29%29	No_function_in_NR	,GO:0004367,GO:0005737,GO:0005829,GO:0005975,GO:0006072,GO:0006116,GO:0006650,GO:0009331,GO:0009627,GO:0009941,GO:0016491,GO:0016616,GO:0045017,GO:0046168,GO:0046486,GO:0051287,GO:0055114,
g2611.t1	PREDICTED: transmembrane protein 87A-like	Putative Lung seven transmembrane receptor	No_function_in_NR	,GO:0016021
g2612.t1	PREDICTED: E3 ubiquitin-protein ligase SHPRH isoform X1	Putative DNA helicase chromatin regulator PHD family	No_function_in_NR	,GO:0005524,GO:0046872,GO:0070615
g2613.t1	PREDICTED: thioredoxin H9-like	Putative monodehydroascorbate reductase %28NADH%29	No_function_in_NR	NO_GO_reported
g2614.t1	PREDICTED: RING finger and transmembrane domain-containing protein 1-like	Putative transcription factor C2H2 family	No_function_in_NR	,GO:0061630,GO:1904294
g2615.t1	No_function_in_Refseq/Swissprot/TAIR_db	No_function_in_L.albus	No_function_in_NR	NO_GO_reported
g2617.t1	No_function_in_Refseq/Swissprot/TAIR_db	No_function_in_L.albus	No_function_in_NR	GO:0016021,GO:0022857,
g2618.t1	Ribosomal protein L6 family	Putative ribosomal protein L6	No_function_in_NR	,GO:0002181,GO:0003729,GO:0003735,GO:0005634,GO:0005737,GO:0005773,GO:0005794,GO:0005829,GO:0005840,GO:0006412,GO:0009506,GO:0009941,GO:0009955,GO:0019843,GO:0022625,
g2619.t1	PREDICTED: WAT1-related protein At1g09380-like	Putative EamA domain-containing protein	No_function_in_NR	,GO:0016020,GO:0016021,GO:0022857
g2621.t1	No_function_in_Refseq/Swissprot/TAIR_db	No_function_in_L.albus	No_function_in_NR	GO:0003677,GO:0006355,
g2622.t1	Aldolase superfamily protein	Fructose-bisphosphate aldolase cytoplasmic isozyme 2	No_function_in_NR	,GO:0000325,GO:0003729,GO:0003824,GO:0004332,GO:0005507,GO:0005515,GO:0005730,GO:0005737,GO:0005739,GO:0005740,GO:0005794,GO:0005829,GO:0005886,GO:0006094,GO:0006096,GO:0006098,GO:0009505,GO:0009506,GO:0009507,GO:0030388,GO:0048046,
g2623.t1	PREDICTED: heavy metal-associated isoprenylated plant protein 9-like isoform X2	Putative heavy metal-associated domain HMA	No_function_in_NR	,GO:0005737,GO:0030001,GO:0046872,GO:0046914,GO:0046916
g2624.t1	PREDICTED: heavy metal-associated isoprenylated plant protein 28	Putative heavy metal-associated domain HMA	No_function_in_NR	,GO:0005737,GO:0030001,GO:0046872,GO:0046914,GO:0046916
g2626.t1	PREDICTED: GBF-interacting protein 1-like isoform X1	Putative GBF-interacting protein	No_function_in_NR	,GO:0005515
g2627.t1	PREDICTED: zinc finger protein CONSTANS-LIKE 9-like	Putative transcription factor C2C2-CO-like family	No_function_in_NR	,GO:0005515,GO:0005622,GO:0008270,GO:0016021
g2628.t1	PREDICTED: uncharacterized protein LOC109356674	putative protein	No_function_in_NR	NO_GO_reported
g2629.t1	Histone superfamily protein	Histone H4	No_function_in_NR	,GO:0000325,GO:0000786,GO:0000788,GO:0003677,GO:0005515,GO:0005634,GO:0005730,GO:0005774,GO:0005794,GO:0005829,GO:0005886,GO:0006334,GO:0009414,GO:0009506,GO:0009507,GO:0009536,GO:0009579,GO:0042393,GO:0046982,GO:0048589,
g2630.t1	PREDICTED: UPF0503 protein At3g09070, chloroplastic-like	putative protein	No_function_in_NR	NO_GO_reported
g2631.t1	PREDICTED: uncharacterized protein LOC109356676	hypothetical protein	No_function_in_NR	NO_GO_reported
g2632.t1	ribosomal protein S27	Putative ribosomal protein S27e	No_function_in_NR	,GO:0000028,GO:0003723,GO:0003729,GO:0003735,GO:0005618,GO:0005737,GO:0005829,GO:0005840,GO:0006412,GO:0009505,GO:0009506,GO:0022626,GO:0022627,GO:0046872,
g2633.t1	PREDICTED: transcription factor DIVARICATA-like	Putative transcription factor MYB%2FSANT family	No_function_in_NR	,GO:0003677,GO:0005634,GO:0006351,GO:0006355
g2634.t1	PREDICTED: uncharacterized protein LOC109355962 isoform X1	hypothetical protein	No_function_in_NR	NO_GO_reported
g2635.t1	PREDICTED: DNA replication licensing factor MCM2	Putative DNA helicase	No_function_in_NR	,GO:0000347,GO:0003677,GO:0003678,GO:0005515,GO:0005524,GO:0005634,GO:0005829,GO:0006260,GO:0006270,GO:0009793,GO:0010082,GO:0032508,GO:0042127,GO:0042555,GO:1905775
g2636.t1	thiaminC	Putative phosphomethylpyrimidine synthase	No_function_in_NR	,GO:0005737,GO:0009228,GO:0009229,GO:0009507,GO:0009536,GO:0009570,GO:0010266,GO:0016045,GO:0016830,GO:0051536,GO:0080041,
g2637.t1	PREDICTED: LOW QUALITY PROTEIN: cytochrome P450 86A1-like	No_function_in_L.albus	No_function_in_NR	,GO:0004497,GO:0005506,GO:0016705,GO:0020037
g2638.t1	PREDICTED: cell division control protein 6 homolog B-like isoform X1	Putative Cell division protein Cdc6%2F18	No_function_in_NR	,GO:0006270,GO:0009987,GO:0051301
g2639.t1	PREDICTED: probable NAD(P)H dehydrogenase (quinone) FQR1-like 3	Putative NAD%28P%29H dehydrogenase %28quinone%29	No_function_in_NR	,GO:0003955,GO:0005886,GO:0010181,GO:0016491,GO:0045892,GO:0055114
g2640.t1	PREDICTED: protein DAMAGED DNA-BINDING 2	Putative transcription factor WD40-like family	No_function_in_NR	,GO:0003684,GO:0005515,GO:0005634,GO:0006281,GO:0008194,GO:0080008
g2641.t1	No_function_in_Refseq/Swissprot/TAIR_db	No_function_in_L.albus	No_function_in_NR	GO:0005524,GO:0016020,GO:0140359,
g2642.t1	No_function_in_Refseq/Swissprot/TAIR_db	No_function_in_L.albus	hypothetical protein TanjilG_32555	NO_GO_reported
g2643.t1	PREDICTED: inositol 3-kinase	Putative inositol 3-kinase	No_function_in_NR	,GO:0005524,GO:0010264,GO:0016310,GO:0016773,GO:0019140
g2644.t1	PREDICTED: phosphoinositide phospholipase C 4-like	Putative phosphoinositide phospholipase C	No_function_in_NR	,GO:0004435,GO:0004871,GO:0005622,GO:0006629,GO:0007165,GO:0008081,GO:0016042,GO:0035556
g2645.t1	PREDICTED: phosphoinositide phospholipase C 2-like isoform X1	Putative phosphoinositide phospholipase C	No_function_in_NR	,GO:0004435,GO:0004871,GO:0005622,GO:0006629,GO:0007165,GO:0008081,GO:0016042,GO:0035556
g2646.t1	PREDICTED: protein SMAX1-LIKE 6-like isoform X1	Putative ATP-dependent Clp protease ATP-binding subunit ClpA	No_function_in_NR	,GO:0005524,GO:0016887
g2647.t1	Ferritin/ribonucleotide reductase-like family protein	Putative ribonucleoside-diphosphate reductase	No_function_in_NR	,GO:0004748,GO:0005737,GO:0005971,GO:0006260,GO:0006281,GO:0007275,GO:0009186,GO:0009263,GO:0012501,GO:0016491,GO:0051726,GO:0055114,
g2648.t1	PREDICTED: pentatricopeptide repeat-containing protein At1g19720-like isoform X1	Putative tetratricopeptide-like helical domain DYW domain-containing protein	No_function_in_NR	,GO:0005515,GO:0005634,GO:0008270,GO:0008568,GO:0009507
g2649.t1	alternative NAD(P)H dehydrogenase 2	Putative NADH%3Aubiquinone reductase %28non-electrogenic%29	No_function_in_NR	,GO:0003954,GO:0003959,GO:0005739,GO:0005759,GO:0005777,GO:0006116,GO:0007165,GO:0009404,GO:0010035,GO:0016491,GO:0031304,GO:0033365,GO:0042742,GO:0044248,GO:0050832,GO:0055114,
g2650.t1	PREDICTED: gibberellin 2-beta-dioxygenase 8	Putative gibberellin 2-beta-dioxygenase	No_function_in_NR	,GO:0005506,GO:0051213,GO:0055114
g2651.t1	PREDICTED: uncharacterized protein LOC109357022	Putative histone acetyltransferase chromatin regulator PHD family	No_function_in_NR	,GO:0008080
g2652.t1	glutamine-dependent asparagine synthase 1	Putative asparagine synthase %28glutamine-hydrolyzing%29	No_function_in_NR	,GO:0004066,GO:0005524,GO:0005737,GO:0005829,GO:0006529,GO:0006541,GO:0009063,GO:0009646,GO:0009744,GO:0009749,GO:0009750,GO:0042803,GO:0043617,GO:0070981,
g2653.t1	PREDICTED: probable protein phosphatase 2C 25	Putative protein-serine%2Fthreonine phosphatase	No_function_in_NR	,GO:0004722,GO:0006470,GO:0016791,GO:0043169,GO:0046872
g2654.t1	Clathrin, heavy chain	Putative clathrin heavy chain	No_function_in_NR	,GO:0000325,GO:0005198,GO:0005515,GO:0005773,GO:0005794,GO:0005829,GO:0005886,GO:0006886,GO:0006897,GO:0006898,GO:0009414,GO:0009506,GO:0010118,GO:0016192,GO:0030130,GO:0030132,GO:0032051,GO:0071439,GO:0072583,
g2655.t1	PREDICTED: 6-phosphofructo-2-kinase/fructose-2,6-bisphosphatase-like isoform X2	Putative 6-phosphofructo-2-kinase Fructose-2 6-bisphosphate 2-phosphatase	No_function_in_NR	,GO:0003824,GO:0003873,GO:0005524,GO:0006000,GO:0006003,GO:0030246,GO:0046835,GO:2001070
g2656.t1	PREDICTED: RING-H2 finger protein ATL63-like	Putative transcription factor C2H2 family	No_function_in_NR	,GO:0003824,GO:0012505,GO:0016020,GO:0043231,GO:0044267,GO:0044444,GO:0050789
g2657.t1	PREDICTED: transcription factor HY5-like	No_function_in_L.albus	No_function_in_NR	,GO:0003700,GO:0006355
g2658.t1	PREDICTED: ethylene-overproduction protein 1-like	Putative chromatin remodeling %26 transcription regulator BTB-POZ family	No_function_in_NR	,GO:0005515,GO:0010105
g2659.t1	PREDICTED: uncharacterized protein At5g39865-like	Putative thioredoxin-like protein	No_function_in_NR	,GO:0097573
g2660.t1	PREDICTED: focal adhesion kinase 1-like	Putative dual-specificity kinase TKL-Pl-7 family	No_function_in_NR	,GO:0000165,GO:0000186,GO:0004672,GO:0004709,GO:0004715,GO:0005524,GO:0005622,GO:0006468,GO:0018108
g2661.t1	PREDICTED: protein LIGHT-DEPENDENT SHORT HYPOCOTYLS 5-like	Putative ALOG domain-containing protein	No_function_in_NR	NO_GO_reported
g2662.t1	PREDICTED: cinnamoyl-CoA reductase 1-like	Putative cinnamoyl-CoA reductase	No_function_in_NR	,GO:0003824,GO:0045552,GO:0050662,GO:0055114
g2663.t1	No_function_in_Refseq/Swissprot/TAIR_db	No_function_in_L.albus	No_function_in_NR	GO:0000145,GO:0006887,
g2665.t1	No_function_in_Refseq/Swissprot/TAIR_db	No_function_in_L.albus	No_function_in_NR	GO:0000145,GO:0006887,
g2666.t1	PREDICTED: transcription initiation factor TFIID subunit 15b-like isoform X1	Putative RNA recognition motif domain Zinc finger RanBP2-type	No_function_in_NR	,GO:0003676
g2667.t1	PREDICTED: protein CHLOROPLAST IMPORT APPARATUS 2-like isoform X2	Putative transcription factor C2C2-CO-like family	No_function_in_NR	,GO:0005515,GO:0016020
g2668.t1	PREDICTED: UDP-glycosyltransferase 87A1-like	Putative hexosyltransferase	No_function_in_NR	,GO:0008194
g2669.t1	PREDICTED: sorting nexin 2B-like isoform X1	Putative vacuolar protein sorting-associated protein 17 Vps17	No_function_in_NR	,GO:0005768,GO:0006897,GO:0016050,GO:0019898,GO:0035091
g2670.t1	PREDICTED: exocyst complex component EXO70B1-like	Putative exocyst complex component Exo70 cullin repeat-like-containing domain-containing protein	No_function_in_NR	,GO:0000145,GO:0006887
g2671.t1	No_function_in_Refseq/Swissprot/TAIR_db	No_function_in_L.albus	No_function_in_NR	GO:0016788,
g2672.t1	PREDICTED: cation/H(+) antiporter 15-like	Putative cation%2FH%2B exchanger	No_function_in_NR	,GO:0005451,GO:0006812,GO:0006885,GO:0012505,GO:0015299,GO:0016021,GO:0055085,GO:1902600
g2673.t1	PREDICTED: cation/H(+) antiporter 15-like	Putative cation%2FH%2B exchanger rossmann-like alpha%2Fbeta%2Falpha sandwich	No_function_in_NR	,GO:0005451,GO:0006812,GO:0006885,GO:0012505,GO:0015299,GO:0016021,GO:0055085,GO:1902600
g2674.t1	PREDICTED: probable WRKY transcription factor 25 isoform X1	Putative transcription factor WRKY family	No_function_in_NR	,GO:0003700,GO:0006355,GO:0043565
g2675.t1	PREDICTED: wound-induced protein 1-like	No_function_in_L.albus	No_function_in_NR	NO_GO_reported
g2676.t1	PREDICTED: protein NUCLEAR FUSION DEFECTIVE 4	Putative major facilitator superfamily domain-containing protein	No_function_in_NR	NO_GO_reported
g2677.t1	PREDICTED: putative tRNA pseudouridine synthase	Putative pseudouridylate synthase tRNA pseudouridine%2838-40%29 synthase	No_function_in_NR	,GO:0001522,GO:0003723,GO:0008033,GO:0009451,GO:0009982,GO:0031119
g2678.t1	PREDICTED: cationic peroxidase 1-like	Putative peroxidase	No_function_in_NR	,GO:0004601,GO:0005576,GO:0006979,GO:0020037,GO:0042744,GO:0046872,GO:0055114,GO:0098869
g2679.t1	PREDICTED: cationic peroxidase 1-like	Putative peroxidase	No_function_in_NR	,GO:0004601,GO:0005576,GO:0006979,GO:0016021,GO:0020037,GO:0042744,GO:0046872,GO:0055114,GO:0098869
g2680.t1	PREDICTED: biogenesis of lysosome-related organelles complex 1 subunit 1-like	putative protein	No_function_in_NR	,GO:0031083
g2681.t1	PREDICTED: peroxidase 4-like	Putative peroxidase	No_function_in_NR	,GO:0004601,GO:0005576,GO:0006979,GO:0020037,GO:0042744,GO:0046872,GO:0055114,GO:0098869
g2682.t1	PREDICTED: U-box domain-containing protein 4-like	Putative aminoacyltransferase E1 ubiquitin-activating enzyme	No_function_in_NR	,GO:0004842,GO:0005515,GO:0005634,GO:0005737,GO:0016567
g2683.t1	PREDICTED: uncharacterized protein LOC109356012	hypothetical protein	No_function_in_NR	NO_GO_reported
g2684.t1	PREDICTED: EPIDERMAL PATTERNING FACTOR-like protein 3	hypothetical protein	No_function_in_NR	,GO:0010374
g2685.t1	PREDICTED: transcription repressor OFP17 isoform X1	Putative ovate protein family	No_function_in_NR	,GO:0045892
g2686.t1	PREDICTED: transcription repressor OFP2-like	Putative transcription factor OFP family	No_function_in_NR	,GO:0003677,GO:0045892
g2687.t1	PREDICTED: uncharacterized protein LOC109357146	hypothetical protein	No_function_in_NR	NO_GO_reported
g2688.t1	PREDICTED: transcription factor RF2b-like	Putative transcription factor bZIP family	No_function_in_NR	,GO:0003700,GO:0005634,GO:0006355,GO:0043565
g2689.t1	No_function_in_Refseq/Swissprot/TAIR_db	No_function_in_L.albus	No_function_in_NR	GO:0003677,GO:0008270,
g2690.t1	PREDICTED: protein NETWORKED 4A	Putative protein Networked %28NET%29 actin-binding %28NAB%29	No_function_in_NR	,GO:0003779,GO:0016301,GO:0016310
g2691.t1	regulatory particle triple-A ATPase 3	Putative proteasome ATPase	No_function_in_NR	,GO:0000502,GO:0005524,GO:0005618,GO:0005634,GO:0005737,GO:0005829,GO:0006508,GO:0006511,GO:0008233,GO:0008540,GO:0008568,GO:0009505,GO:0009506,GO:0009507,GO:0016020,GO:0016887,GO:0030163,GO:0036402,GO:0043161,
g2692.t1	PREDICTED: root phototropism protein 2-like	Putative Root phototropism protein	No_function_in_NR	,GO:0004871,GO:0005515,GO:0005634,GO:0005737,GO:0007165,GO:0009638
g2693.t1	PREDICTED: phytohormone-binding protein-like	Putative START-like domain Bet v I type allergen	No_function_in_NR	,GO:0004864,GO:0004872,GO:0005634,GO:0005737,GO:0006952,GO:0009607,GO:0009738,GO:0010427,GO:0080163
g2694.t1	PREDICTED: putative B3 domain-containing protein At5g58280	Putative transcription factor B3-Domain family	No_function_in_NR	,GO:0003677,GO:0005634,GO:0006351,GO:0006355
g2695.t1	PREDICTED: ABC transporter B family member 25, mitochondrial-like	Putative cadmium-transporting ATPase	No_function_in_NR	,GO:0005524,GO:0016021,GO:0055085,GO:0140359
g2696.t1	PREDICTED: uncharacterized protein LOC109357408	Putative magnesium-protoporphyrin IX monomethyl ester %28oxidative%29 cyclase	No_function_in_NR	NO_GO_reported
g2697.t1	No_function_in_Refseq/Swissprot/TAIR_db	No_function_in_L.albus	No_function_in_NR	GO:0016021,
g2698.t1	PREDICTED: deoxyuridine 5'-triphosphate nucleotidohydrolase-like	Putative dUTP diphosphatase	No_function_in_NR	,GO:0000287,GO:0004170,GO:0006226,GO:0046081
g2699.t1	PREDICTED: protein YLS9-like	Putative Late embryogenesis abundant protein LEA-14	No_function_in_NR	NO_GO_reported
g2700.t1	PREDICTED: nijmegen breakage syndrome 1 protein	Putative transcription factor interactor and regulator FHA-SMAD family	No_function_in_NR	,GO:0005515,GO:0006302,GO:0007095,GO:0030870
g2701.t1	No_function_in_Refseq/Swissprot/TAIR_db	No_function_in_L.albus	No_function_in_NR	NO_GO_reported
g2702.t1	PREDICTED: uncharacterized protein LOC109357352	hypothetical protein	No_function_in_NR	NO_GO_reported
g2703.t1	PREDICTED: auxin response factor 8-like	Putative transcription factor ARF family	No_function_in_NR	,GO:0003677,GO:0005515,GO:0005634,GO:0006351,GO:0006355,GO:0009725,GO:0009734
g2704.t1	PREDICTED: protein DJ-1 homolog D	Putative lactoylglutathione lyase	No_function_in_NR	NO_GO_reported
g2705.t1	RAB homolog 1	Putative small GTPase superfamily P-loop containing nucleoside triphosphate hydrolase	No_function_in_NR	,GO:0003924,GO:0005515,GO:0005525,GO:0005768,GO:0005774,GO:0005783,GO:0006886,GO:0007034,GO:0012505,GO:0030139,
g2706.t1	PREDICTED: sucrose synthase 5-like	Putative sucrose synthase	No_function_in_NR	,GO:0005985,GO:0016157,GO:0016757
g2707.t1	PREDICTED: autophagy protein 5-like	putative protein	No_function_in_NR	,GO:0005737,GO:0006914
g2708.t1	No_function_in_Refseq/Swissprot/TAIR_db	No_function_in_L.albus	No_function_in_NR	NO_GO_reported
g2709.t1	cytosolic NADP+-dependent isocitrate dehydrogenase	Isocitrate dehydrogenase %5BNADP%5D	No_function_in_NR	,GO:0000287,GO:0004450,GO:0005507,GO:0005515,GO:0005634,GO:0005739,GO:0005829,GO:0005886,GO:0006097,GO:0006099,GO:0006102,GO:0006739,GO:0009506,GO:0009507,GO:0009570,GO:0010043,GO:0016616,GO:0042742,GO:0048046,GO:0051287,
g2710.t1	PREDICTED: L-type lectin-domain containing receptor kinase VIII.1-like	Putative protein kinase RLK-Pelle-L-LEC family	No_function_in_NR	,GO:0004672,GO:0004674,GO:0005524,GO:0006468,GO:0016021,GO:0030246
g2711.t1	No_function_in_Refseq/Swissprot/TAIR_db	No_function_in_L.albus	No_function_in_NR	NO_GO_reported
g2712.t1	pre-mRNA splicing factor SR-like 1 isoform X2	Putative pre-mRNA-splicing factor 38	No_function_in_NR	NO_GO_reported
g2713.t1	unknown protein; CONTAINS InterPro DOMAIN/s: Protein of unknown function DUF775 (InterPro:IPR008493); Has 285 Blast hits to 283 proteins in 133 species: Archae - 0; Bacteria - 0; Metazoa - 120; Fungi - 88; Plants - 50; Viruses - 0; Other Eukaryotes - 27 (source: NCBI BLink).	Putative OPI10 family protein	No_function_in_NR	,GO:0005634,GO:0005737,GO:0005829,GO:0006606,GO:0010286,GO:0061608,GO:0071456,GO:1990837
g2714.t1	PREDICTED: transcription repressor KAN1-like isoform X1	No_function_in_L.albus	No_function_in_NR	,GO:0000976,GO:0003677,GO:0006355,GO:0010158
g2715.t1	PREDICTED: uncharacterized protein LOC109355816	hypothetical protein	No_function_in_NR	NO_GO_reported
g2716.t1	PREDICTED: U-box domain-containing protein 20-like	Putative aminoacyltransferase E1 ubiquitin-activating enzyme	No_function_in_NR	,GO:0004842,GO:0016567,GO:0016874
g2717.t1	PREDICTED: uncharacterized protein LOC109355923	Putative transcription repressor PLATZ family	No_function_in_NR	,GO:0008270
g2718.t1	No_function_in_Refseq/Swissprot/TAIR_db	No_function_in_L.albus	No_function_in_NR	NO_GO_reported
g2719.t1	PREDICTED: PHD finger protein MALE MEIOCYTE DEATH 1-like	Putative chromatin regulator PHD family	No_function_in_NR	,GO:0005634,GO:0007060,GO:0008270,GO:0048235
g2721.t1	PREDICTED: potassium channel SKOR-like	Putative potassium channel voltage-dependent EAG%2FELK%2FERG ankyrin repeat-containing	No_function_in_NR	,GO:0005216,GO:0005249,GO:0005515,GO:0005887,GO:0006811,GO:0006813,GO:0016020,GO:0042391,GO:0055085,GO:0071805
g2722.t1	PREDICTED: uncharacterized protein LOC109356358	hypothetical protein	No_function_in_NR	NO_GO_reported
g2723.t1	glutamine synthase clone R1	Putative glutamine synthetase	No_function_in_NR	,GO:0003824,GO:0004356,GO:0005507,GO:0005515,GO:0005524,GO:0005737,GO:0005829,GO:0005886,GO:0006542,GO:0006807,GO:0009399,GO:0009505,GO:0009506,GO:0009536,GO:0010150,GO:0022626,GO:0042128,
g2724.t1	PREDICTED: nudix hydrolase 18, mitochondrial-like	Putative hydrolase	No_function_in_NR	,GO:0016787
g2725.t1	PREDICTED: probable inactive receptor kinase RLK902	Putative protein kinase RLK-Pelle-LRR-III family	No_function_in_NR	,GO:0004672,GO:0004714,GO:0005524,GO:0006468,GO:0016021,GO:0016491,GO:0018108
g2726.t1	ADP-ribosylation factor-like A1A	Putative small GTPase superfamily ARF%2FSAR type P-loop containing nucleoside triphosphate hydrolase	No_function_in_NR	,GO:0003924,GO:0005525,GO:0005634,GO:0005774,GO:0009536,GO:0015031,GO:0051607,
g2727.t1	PREDICTED: protein ODORANT1-like isoform X1	Putative transcription factor MYB-HB-like family	No_function_in_NR	,GO:0003677
g2728.t1	PREDICTED: uncharacterized protein LOC109356729	putative protein	No_function_in_NR	,GO:0000785,GO:0000786,GO:0003677,GO:0005634,GO:0006334,GO:0006355,GO:0010150
g2730.t1	PREDICTED: polcalcin Nic t 1-like	Putative EF-hand domain pair protein	No_function_in_NR	,GO:0005509
g2731.t1	PREDICTED: uncharacterized protein LOC109356735	hypothetical protein	No_function_in_NR	NO_GO_reported
g2732.t1	PREDICTED: probable serine/threonine-protein kinase PBL9 isoform X1	Putative transferase protein kinase RLK-Pelle-RLCK-VIIa-2 family	No_function_in_NR	,GO:0003676,GO:0004672,GO:0004674,GO:0004715,GO:0005524,GO:0006468,GO:0016021,GO:0018108
g2733.t1	PREDICTED: 16 kDa phloem protein 2-like	Putative C2 domain-containing protein	No_function_in_NR	,GO:0016874
g2734.t1	PREDICTED: elicitor-responsive protein 1-like	Putative C2 domain-containing protein	No_function_in_NR	NO_GO_reported
g2736.t1	PREDICTED: protein INVOLVED IN DE NOVO 2-like isoform X1	Putative XS domain-containing protein	No_function_in_NR	,GO:0004526,GO:0005655,GO:0031047,GO:0090502
g2737.t1	PREDICTED: telomere repeat-binding protein 3-like	Putative transcription factor MYB-HB-like family	No_function_in_NR	,GO:0000783,GO:0003691,GO:0031627
g2738.t1	PREDICTED: protein FIZZY-RELATED 3-like	Putative transcription factor WD40-like family	No_function_in_NR	,GO:0005515,GO:0010997,GO:0050790,GO:0097027,GO:1904668
g2739.t1	PREDICTED: uncharacterized protein LOC109356748	putative protein	No_function_in_NR	,GO:0008285
g2740.t1	PREDICTED: probable E3 ubiquitin-protein ligase RHC2A	Putative aminoacyltransferase E1 ubiquitin-activating enzyme	No_function_in_NR	,GO:0044267,GO:0061630
g2741.t1	PREDICTED: pumilio homolog 1-like	Putative armadillo-like helical nucleic acid binding NABP pumilio domain-containing protein	No_function_in_NR	,GO:0003723
g2742.t1	PREDICTED: protein RADIALIS-like 4	Putative transcription factor MYB%2FSANT family	No_function_in_NR	,GO:0003700
g2743.t1	PREDICTED: LOB domain-containing protein 33-like	Putative transcription factor AS2-LOB family	No_function_in_NR	NO_GO_reported
g2744.t1	PREDICTED: AT-hook motif nuclear-localized protein 15-like	No_function_in_L.albus	No_function_in_NR	,GO:0003680
g2745.t1	PREDICTED: ARF guanine-nucleotide exchange factor GNOM-like isoform X1	Putative Sec7 domain guanine nucleotide exchange factor	No_function_in_NR	,GO:0005085,GO:0005086,GO:0005802,GO:0016192,GO:0032012,GO:0043547
g2746.t1	PREDICTED: protein phosphatase 2C 37-like	Putative protein-serine%2Fthreonine phosphatase	No_function_in_NR	,GO:0004722,GO:0006470,GO:0016791,GO:0043169,GO:0046872
g2747.t1	PREDICTED: uncharacterized protein LOC109357197	hypothetical protein	No_function_in_NR	NO_GO_reported
g2748.t1	Glucose-1-phosphate adenylyltransferase family protein	Putative nucleotidyltransferase	No_function_in_NR	,GO:0000032,GO:0004475,GO:0005515,GO:0005634,GO:0005737,GO:0005829,GO:0006486,GO:0009058,GO:0009298,GO:0009408,GO:0009651,GO:0009753,GO:0010193,GO:0016779,GO:0019853,GO:0030244,GO:0042742,GO:0060359,
g2749.t1	PREDICTED: uncharacterized protein At2g39795, mitochondrial-like	Putative mitochondrial glycoprotein	No_function_in_NR	,GO:0005759
g2750.t1	PREDICTED: protein NEDD1-like isoform X1	Putative transcription factor WD40-like family	No_function_in_NR	,GO:0000919,GO:0005515,GO:0005828,GO:0009553,GO:0009555,GO:0010968,GO:0032467,GO:0060236,GO:0140496,GO:2000694
g2751.t1	type one serine/threonine protein phosphatase 4	Putative protein-serine%2Fthreonine phosphatase	No_function_in_NR	,GO:0000164,GO:0004722,GO:0005515,GO:0005634,GO:0005737,GO:0006468,GO:0006470,GO:0009740,GO:0010161,GO:0016311,GO:0016787,GO:0016791,GO:0046872,
g2752.t1	PREDICTED: protein DA1-related 2-like	Putative transcription factor interactor and regulator LIM family	No_function_in_NR	NO_GO_reported
g2753.t1	PREDICTED: rop guanine nucleotide exchange factor 5-like isoform X2	Putative PRONE domain-containing protein	No_function_in_NR	,GO:0005085
g2754.t1	No_function_in_Refseq/Swissprot/TAIR_db	No_function_in_L.albus	No_function_in_NR	NO_GO_reported
g2755.t1	PREDICTED: class I heat shock protein-like	Putative small heat shock protein HSP20	No_function_in_NR	NO_GO_reported
g2756.t1	No_function_in_Refseq/Swissprot/TAIR_db	No_function_in_L.albus	No_function_in_NR	NO_GO_reported
g2757.t1	Nucleotide-sugar transporter family protein	Putative sugar phosphate transporter domain-containing protein	No_function_in_NR	,GO:0002682,GO:0005783,GO:0005794,GO:0005886,GO:0008514,GO:0008643,GO:0009888,GO:0010015,GO:0010035,GO:0015297,GO:0016021,GO:0030154,GO:0031347,GO:0042742,GO:0048589,
g2758.t1	No_function_in_Refseq/Swissprot/TAIR_db	No_function_in_L.albus	No_function_in_NR	GO:0003735,GO:0005840,GO:0006412,
g2759.t1	PREDICTED: uncharacterized protein At1g04910-like isoform X3	No_function_in_L.albus	No_function_in_NR	NO_GO_reported
g2760.t1	proline transporter 1-like protein	Putative amino acid transporter transmembrane domain-containing protein	No_function_in_NR	,GO:0003333,GO:0005886,GO:0015171,GO:0016021
g2761.t1	PREDICTED: myb-related protein 330	Putative transcription factor MYB-HB-like family	No_function_in_NR	,GO:0003677
[truncated: 32,781 more rows]
