# Supplementary material for: The unexplored diversity of rough-seeded lupins provides rich genomic resources and insights into lupin evolution
Source: Nat Commun. 2025 May 10;16:4358. doi: 10.1038/s41467-025-58531-w (PMC12065815; doi:10.1038/s41467-025-58531-w)
Supplement: Supplementary file 8 — Supplementary Data 6 [file 41467_2025_58531_MOESM8_ESM.xlsx]

## Sheet: Suppl Data 6
Gene name	High_ confidence level	Second confidence level	Third confidence level	GO term
g3.t1	No_function_in_Refseq/Swissprot/TAIR_db	No_function_in_L.albus	No_function_in_NR	NO_GO_reported
g6.t1	No_function_in_Refseq/Swissprot/TAIR_db	No_function_in_L.albus	No_function_in_NR	GO:0015979,
g7.t1	PREDICTED: sphingoid long-chain bases kinase 1 isoform X6	No_function_in_L.albus	No_function_in_NR	,GO:0003951,GO:0016301
g8.t1	Pyruvate kinase family protein	No_function_in_L.albus	No_function_in_NR	,GO:0000287,GO:0003824,GO:0004743,GO:0005737,GO:0005886,GO:0006096,GO:0030955,
g9.t1	No_function_in_Refseq/Swissprot/TAIR_db	No_function_in_L.albus	No_function_in_NR	NO_GO_reported
g10.t1	actin-11	Putative Actin family	No_function_in_NR	,GO:0005200,GO:0005524,GO:0005737,GO:0005739,GO:0005829,GO:0005856,GO:0009506,GO:0009570,GO:0009941,GO:0030036,
g11.t1	PREDICTED: mediator of RNA polymerase II transcription subunit 33B-like isoform X1	hypothetical protein	No_function_in_NR	,GO:0016592,GO:2000762
g12.t1	PREDICTED: 2-hydroxyacyl-CoA lyase	Putative oxalyl-CoA decarboxylase	No_function_in_NR	,GO:0000287,GO:0003824,GO:0005829,GO:0016829,GO:0030976
g14.t1	No_function_in_Refseq/Swissprot/TAIR_db	No_function_in_L.albus	No_function_in_NR	GO:0003700,GO:0006355,GO:0016602,GO:0046982,
g15.t1	PREDICTED: lisH domain and HEAT repeat-containing protein KIAA1468 homolog isoform X2	Putative transcription factor interactor and regulator LisH family	No_function_in_NR	,GO:0005515,GO:0005802,GO:0032367
g16.t1	non-specific lipid-transfer protein 2-like	Putative bifunctional inhibitor%2Fplant lipid transfer protein%2Fseed storage helical	No_function_in_NR	,GO:0006869,GO:0016021
g17.t1	No_function_in_Refseq/Swissprot/TAIR_db	No_function_in_L.albus	No_function_in_NR	GO:0016787,GO:0016811,
g18.t1	PREDICTED: serine/threonine-protein kinase HT1-like	Putative dual-specificity kinase TKL-Pl-4 family	No_function_in_NR	,GO:0000165,GO:0000186,GO:0004672,GO:0004709,GO:0005524,GO:0005622,GO:0006468
g19.t1	PREDICTED: glucuronokinase 1-like	Putative glucuronokinase	No_function_in_NR	,GO:0004496,GO:0005524,GO:0005737,GO:0008299,GO:0016301,GO:0016310,GO:0016773
g20.t1	PREDICTED: putative glucose-6-phosphate 1-epimerase isoform X1	No_function_in_L.albus	No_function_in_NR	,GO:0003824,GO:0005975,GO:0016853,GO:0030246
g22.t1	PREDICTED: alkane hydroxylase MAH1-like	Putative cytochrome P450	No_function_in_NR	,GO:0004497,GO:0005506,GO:0016705,GO:0020037
g23.t1	PREDICTED: glycine-rich RNA-binding protein 3, mitochondrial-like isoform X2	Putative RNA recognition motif domain-containing protein	No_function_in_NR	,GO:0000166,GO:0003676,GO:0005829,GO:0019013,GO:0030529
g25.t1	PREDICTED: nuclear pore complex protein GP210	Putative invasin%2Fintimin cell-adhesion	No_function_in_NR	NO_GO_reported
g26.t1	PREDICTED: uncharacterized protein LOC109346917	hypothetical protein	No_function_in_NR	,GO:0032875
g27.t1	PREDICTED: pescadillo homolog	Putative BRCT domain-containing protein	No_function_in_NR	,GO:0005730,GO:0042254
g28.t1	PREDICTED: denticleless protein homolog isoform X1	Putative transcription factor WD40-like family	No_function_in_NR	,GO:0005515
g29.t1	PREDICTED: mitogen-activated protein kinase kinase 3	Putative mitogen-activated protein kinase kinase STE-STE7 family	No_function_in_NR	,GO:0000165,GO:0000187,GO:0004672,GO:0004707,GO:0004708,GO:0005524,GO:0005737,GO:0006468,GO:0009814
g30.t1	PREDICTED: protein LATERAL ORGAN BOUNDARIES	Putative transcription factor AS2-LOB family	No_function_in_NR	NO_GO_reported
g31.t1	PREDICTED: aspartic proteinase CDR1-like	No_function_in_L.albus	No_function_in_NR	,GO:0004190,GO:0006508
g32.t1	PREDICTED: P24 oleosin-like	Putative oleosin	No_function_in_NR	,GO:0005811,GO:0012511,GO:0016021
g33.t1	PREDICTED: zinc finger CCCH domain-containing protein 41 isoform X3	Putative transcription factor C3H family	No_function_in_NR	,GO:0003676,GO:0046872
g34.t1	PREDICTED: putative uncharacterized protein DDB_G0294196 isoform X1	putative protein	No_function_in_NR	NO_GO_reported
g35.t1	PREDICTED: probable galactinol--sucrose galactosyltransferase 5	Putative galactinol--sucrose galactosyltransferase	No_function_in_NR	,GO:0003824,GO:0009507,GO:0009737,GO:0047268
g36.t1	PREDICTED: uncharacterized protein LOC109347276	Putative glycosyl transferase family 14	No_function_in_NR	,GO:0016020,GO:0016757
g37.t1	No_function_in_Refseq/Swissprot/TAIR_db	No_function_in_L.albus	No_function_in_NR	GO:0006952,GO:0043531,
g38.t1	PREDICTED: polyribonucleotide nucleotidyltransferase 2, mitochondrial isoform X1	Putative polyribonucleotide nucleotidyltransferase	No_function_in_NR	,GO:0000175,GO:0000957,GO:0000963,GO:0003676,GO:0003723,GO:0004654,GO:0005739,GO:0006396,GO:0006402,GO:0016151,GO:0043419,GO:0090503
g39.t1	PREDICTED: DNA (cytosine-5)-methyltransferase DRM2-like isoform X2	Putative DNA %28cytosine-5-%29-methyltransferase	No_function_in_NR	,GO:0003886,GO:0006306,GO:0008168,GO:0090116
g40.t1	PREDICTED: myb-related protein 340-like	No_function_in_L.albus	No_function_in_NR	,GO:0003700,GO:0006355,GO:0043565
g41.t1	PREDICTED: monodehydroascorbate reductase 4, peroxisomal	Putative monodehydroascorbate reductase %28NADH%29	No_function_in_NR	,GO:0005778,GO:0009941,GO:0016021,GO:0016491,GO:0016656,GO:0042744,GO:0045454,GO:0050660,GO:0055114
g42.t1	PREDICTED: 50S ribosomal protein L12, chloroplastic-like	Putative ribosomal protein L7%2FL12	No_function_in_NR	,GO:0003735,GO:0005840,GO:0006412,GO:0016021
g43.t1	PREDICTED: uncharacterized protein LOC109347280	Putative non-specific serine%2Fthreonine protein kinase	No_function_in_NR	NO_GO_reported
g44.t1	No_function_in_Refseq/Swissprot/TAIR_db	No_function_in_L.albus	No_function_in_NR	NO_GO_reported
g45.t1	PREDICTED: cinnamoyl-CoA reductase-like SNL6	Putative cinnamoyl-CoA reductase	No_function_in_NR	,GO:0003854,GO:0006694,GO:0016616,GO:0016621,GO:0055114
g46.t1	PREDICTED: serine/threonine-protein kinase BLUS1-like isoform X2	Putative protein kinase STE-STE20-Fray family	No_function_in_NR	,GO:0004672,GO:0004702,GO:0005524,GO:0005737,GO:0005886,GO:0006468,GO:0023014
g47.t1	PREDICTED: probable phospholipid-transporting ATPase 8 isoform X1	Putative phospholipid-translocating ATPase	No_function_in_NR	,GO:0000139,GO:0000166,GO:0000287,GO:0004012,GO:0005215,GO:0005524,GO:0005802,GO:0005886,GO:0015914,GO:0016021,GO:0045332,GO:0048194,GO:0140326,GO:0140603
g48.t1	PREDICTED: uncharacterized protein LOC109347284	hypothetical protein	No_function_in_NR	NO_GO_reported
g49.t1	PREDICTED: L-aspartate oxidase, chloroplastic	Putative L-aspartate oxidase	No_function_in_NR	,GO:0008734,GO:0009435,GO:0009507,GO:0016491,GO:0044318,GO:0055114
g50.t1	PREDICTED: protein KINESIN LIGHT CHAIN-RELATED 2-like	Putative 43kDa postsynaptic protein	No_function_in_NR	,GO:0005515
g51.t1	PREDICTED: serine/threonine-protein kinase HT1-like isoform X1	Putative dual-specificity kinase TKL-Pl-4 family	No_function_in_NR	,GO:0004672,GO:0004715,GO:0005524,GO:0006468,GO:0018108
g52.t1	No_function_in_Refseq/Swissprot/TAIR_db	No_function_in_L.albus	No_function_in_NR	GO:0000413,GO:0003755,
g53.t1	No_function_in_Refseq/Swissprot/TAIR_db	No_function_in_L.albus	No_function_in_NR	GO:0003755,
g54.t1	PREDICTED: bidirectional sugar transporter SWEET6b-like	Putative SWEET sugar transporter	No_function_in_NR	,GO:0016021,GO:0034219,GO:0051119
g56.t1	PREDICTED: homeobox-leucine zipper protein HAT5 isoform X2	Putative transcription factor Homobox-WOX family	No_function_in_NR	,GO:0000981,GO:0003677,GO:0006355,GO:0043565
g57.t1	PREDICTED: methyl-CpG-binding domain-containing protein 9-like isoform X1	Putative histone acetyltransferase chromatin regulator PHD family	No_function_in_NR	,GO:0003677,GO:0005515,GO:0005634
g58.t1	PREDICTED: potassium transporter 8	Putative potassium transporter	No_function_in_NR	,GO:0015079,GO:0016020,GO:0016021,GO:0071805
g59.t1	No_function_in_Refseq/Swissprot/TAIR_db	No_function_in_L.albus	No_function_in_NR	NO_GO_reported
g60.t1	No_function_in_Refseq/Swissprot/TAIR_db	No_function_in_L.albus	No_function_in_NR	GO:0046855,
g61.t1	PREDICTED: nucleolar complex protein 2 homolog	Putative nucleolar complex protein	No_function_in_NR	,GO:0005654,GO:0005730,GO:0030690,GO:0030691,GO:0042273
g62.t1	Alpha-dioxygenase PIOX	Putative Haem peroxidase	No_function_in_NR	,GO:0004601,GO:0006979,GO:0016491,GO:0020037
g63.t1	PREDICTED: uncharacterized protein LOC109354685 isoform X2	Putative transcription regulator IWS1 family	No_function_in_NR	,GO:0003682,GO:0005634
g64.t1	PREDICTED: xyloglucan glycosyltransferase 4-like	Putative glycosyltransferase	No_function_in_NR	,GO:0005768,GO:0005802,GO:0005886,GO:0016021,GO:0016760
g65.t1	PREDICTED: gibberellin-regulated protein 14-like	No_function_in_L.albus	No_function_in_NR	NO_GO_reported
g66.t1	No_function_in_Refseq/Swissprot/TAIR_db	No_function_in_L.albus	No_function_in_NR	GO:0004601,GO:0006979,GO:0020037,
g67.t1	20S proteasome alpha subunit C1	Putative proteasome endopeptidase complex	No_function_in_NR	,GO:0000502,GO:0004298,GO:0005634,GO:0005737,GO:0005739,GO:0005773,GO:0005829,GO:0005839,GO:0006511,GO:0010498,GO:0016730,GO:0019773,GO:0022626,GO:0051603,
g68.t1	PREDICTED: CRM-domain containing factor CFM2, chloroplastic	Putative RNA-binding CRM domain-containing protein	No_function_in_NR	,GO:0003723
g69.t1	No_function_in_Refseq/Swissprot/TAIR_db	No_function_in_L.albus	hypothetical protein TanjilG_04166	NO_GO_reported
g70.t1	PREDICTED: GDSL esterase/lipase At3g27950-like	Putative alpha-L-fucosidase	No_function_in_NR	,GO:0016788
g71.t1	PREDICTED: alpha-mannosidase 2-like	Putative glycosidase	No_function_in_NR	,GO:0003824,GO:0004559,GO:0005975,GO:0006013,GO:0030246
g72.t1	ADP-glucose pyrophosphorylase family protein	Putative mannose-1-phosphate guanylyltransferase	No_function_in_NR	,GO:0000976,GO:0005515,GO:0005737,GO:0005777,GO:0009058,GO:0016779,GO:0046686,GO:2000082,
g73.t1	PREDICTED: ABC transporter B family member 15-like	Putative xenobiotic-transporting ATPase	No_function_in_NR	,GO:0005524,GO:0016021,GO:0042626,GO:0055085,GO:0140359
g74.t1	PREDICTED: ABC transporter B family member 15-like	Putative xenobiotic-transporting ATPase	No_function_in_NR	,GO:0005524,GO:0016021,GO:0042626,GO:0055085,GO:0140359
g75.t1	PREDICTED: ABC transporter B family member 15-like	Putative xenobiotic-transporting ATPase	No_function_in_NR	,GO:0005524,GO:0016021,GO:0042626,GO:0055085,GO:0140359
g76.t1	PREDICTED: paired amphipathic helix protein Sin3-like 2 isoform X1	Putative transcription regulator Others family	No_function_in_NR	,GO:0003714,GO:0006355
g77.t1	No_function_in_Refseq/Swissprot/TAIR_db	No_function_in_L.albus	No_function_in_NR	GO:0016757,
g78.t1	No_function_in_Refseq/Swissprot/TAIR_db	No_function_in_L.albus	No_function_in_NR	GO:0045168,
g79.t1	PREDICTED: uncharacterized protein LOC109347315	Putative protein ENHANCED DISEASE RESISTANCE 2	No_function_in_NR	NO_GO_reported
g80.t1	No_function_in_Refseq/Swissprot/TAIR_db	No_function_in_L.albus	No_function_in_NR	NO_GO_reported
g81.t1	PREDICTED: probable prolyl 4-hydroxylase 7	Putative procollagen-proline 4-dioxygenase	No_function_in_NR	,GO:0004656,GO:0005506,GO:0016705,GO:0019511,GO:0031418,GO:0055114
g82.t1	ATPase, AAA-type, CDC48 protein	Putative vesicle-fusing ATPase	No_function_in_NR	,GO:0005515,GO:0005524,GO:0005634,GO:0005794,GO:0005829,GO:0005886,GO:0008568,GO:0009505,GO:0016787,GO:0016887,GO:0030433,GO:0030970,GO:0031593,GO:0034098,GO:0051228,GO:0051301,GO:0071712,GO:0097352,
g83.t1	PREDICTED: AAA-ATPase ASD, mitochondrial-like isoform X1	Putative ATPase AAA-type core AAA-type ATPase domain-containing protein	No_function_in_NR	,GO:0005524,GO:0016021,GO:0016787,GO:0016887
g84.t1	PREDICTED: beta-glucuronosyltransferase GlcAT14A-like	Putative glucuronosyltransferase	No_function_in_NR	,GO:0008375,GO:0015020,GO:0016020,GO:0016021,GO:0016757
g85.t1	PREDICTED: uncharacterized protein LOC109347130	Putative actin cross-linking	No_function_in_NR	NO_GO_reported
g86.t1	PREDICTED: uncharacterized protein LOC109347321 isoform X1	Putative hypothetical protein CHP00275 flavoprotein HI0933	No_function_in_NR	NO_GO_reported
g87.t1	Phosphoglycerate mutase-like family protein	Putative phosphotransferase with a phosphate group as acceptor	No_function_in_NR	,GO:0000827,GO:0000828,GO:0000829,GO:0000832,GO:0005737,GO:0005886,GO:0006020,GO:0009536,GO:0016310,GO:0032958,GO:0033857,GO:0052723,GO:0052724,GO:0102092,GO:1904966,
g88.t1	PREDICTED: probable serine/threonine-protein kinase PIX7 isoform X3	Putative protein kinase RLK-Pelle-RLCK-VIIa-2 family	No_function_in_NR	,GO:0004672,GO:0004674,GO:0005524,GO:0006468
g89.t1	SPFH/Band 7/PHB domain-containing membrane-associated protein family	Putative Band 7 domain-containing protein	No_function_in_NR	,GO:0000325,GO:0005515,GO:0005737,GO:0005774,GO:0005794,GO:0005829,GO:0005886,GO:0009506,GO:0009507,GO:0009536,GO:0010035,GO:0043424,
g90.t1	PREDICTED: outer plastidial membrane protein porin-like	Putative eukaryotic porin%2FTom40	No_function_in_NR	,GO:0005741,GO:0006820,GO:0008308,GO:0055085,GO:0098656,GO:1903959
g91.t1	PREDICTED: pectate lyase-like	Putative pectate lyase	No_function_in_NR	,GO:0016021,GO:0030570,GO:0045490,GO:0046872
g92.t1	FACT complex subunit SSRP1	Putative chromatin remodeling %26 transcriptional activation HMG family	No_function_in_NR	,GO:0003677,GO:0005634,GO:0005694,GO:0006260,GO:0006281,
g93.t1	PREDICTED: plant cysteine oxidase 2	Putative cysteamine dioxygenase	No_function_in_NR	,GO:0016702
g94.t1	No_function_in_Refseq/Swissprot/TAIR_db	No_function_in_L.albus	No_function_in_NR	GO:0003677,GO:0006355,GO:0043565,
g95.t1	PREDICTED: uncharacterized protein At3g28850-like isoform X1	Putative thioredoxin-like protein	No_function_in_NR	,GO:0097573
g96.t1	PREDICTED: transcription factor PRE6-like	Putative transcription factor bHLH family	No_function_in_NR	,GO:0006355,GO:0040008,GO:0046983
g97.t1	PREDICTED: thyroid adenoma-associated protein homolog	putative protein	No_function_in_NR	NO_GO_reported
g99.t1	PREDICTED: protease Do-like 8, chloroplastic	Putative peptidase Do	No_function_in_NR	,GO:0004252,GO:0005515,GO:0006508,GO:0009543,GO:0010206,GO:0032440,GO:0055114
g100.t1	PREDICTED: uncharacterized protein LOC109347335	No_function_in_L.albus	No_function_in_NR	NO_GO_reported
g101.t1	PREDICTED: myb-related protein 306-like	Putative transcription factor MYB-HB-like family	No_function_in_NR	,GO:0003677
g102.t1	PREDICTED: mini zinc finger protein 2-like isoform X2	Putative transcription factor ZF-HD family	No_function_in_NR	NO_GO_reported
g103.t1	PREDICTED: zinc-finger homeodomain protein 9-like	Putative transcription factor ZF-HD family	No_function_in_NR	NO_GO_reported
g104.t1	PREDICTED: gibberellin-regulated protein 6-like	Putative gibberellin regulated protein	No_function_in_NR	NO_GO_reported
g105.t1	PREDICTED: ubiquitin carboxyl-terminal hydrolase 14-like isoform X4	Putative ubiquitinyl hydrolase 1	No_function_in_NR	,GO:0004843,GO:0005515,GO:0006511,GO:0008270,GO:0016579
g106.t1	PREDICTED: uncharacterized protein At5g19025-like	Putative ribosomal protein L34Ae	No_function_in_NR	NO_GO_reported
g107.t1	PREDICTED: cyclic dof factor 2-like	Putative transcription factor C2C2-Dof family	No_function_in_NR	,GO:0003677,GO:0006355
g108.t1	No_function_in_Refseq/Swissprot/TAIR_db	No_function_in_L.albus	No_function_in_NR	GO:0009617,
g109.t1	PREDICTED: KH domain-containing protein At4g18375-like isoform X2	Putative K domain-containing protein	No_function_in_NR	,GO:0003676,GO:0003723
g110.t1	No_function_in_Refseq/Swissprot/TAIR_db	No_function_in_L.albus	No_function_in_NR	GO:0003677,GO:0006355,
g111.t1	PREDICTED: myb-related protein Hv1-like isoform X1	Putative transcription factor MYB-HB-like family	No_function_in_NR	NO_GO_reported
g112.t1	PREDICTED: cystathionine gamma-synthase 1, chloroplastic	Putative cystathionine gamma-synthase	No_function_in_NR	,GO:0001887,GO:0003824,GO:0003962,GO:0009086,GO:0009570,GO:0016829,GO:0019346,GO:0030170
g113.t1	PREDICTED: transmembrane emp24 domain-containing protein p24delta9-like	putative protein	No_function_in_NR	NO_GO_reported
g114.t1	No_function_in_Refseq/Swissprot/TAIR_db	No_function_in_L.albus	No_function_in_NR	GO:0070300,
g115.t1	PREDICTED: pectinesterase 31-like	Putative pectinesterase	No_function_in_NR	,GO:0005618,GO:0030599,GO:0042545,GO:0045330,GO:0045490
g116.t1	PREDICTED: pentatricopeptide repeat-containing protein At5g15340, mitochondrial-like	Putative tetratricopeptide-like helical domain DYW domain-containing protein	No_function_in_NR	,GO:0005515,GO:0008270
g117.t1	PREDICTED: uncharacterized protein LOC109347353	putative protein	No_function_in_NR	NO_GO_reported
g118.t1	PREDICTED: vesicle transport v-SNARE 11-like	Putative GOSR2%2FMembrin%2FBos1	No_function_in_NR	,GO:0000149,GO:0005484,GO:0005789,GO:0005794,GO:0005829,GO:0006623,GO:0006886,GO:0006888,GO:0006891,GO:0006896,GO:0012507,GO:0016020,GO:0016021,GO:0016192,GO:0031201,GO:0031902,GO:0042147,GO:0048280
g119.t1	PREDICTED: uncharacterized protein LOC109347357	Putative protein ENHANCED DISEASE RESISTANCE 2	No_function_in_NR	NO_GO_reported
g120.t1	PREDICTED: probable serine/threonine-protein kinase At1g54610 isoform X1	Putative protein-serine%2Fthreonine kinase CMGC-CDK-CRK7-CDK9 family	No_function_in_NR	,GO:0004672,GO:0004693,GO:0005524,GO:0006468,GO:0051726
g121.t1	PREDICTED: uncharacterized protein LOC109347359	Putative checkpoint protein Hus1%2FMec3	No_function_in_NR	,GO:0000077,GO:0005730,GO:0030896
g122.t1	PREDICTED: chorismate mutase 1, chloroplastic-like	Putative chorismate mutase	No_function_in_NR	,GO:0004106,GO:0009073,GO:0046417
g123.t1	PREDICTED: uncharacterized protein LOC109347361	Putative transcription factor C2H2 family	No_function_in_NR	NO_GO_reported
g124.t1	PREDICTED: uncharacterized protein LOC109347363	Putative metallo-beta-lactamase	No_function_in_NR	NO_GO_reported
g125.t1	No_function_in_Refseq/Swissprot/TAIR_db	No_function_in_L.albus	No_function_in_NR	GO:0005516,
g126.t1	No_function_in_Refseq/Swissprot/TAIR_db	No_function_in_L.albus	No_function_in_NR	NO_GO_reported
g127.t1	PREDICTED: membrane-anchored ubiquitin-fold protein 2-like isoform X2	Putative membrane-anchored protein	No_function_in_NR	NO_GO_reported
g128.t1	galacturonosyltransferase 13	Putative polygalacturonate 4-alpha-galacturonosyltransferase	No_function_in_NR	,GO:0000139,GO:0005794,GO:0009507,GO:0009555,GO:0009860,GO:0016021,GO:0016757,GO:0045489,GO:0047262,GO:0052325,GO:0071555,GO:0090406,
g129.t1	Alpha-1,4 glucan phosphorylase L isozyme, chloroplastic/amyloplastic	Putative glycogen phosphorylase	No_function_in_NR	,GO:0004645,GO:0005975,GO:0005980,GO:0008184,GO:0009414,GO:0009501,GO:0009570,GO:0030170
g130.t1	UDP-glucose 6-dehydrogenase family protein	UDP-glucose 6-dehydrogenase 1	No_function_in_NR	,GO:0003979,GO:0005634,GO:0005737,GO:0005829,GO:0005975,GO:0006024,GO:0006065,GO:0009505,GO:0016616,GO:0051287,GO:0052546,GO:0055114,
g131.t1	No_function_in_Refseq/Swissprot/TAIR_db	No_function_in_L.albus	No_function_in_NR	GO:0005819,GO:0005874,GO:0032147,GO:0060236,
g132.t1	Ribosomal protein S19e family protein	Putative ribosomal protein S19e	No_function_in_NR	,GO:0000028,GO:0003723,GO:0003729,GO:0003735,GO:0005634,GO:0005829,GO:0005840,GO:0006412,GO:0009505,GO:0009506,GO:0022626,GO:0022627,
g133.t1	PREDICTED: biotin carboxyl carrier protein of acetyl-CoA carboxylase, chloroplastic-like isoform X1	Putative acetyl-CoA carboxylase	No_function_in_NR	,GO:0003989,GO:0006633,GO:0009317,GO:0009536,GO:0016874
g134.t1	PREDICTED: nipped-B-like protein isoform X1	Putative chromatin regulator PHD family	No_function_in_NR	,GO:0003682,GO:0010468,GO:0061780
g135.t1	No_function_in_Refseq/Swissprot/TAIR_db	No_function_in_L.albus	No_function_in_NR	GO:0006355,
g136.t1	PREDICTED: UDP-glycosyltransferase 83A1-like	Putative hexosyltransferase	No_function_in_NR	,GO:0008194
g137.t1	PREDICTED: uncharacterized protein LOC109347381	No_function_in_L.albus	No_function_in_NR	NO_GO_reported
g138.t1	PREDICTED: uncharacterized protein LOC109347380	No_function_in_L.albus	No_function_in_NR	NO_GO_reported
g139.t1	PREDICTED: phenolic glucoside malonyltransferase 1-like	Putative isoflavone-7-O-beta-glucoside 6%27%27-O-malonyltransferase	No_function_in_NR	,GO:0016747
g140.t1	PREDICTED: phenolic glucoside malonyltransferase 1-like	Putative isoflavone-7-O-beta-glucoside 6%27%27-O-malonyltransferase	No_function_in_NR	,GO:0016747
g141.t1	PREDICTED: protein LONGIFOLIA 2-like	Putative protein LONGIFOLIA 1%2F2	No_function_in_NR	,GO:0051513
g142.t1	PREDICTED: ubiquitin-like domain-containing CTD phosphatase 1	No_function_in_L.albus	No_function_in_NR	NO_GO_reported
g143.t1	PREDICTED: protein SPIRAL1-like 3	hypothetical protein	No_function_in_NR	,GO:0043622
g144.t1	PREDICTED: eukaryotic translation initiation factor 3 subunit M-like	Putative proteasome component %28PCI%29 domain eukaryotic translation initiation factor 3 subunit M	No_function_in_NR	,GO:0001731,GO:0002183,GO:0003743,GO:0005737,GO:0005852,GO:0006446,GO:0016282,GO:0033290
g146.t1	PREDICTED: receptor-like protein kinase FERONIA	Putative protein kinase RLK-Pelle-CrRLK1L-1 family	No_function_in_NR	,GO:0004672,GO:0005524,GO:0006468,GO:0016020,GO:0016310
g147.t1	PREDICTED: auxin transport protein BIG-like isoform X1	Putative aminoacyltransferase E1 ubiquitin-activating enzyme	No_function_in_NR	,GO:0005515,GO:0008270
g148.t1	Splicing factor 3B subunit 5/RDS3 complex subunit 10	Putative splicing factor 3B subunit 5%2FRDS3 complex subunit 10	No_function_in_NR	,GO:0000398,GO:0003674,GO:0005634,GO:0005686,GO:0005689,GO:0009793,GO:0071011,
g149.t1	PREDICTED: E3 ubiquitin-protein ligase At3g02290-like	Putative transcription factor C2H2 family	No_function_in_NR	,GO:0008270
g150.t1	No_function_in_Refseq/Swissprot/TAIR_db	No_function_in_L.albus	No_function_in_NR	GO:0004190,GO:0006508,
g151.t1	No_function_in_Refseq/Swissprot/TAIR_db	No_function_in_L.albus	No_function_in_NR	GO:0004190,GO:0006508,
g152.t1	No_function_in_Refseq/Swissprot/TAIR_db	No_function_in_L.albus	No_function_in_NR	GO:0004190,GO:0006508,
g153.t1	No_function_in_Refseq/Swissprot/TAIR_db	No_function_in_L.albus	No_function_in_NR	GO:0004190,GO:0006508,
g154.t1	No_function_in_Refseq/Swissprot/TAIR_db	No_function_in_L.albus	No_function_in_NR	GO:0004190,GO:0006508,
g155.t1	PREDICTED: hyoscyamine 6-dioxygenase-like	No_function_in_L.albus	No_function_in_NR	NO_GO_reported
g156.t1	Cytochrome P450 85A	Putative cytochrome P450	No_function_in_NR	,GO:0004497,GO:0005506,GO:0007275,GO:0010268,GO:0016021,GO:0016125,GO:0016132,GO:0016705,GO:0020037,GO:0055114,
g157.t1	reversibly glycosylated polypeptide 2	Putative UDP-arabinopyranose mutase	No_function_in_NR	,GO:0005515,GO:0005634,GO:0005794,GO:0005829,GO:0009505,GO:0009536,GO:0009555,GO:0009832,GO:0016020,GO:0016866,GO:0019567,GO:0022626,GO:0033356,GO:0052691,GO:0071669,
g158.t1	PREDICTED: calcium/calmodulin-regulated receptor-like kinase 2	Putative protein kinase RLK-Pelle-LRR-I-2 family	No_function_in_NR	,GO:0004672,GO:0004674,GO:0004715,GO:0005524,GO:0006468,GO:0016021,GO:0018108
g159.t1	PREDICTED: basic leucine zipper 43-like	No_function_in_L.albus	No_function_in_NR	,GO:0003700,GO:0006355
g160.t1	PREDICTED: probable galacturonosyltransferase 9 isoform X2	Putative polygalacturonate 4-alpha-galacturonosyltransferase	No_function_in_NR	,GO:0000139,GO:0005768,GO:0005802,GO:0016021,GO:0016757,GO:0045489,GO:0047262,GO:0071555
g161.t1	PREDICTED: probable inactive ATP-dependent zinc metalloprotease FTSHI 3, chloroplastic	Putative ATPase AAA-type core peptidase M41 FtsH extracellular	No_function_in_NR	,GO:0004176,GO:0004222,GO:0005524,GO:0005739,GO:0006508,GO:0008270,GO:0009941,GO:0016021,GO:0016887
g162.t1	PREDICTED: uncharacterized protein LOC109347399	putative protein	No_function_in_NR	NO_GO_reported
g163.t1	PREDICTED: cell division cycle protein 27 homolog B-like isoform X1	Putative tetratricopeptide-like helical domain-containing protein	No_function_in_NR	,GO:0005515,GO:0051301
g164.t1	PREDICTED: cell division cycle protein 27 homolog B-like	Putative acetyltransferase A auxiliary subunit	No_function_in_NR	,GO:0005515,GO:0005634,GO:0005819,GO:0007346,GO:0009504,GO:0009733,GO:0010071,GO:0030154,GO:0048829,GO:0051301
g165.t1	PREDICTED: protein FLX-like 2	No_function_in_L.albus	No_function_in_NR	NO_GO_reported
g166.t1	probable transmembrane ascorbate ferrireductase 2	Putative ascorbate ferrireductase %28transmembrane%29	No_function_in_NR	,GO:0016021,GO:0016491,GO:0055114
g167.t1	PREDICTED: allene oxide cyclase, chloroplastic-like isoform X2	Putative allene-oxide cyclase	No_function_in_NR	,GO:0009507,GO:0009695,GO:0016853,GO:0046423
g168.t1	PREDICTED: uncharacterized protein LOC109347406	Putative WD40%2FYVTN repeat-like-containing domain-containing protein	No_function_in_NR	,GO:0005515
g169.t1	PREDICTED: uncharacterized protein LOC109347407 isoform X1	hypothetical protein	No_function_in_NR	NO_GO_reported
g170.t1	PREDICTED: uncharacterized protein LOC109347411 isoform X1	putative protein	No_function_in_NR	NO_GO_reported
g171.t1	PREDICTED: uncharacterized protein LOC109347408 isoform X1	No_function_in_L.albus	No_function_in_NR	,GO:0006355
g172.t1	Ribosomal protein L7Ae/L30e/S12e/Gadd45 family protein	Putative ribosomal protein L30e	No_function_in_NR	,GO:0003723,GO:0003729,GO:0003735,GO:0005634,GO:0006412,GO:0009507,GO:0022625,
g173.t1	TCP-1/cpn60 chaperonin family protein	Putative T-complex protein 1 zeta subunit	No_function_in_NR	,GO:0005524,GO:0005737,GO:0005829,GO:0005832,GO:0006457,GO:0010043,GO:0016887,GO:0051082,
g174.t1	PREDICTED: adenylate isopentenyltransferase 5, chloroplastic-like	Putative transferase	No_function_in_NR	NO_GO_reported
g175.t1	PREDICTED: adenylate isopentenyltransferase 5, chloroplastic-like	Putative transferase	No_function_in_NR	NO_GO_reported
g176.t1	PREDICTED: probable dolichyl pyrophosphate Man9GlcNAc2 alpha-1,3-glucosyltransferase	Putative dolichyl-P-Glc%3AMan%289%29GlcNAc%282%29-PP-dolichol alpha-1 3-glucosyltransferase	No_function_in_NR	,GO:0005783,GO:0005789,GO:0006487,GO:0006488,GO:0006490,GO:0016021,GO:0016758,GO:0042281
g177.t1	No_function_in_Refseq/Swissprot/TAIR_db	No_function_in_L.albus	No_function_in_NR	NO_GO_reported
g178.t1	PREDICTED: ribulose bisphosphate carboxylase small chain F1, chloroplastic-like	Putative ribulose-bisphosphate carboxylase	No_function_in_NR	,GO:0004497,GO:0009573,GO:0009579,GO:0009637,GO:0009853,GO:0010114,GO:0010218,GO:0016984,GO:0019253,GO:0022626,GO:0031969,GO:0048046,GO:0055114
g179.t1	PREDICTED: uncharacterized protein LOC109334982	hypothetical protein	No_function_in_NR	NO_GO_reported
g180.t1	No_function_in_Refseq/Swissprot/TAIR_db	No_function_in_L.albus	No_function_in_NR	NO_GO_reported
g181.t1	PREDICTED: uncharacterized protein LOC109347419 isoform X2	No_function_in_L.albus	No_function_in_NR	NO_GO_reported
g182.t1	PREDICTED: enhancer of polycomb-like protein 1 isoform X2	Putative enhancer of polycomb protein	No_function_in_NR	,GO:0006351,GO:0006357,GO:0032777,GO:0035267
g183.t1	PREDICTED: beta-amyrin 11-oxidase-like	Putative beta-amyrin 11-oxidase	No_function_in_NR	,GO:0004497,GO:0005506,GO:0016021,GO:0016705,GO:0020037,GO:0055114
g185.t1	PREDICTED: uncharacterized protein LOC109347421 isoform X1	Putative phosphoglycerate kinase	No_function_in_NR	,GO:0004618,GO:0006096,GO:0006400,GO:0008176
g186.t1	PREDICTED: delta(7)-sterol-C5(6)-desaturase-like	Putative delta%287%29-sterol 5%286%29-desaturase	No_function_in_NR	,GO:0005506,GO:0006633,GO:0008610,GO:0016021,GO:0016491,GO:0050046,GO:0055114
g187.t1	PREDICTED: protein ABHD17B-like	No_function_in_L.albus	No_function_in_NR	NO_GO_reported
g188.t1	PREDICTED: GDSL esterase/lipase At5g33370-like	Putative triacylglycerol lipase	No_function_in_NR	,GO:0016021,GO:0016788,GO:0052886,GO:0052887,GO:0052889,GO:0055114
g189.t1	PREDICTED: pentatricopeptide repeat-containing protein At4g35850, mitochondrial	Putative pentatricopeptide	No_function_in_NR	,GO:0005515,GO:0005739
g190.t1	PREDICTED: pre-rRNA-processing protein ESF2	Putative RNA recognition motif domain-containing protein	No_function_in_NR	,GO:0003676
g191.t1	GTP binding Elongation factor Tu family protein	Elongation factor 1-alpha	No_function_in_NR	,GO:0000325,GO:0003729,GO:0003746,GO:0003924,GO:0005515,GO:0005525,GO:0005634,GO:0005737,GO:0005739,GO:0005794,GO:0005829,GO:0005886,GO:0006412,GO:0006414,GO:0009506,GO:0016779,GO:0048471,
g192.t1	PREDICTED: uncharacterized protein LOC109347138	putative protein	No_function_in_NR	NO_GO_reported
g194.t1	PREDICTED: BAG family molecular chaperone regulator 2-like	No_function_in_L.albus	No_function_in_NR	,GO:0005515
g195.t1	PREDICTED: mavicyanin-like, partial	No_function_in_L.albus	No_function_in_NR	,GO:0009055
g196.t1	PREDICTED: myb-related protein 315-like	Putative transcription factor MYB-HB-like family	No_function_in_NR	,GO:0003677
g197.t1	PREDICTED: probable carboxylesterase 11 isoform X1	Putative carboxylesterase	No_function_in_NR	,GO:0008152,GO:0016787
g198.t1	PREDICTED: histone-lysine N-methyltransferase, H3 lysine-9 specific SUVH4-like isoform X1	Putative histone-lysine N-methyltransferase	No_function_in_NR	,GO:0005515,GO:0005634,GO:0008270,GO:0018024,GO:0034968
g199.t1	PREDICTED: uncharacterized protein LOC109347434	Putative tRNA%28Ile%29-lysidine synthetase	No_function_in_NR	,GO:0000166,GO:0005524,GO:0008033,GO:0016879
g200.t1	PREDICTED: serine/threonine-protein phosphatase 6 regulatory ankyrin repeat subunit C-like isoform X1	Putative ankyrin repeat-containing domain-containing protein	No_function_in_NR	,GO:0005515,GO:0016740,GO:0016874
g201.t1	PREDICTED: uncharacterized protein LOC109347140	No_function_in_L.albus	No_function_in_NR	NO_GO_reported
g202.t1	Cytochrome C1 family	Putative cytochrome c1	No_function_in_NR	,GO:0005515,GO:0005739,GO:0005750,GO:0005773,GO:0006122,GO:0008121,GO:0009055,GO:0009536,GO:0020037,GO:0043436,GO:0051641,GO:0055114,GO:1902600,
g203.t1	PREDICTED: kelch repeat-containing protein At3g27220-like	Putative transcription factor WD40-like family	No_function_in_NR	,GO:0005515,GO:0005768,GO:0005802,GO:0009061,GO:0016021
g204.t1	PREDICTED: 4-coumarate--CoA ligase-like 9	No_function_in_L.albus	No_function_in_NR	NO_GO_reported
g205.t1	PREDICTED: phosducin-like protein 3	Putative thioredoxin-like protein	No_function_in_NR	,GO:0005737,GO:0008479,GO:0008616
g206.t1	PREDICTED: probable inactive leucine-rich repeat receptor-like protein kinase At3g03770	Putative protein kinase RLK-Pelle-LRR-VI-1 family	No_function_in_NR	,GO:0000165,GO:0000186,GO:0004672,GO:0004709,GO:0004714,GO:0005515,GO:0005524,GO:0005622,GO:0006468,GO:0016021,GO:0018108
g208.t1	PREDICTED: SWI/SNF complex component SNF12 homolog	Putative transcription regulator SWI%2FSNF-BAF60b family	No_function_in_NR	NO_GO_reported
g209.t1	calmodulin 7	Calmodulin-2	No_function_in_NR	,GO:0004689,GO:0005509,GO:0005513,GO:0005515,GO:0005634,GO:0005737,GO:0005829,GO:0005886,GO:0006468,GO:0010099,GO:0019722,GO:0032440,GO:0050832,GO:0055114,GO:0075133,GO:0075177,
g210.t1	20S proteasome alpha subunit G1	Putative proteasome endopeptidase complex	No_function_in_NR	,GO:0000325,GO:0000502,GO:0004298,GO:0005515,GO:0005634,GO:0005737,GO:0005773,GO:0005777,GO:0005829,GO:0005839,GO:0006511,GO:0010498,GO:0019773,GO:0048046,GO:0051603,
g211.t1	PREDICTED: mitochondrial import receptor subunit TOM20-like	Putative plant specific mitochondrial import receptor subunit TOM20	No_function_in_NR	,GO:0005515,GO:0005742,GO:0016021,GO:0045040
g212.t1	No_function_in_Refseq/Swissprot/TAIR_db	No_function_in_L.albus	No_function_in_NR	GO:0003676,
g213.t1	No_function_in_Refseq/Swissprot/TAIR_db	No_function_in_L.albus	No_function_in_NR	NO_GO_reported
g214.t1	PREDICTED: cleavage stimulation factor subunit 77 isoform X3	Putative suppressor of forked tetratricopeptide-like helical domain-containing protein	No_function_in_NR	,GO:0005515,GO:0005634,GO:0006396,GO:0006397
g216.t1	No_function_in_Refseq/Swissprot/TAIR_db	No_function_in_L.albus	No_function_in_NR	NO_GO_reported
g217.t1	PREDICTED: regulation of nuclear pre-mRNA domain-containing protein 1B-like	putative protein	No_function_in_NR	NO_GO_reported
g218.t1	No_function_in_Refseq/Swissprot/TAIR_db	No_function_in_L.albus	No_function_in_NR	GO:0005096,
g219.t1	No_function_in_Refseq/Swissprot/TAIR_db	No_function_in_L.albus	No_function_in_NR	NO_GO_reported
g220.t1	PREDICTED: uncharacterized protein LOC109347455 isoform X3	hypothetical protein	No_function_in_NR	NO_GO_reported
g221.t1	PREDICTED: cationic amino acid transporter 2, vacuolar-like	Putative amino acid%2Fpolyamine transporter I cationic amino acid transporter	No_function_in_NR	,GO:0005887,GO:0015179,GO:0015297,GO:0016020,GO:0022857,GO:0055085,GO:1902475
g222.t1	PREDICTED: protein RRP6-like 2	Putative ribonuclease D	No_function_in_NR	,GO:0000166,GO:0000175,GO:0000176,GO:0000467,GO:0003676,GO:0006139,GO:0006396,GO:0008408,GO:0044237
g223.t1	PREDICTED: FH protein interacting protein FIP2	Putative chromatin remodeling %26 transcription regulator BTB-POZ family	No_function_in_NR	,GO:0005515,GO:0051260
g224.t1	Cobalamin-independent synthase family protein	Putative 5-methyltetrahydropteroyltriglutamate--homocysteine S-methyltransferase	No_function_in_NR	,GO:0000325,GO:0003729,GO:0003871,GO:0005507,GO:0005515,GO:0005737,GO:0005777,GO:0005794,GO:0005829,GO:0005886,GO:0006346,GO:0008270,GO:0008652,GO:0008705,GO:0009086,GO:0009506,GO:0009507,GO:0009570,GO:0010043,GO:0048046,GO:0051574,
g225.t1	PREDICTED: binding partner of ACD11 1	Putative RNA recognition motif domain-containing protein	No_function_in_NR	,GO:0003676
g226.t1	PREDICTED: purine permease 1-like	Putative purine permease plant	No_function_in_NR	,GO:0005215,GO:0006810,GO:0015211,GO:0016021
g227.t1	PREDICTED: probable cytokinin riboside 5'-monophosphate phosphoribohydrolase LOGL3	Putative LOG family protein	No_function_in_NR	NO_GO_reported
g228.t1	PREDICTED: mitochondrial import inner membrane translocase subunit TIM22-2-like	Mitochondrial inner membrane translocase subunit Tim17%2FTim22%2FTim23%2Fperoxisomal protein PMP24	No_function_in_NR	,GO:0009941,GO:0015266,GO:0016021,GO:0033365,GO:0042721,GO:0045039,GO:0071806
g229.t1	PREDICTED: syntaxin-132-like	putative protein	No_function_in_NR	,GO:0005484,GO:0006886,GO:0016020,GO:0016192
g230.t1	novel cap-binding protein	Putative eukaryotic translation initiation factor 4E %28eIF-4E%29 translation Initiation factor eIF- 4e	No_function_in_NR	,GO:0000340,GO:0003723,GO:0003743,GO:0005515,GO:0005634,GO:0005737,GO:0006413,GO:0009642,GO:0016281,GO:0033365,
g231.t1	PREDICTED: 5'-adenylylsulfate reductase-like 5	Putative thioredoxin-like protein	No_function_in_NR	,GO:0003756,GO:0005783,GO:0006457,GO:0016021,GO:0034976,GO:0045454
g232.t1	PREDICTED: uncharacterized protein LOC109347141	hypothetical protein	No_function_in_NR	NO_GO_reported
g233.t1	PREDICTED: ADP-glucose phosphorylase	Putative UTP--hexose-1-phosphate uridylyltransferase	No_function_in_NR	,GO:0006012,GO:0008108,GO:0008270,GO:0033499
g234.t1	PREDICTED: protein NDH-DEPENDENT CYCLIC ELECTRON FLOW 5	Putative galactose mutarotase-like domain-containing protein	No_function_in_NR	,GO:0003824,GO:0005975,GO:0030246
g235.t1	PREDICTED: uncharacterized protein LOC109347469	putative protein	No_function_in_NR	NO_GO_reported
g236.t1	PREDICTED: short-chain type dehydrogenase/reductase-like	No_function_in_L.albus	No_function_in_NR	,GO:0016491
g237.t1	PREDICTED: uncharacterized protein LOC109347473	No_function_in_L.albus	No_function_in_NR	NO_GO_reported
g238.t1	PREDICTED: glucan endo-1,3-beta-glucosidase 8-like	No_function_in_L.albus	No_function_in_NR	,GO:0004553,GO:0005975
g239.t1	PREDICTED: CCR4-NOT transcription complex subunit 3-like isoform X1	Putative CCR4-NOT complex subunit 3%2F 5 protein	No_function_in_NR	,GO:0000288,GO:0000932,GO:0005634,GO:0006355,GO:0017148,GO:0030015
g240.t1	PREDICTED: probable E3 ubiquitin-protein ligase RHC2A	Putative aminoacyltransferase E1 ubiquitin-activating enzyme	No_function_in_NR	,GO:0000209,GO:0008270,GO:0016874,GO:0042787,GO:0043161,GO:0061630
g241.t1	PREDICTED: uncharacterized protein LOC109347478	Putative amino acid%2Fpolyamine transporter 2	No_function_in_NR	,GO:0003333
g242.t1	ubiquitin 11	Ubiquitin-40S ribosomal protein S27a	No_function_in_NR	,GO:0003729,GO:0005515,GO:0005622,GO:0005634,GO:0005737,GO:0005829,GO:0006464,GO:0006511,GO:0007568,GO:0009751,GO:0016567,GO:0019941,GO:0031386,GO:0031625,
g243.t1	Ubiquitin	No_function_in_L.albus	No_function_in_NR	,GO:0005515
g244.t1	PREDICTED: uncharacterized protein LOC109347480	Putative exodeoxyribonuclease I	No_function_in_NR	,GO:0016788
g245.t1	eukaryotic release factor 1-3	Putative 50S ribosomal protein L30e	No_function_in_NR	,GO:0002184,GO:0003747,GO:0005737,GO:0005829,GO:0006415,GO:0016149,GO:0018444,GO:1990825,
g246.t1	glyceraldehyde 3-phosphate dehydrogenase A subunit 2	Glyceraldehyde-3-phosphate dehydrogenase A	No_function_in_NR	,GO:0003729,GO:0004365,GO:0005576,GO:0005737,GO:0005829,GO:0006006,GO:0008610,GO:0009507,GO:0009570,GO:0009642,GO:0009941,GO:0010035,GO:0015995,GO:0016620,GO:0019253,GO:0031324,GO:0044281,GO:0047100,GO:0048046,GO:0050661,GO:0051287,GO:0055114,GO:0065008,GO:1901149,
g247.t1	PREDICTED: potassium transporter 4-like	Putative potassium transporter	No_function_in_NR	,GO:0005774,GO:0009932,GO:0015079,GO:0016020,GO:0016021,GO:0071805
g248.t1	PREDICTED: cytochrome b-c1 complex subunit Rieske-4, mitochondrial-like isoform X2	Putative quinol--cytochrome-c reductase	No_function_in_NR	,GO:0005743,GO:0008121,GO:0016020,GO:0016021,GO:0046872,GO:0051537,GO:0055114,GO:0070469,GO:1902600
g249.t1	PREDICTED: ethylene-responsive transcription factor ERF113-like	Putative transcription factor AP2-EREBP family	No_function_in_NR	,GO:0003677,GO:0003700,GO:0006355,GO:0009873
g250.t1	PREDICTED: aspartokinase 2, chloroplastic-like	Putative aspartate kinase	No_function_in_NR	,GO:0004072,GO:0008652
g251.t1	No_function_in_Refseq/Swissprot/TAIR_db	No_function_in_L.albus	No_function_in_NR	GO:0046983,
g252.t1	PREDICTED: uncharacterized protein LOC109335728	Putative phosphoglycerate mutase %282 3-diphosphoglycerate-dependent%29	No_function_in_NR	NO_GO_reported
g253.t1	No_function_in_Refseq/Swissprot/TAIR_db	No_function_in_L.albus	No_function_in_NR	GO:0003899,GO:0006351,GO:0032549,
g254.t1	long chain base2	Putative serine C-palmitoyltransferase	No_function_in_NR	,GO:0003824,GO:0004758,GO:0005515,GO:0005773,GO:0005783,GO:0009058,GO:0009507,GO:0009555,GO:0009640,GO:0016020,GO:0016740,GO:0017059,GO:0030170,GO:0043067,GO:0046512,GO:0046513,
g255.t1	No_function_in_Refseq/Swissprot/TAIR_db	No_function_in_L.albus	No_function_in_NR	GO:0005886,
g256.t1	PREDICTED: translocon-associated protein subunit beta-like isoform X1	Putative immunoglobulin-like protein	No_function_in_NR	,GO:0005774,GO:0005789,GO:0005794,GO:0009506,GO:0016021
g257.t1	No_function_in_Refseq/Swissprot/TAIR_db	No_function_in_L.albus	No_function_in_NR	GO:0005515,
g258.t1	PREDICTED: nascent polypeptide-associated complex subunit alpha-like protein	Putative nascent polypeptide-associated complex subunit alpha	No_function_in_NR	,GO:0005854
g259.t1	PREDICTED: serine carboxypeptidase-like 45 isoform X1	Putative carboxypeptidase D	No_function_in_NR	,GO:0004185,GO:0006508,GO:0016747,GO:0019748,GO:0051603
g260.t1	PREDICTED: uncharacterized CRM domain-containing protein At3g25440, chloroplastic isoform X2	Putative RNA-binding CRM domain-containing protein	No_function_in_NR	,GO:0003723
g261.t1	uncharacterized protein LOC100795891	hypothetical protein	No_function_in_NR	NO_GO_reported
g262.t1	PREDICTED: transcription factor TGA2.3-like isoform X2	Putative transcription factor bZIP family	No_function_in_NR	,GO:0003700,GO:0006351,GO:0006355,GO:0043565
g263.t1	No_function_in_Refseq/Swissprot/TAIR_db	No_function_in_L.albus	hypothetical protein TanjilG_06098	NO_GO_reported
g264.t1	PREDICTED: small RNA degrading nuclease 5	Putative exoribonuclease II	No_function_in_NR	,GO:0003676,GO:0008152,GO:0016740
g265.t1	PREDICTED: nucleolar protein 10	Putative transcription factor WD40-like family	No_function_in_NR	,GO:0005515,GO:0005634
g266.t1	PREDICTED: condensin complex subunit 1-like	Putative condensin complex subunit 1	No_function_in_NR	,GO:0000278,GO:0000779,GO:0000799,GO:0003682,GO:0005634,GO:0007076,GO:0010032,GO:0030261,GO:0042393,GO:0051301,GO:0051304
g267.t1	No_function_in_Refseq/Swissprot/TAIR_db	No_function_in_L.albus	No_function_in_NR	GO:0005515,GO:0099402,
g268.t1	No_function_in_Refseq/Swissprot/TAIR_db	No_function_in_L.albus	No_function_in_NR	GO:0005515,GO:0099402,
g269.t1	PREDICTED: probable methyltransferase PMT7 isoform X1	Putative S-adenosyl-L-methionine-dependent methyltransferase	No_function_in_NR	,GO:0005768,GO:0005774,GO:0005802,GO:0008168,GO:0008757,GO:0016021,GO:0032259
g271.t1	PREDICTED: uncharacterized protein LOC109347143	hypothetical protein	No_function_in_NR	NO_GO_reported
g272.t1	No_function_in_Refseq/Swissprot/TAIR_db	No_function_in_L.albus	No_function_in_NR	NO_GO_reported
g273.t1	PREDICTED: uncharacterized protein LOC109347144	No_function_in_L.albus	No_function_in_NR	NO_GO_reported
g274.t1	PREDICTED: protein IQ-DOMAIN 14-like	No_function_in_L.albus	No_function_in_NR	,GO:0005515
g275.t1	PREDICTED: probable calcium-binding protein CML49 isoform X2	Putative EF-hand domain pair protein	No_function_in_NR	,GO:0005509
g276.t1	S-formylglutathione hydrolase	Putative S-formylglutathione hydrolase	No_function_in_NR	,GO:0005737,GO:0005829,GO:0018738,GO:0046294,GO:0048046,GO:0052689,
g277.t1	PREDICTED: calcium-transporting ATPase 4, plasma membrane-type-like	Putative calcium-transporting ATPase	No_function_in_NR	,GO:0000166,GO:0005215,GO:0005388,GO:0005516,GO:0005524,GO:0005887,GO:0016020,GO:0016021,GO:0043231,GO:0046872,GO:0070588,GO:0140603
g278.t1	PREDICTED: zeatin O-glucosyltransferase-like	Putative trans-zeatin O-beta-D-glucosyltransferase	No_function_in_NR	,GO:0008194,GO:0009813,GO:0016758,GO:0043231,GO:0052696
g279.t1	PREDICTED: zeatin O-glucosyltransferase-like	Putative trans-zeatin O-beta-D-glucosyltransferase	No_function_in_NR	,GO:0008194,GO:0009813,GO:0016758,GO:0043231,GO:0052696
g280.t1	PREDICTED: zeatin O-glucosyltransferase-like	Putative trans-zeatin O-beta-D-glucosyltransferase	No_function_in_NR	,GO:0008194,GO:0009813,GO:0016758,GO:0043231,GO:0052696
g281.t1	PREDICTED: zeatin O-glucosyltransferase-like	Putative trans-zeatin O-beta-D-glucosyltransferase	No_function_in_NR	,GO:0008194,GO:0009813,GO:0016758,GO:0043231,GO:0052696
g282.t1	PREDICTED: zeatin O-glucosyltransferase-like	Putative trans-zeatin O-beta-D-glucosyltransferase	No_function_in_NR	,GO:0008194,GO:0009813,GO:0016758,GO:0043231,GO:0052696
g283.t1	Cyclin-like family protein	Transcription initiation factor IIB	No_function_in_NR	,GO:0005634,GO:0005737,GO:0006352,GO:0017025,GO:0070897,GO:0097550,
g284.t1	PREDICTED: molybdopterin synthase catalytic subunit	Putative molybdopterin synthase	No_function_in_NR	,GO:0005829,GO:0006777,GO:0019008,GO:0030366
g286.t1	PREDICTED: probable glycosyltransferase STELLO2	putative protein	No_function_in_NR	NO_GO_reported
g287.t1	PREDICTED: carbon catabolite repressor protein 4 homolog 2-like	Putative poly%28A%29-specific ribonuclease	No_function_in_NR	,GO:0003824,GO:0004535,GO:0090503
g288.t1	PREDICTED: histone-lysine N-methyltransferase ATXR4	Putative histone-lysine N-methyltransferase chromatin remodeling SET family	No_function_in_NR	,GO:0005515
g289.t1	PREDICTED: molybdopterin synthase catalytic subunit	Putative molybdopterin synthase	No_function_in_NR	,GO:0005829,GO:0006777,GO:0019008,GO:0030366
g290.t1	PREDICTED: serine/threonine-protein kinase CTR1-like isoform X2	Putative protein kinase TKL-CTR1-DRK-2 family	No_function_in_NR	,GO:0004672,GO:0004674,GO:0005524,GO:0006468
g291.t1	PREDICTED: ribosome production factor 2 homolog	Putative Brix domain-containing protein	No_function_in_NR	,GO:0000027,GO:0000470,GO:0006364,GO:0019843
g292.t1	PREDICTED: pre-mRNA cleavage complex 2 protein Pcf11-like isoform X1	Putative transcription factor C2H2 family	No_function_in_NR	,GO:0000993,GO:0003729,GO:0005737,GO:0005849,GO:0006369,GO:0006378,GO:0006379
g293.t1	Aldolase superfamily protein	Putative fructose-bisphosphate aldolase	No_function_in_NR	,GO:0003729,GO:0003824,GO:0004332,GO:0005507,GO:0005515,GO:0005737,GO:0005739,GO:0005783,GO:0005829,GO:0005886,GO:0006094,GO:0006096,GO:0006098,GO:0009506,GO:0030388,GO:0031930,GO:0071456,GO:1901149,
g294.t1	No_function_in_Refseq/Swissprot/TAIR_db	No_function_in_L.albus	hypothetical protein Lal_00033279	NO_GO_reported
g295.t1	PREDICTED: serine/threonine-protein kinase D6PKL1-like	Putative protein kinase AGC-RSK-2 family	No_function_in_NR	,GO:0004672,GO:0004674,GO:0005524,GO:0005634,GO:0005737,GO:0005886,GO:0006468,GO:0035556
g296.t1	60S acidic ribosomal protein P2-1-like	No_function_in_L.albus	No_function_in_NR	,GO:0002182,GO:0003735,GO:0005840,GO:0006414,GO:0022625
g297.t1	PREDICTED: zinc finger A20 and AN1 domain-containing stress-associated protein 6 isoform X2	Putative transcription regulator A20-like family	No_function_in_NR	,GO:0003677,GO:0008270
g299.t1	No_function_in_Refseq/Swissprot/TAIR_db	No_function_in_L.albus	No_function_in_NR	GO:0003723,GO:0003735,GO:0006412,GO:0015934,
g300.t1	PREDICTED: 1-(5-phosphoribosyl)-5-	1-%285-phosphoribosyl%29-5- %28%285-phosphoribosylamino%29methylideneamino%29imidazole-4-carboxamide isomerase	No_function_in_NR	,GO:0000105,GO:0000107,GO:0003824,GO:0003949,GO:0005622
g301.t1	PREDICTED: peptidyl-prolyl cis-trans isomerase FKBP16-3, chloroplastic	Putative peptidylprolyl isomerase	No_function_in_NR	,GO:0000413,GO:0003755,GO:0005528,GO:0005789,GO:0009543,GO:0009570,GO:0061077
g302.t1	PREDICTED: F-box/kelch-repeat protein At1g57790-like	Putative F-box domain kelch-type beta propeller	No_function_in_NR	,GO:0004842,GO:0005515,GO:0016567,GO:0019005,GO:0031146
g303.t1	PREDICTED: auxin-responsive protein SAUR21	Putative small auxin-up RNA	No_function_in_NR	,GO:0009733
g304.t1	PREDICTED: uncharacterized protein LOC109347538	hypothetical protein	No_function_in_NR	NO_GO_reported
g305.t1	PREDICTED: kinesin-like protein KIN-5C isoform X1	Putative plus-end-directed kinesin ATPase	No_function_in_NR	,GO:0003777,GO:0005524,GO:0005871,GO:0007018,GO:0008017,GO:0008574,GO:1990939
g306.t1	PREDICTED: protein ORANGE-LIKE, chloroplastic-like	hypothetical protein	No_function_in_NR	NO_GO_reported
g307.t1	PREDICTED: uncharacterized protein LOC109347541	hypothetical protein	No_function_in_NR	NO_GO_reported
g308.t1	Casparian strip membrane protein 1	Casparian strip membrane protein 4	No_function_in_NR	,GO:0005886,GO:0016021,GO:0071555
g309.t1	PREDICTED: uncharacterized protein LOC109347542	putative protein	No_function_in_NR	,GO:0005743
g310.t1	ubiquitin E2 variant 1D-4	Putative aminoacyltransferase E1 ubiquitin-activating enzyme	No_function_in_NR	,GO:0000209,GO:0005515,GO:0005634,GO:0005737,GO:0005829,GO:0006301,GO:0006974,GO:0016874,GO:0031372,GO:0031625,GO:0061630,GO:0070534,GO:1902916,
g311.t1	PREDICTED: uncharacterized protein LOC109347545	hypothetical protein	No_function_in_NR	NO_GO_reported
g313.t1	No_function_in_Refseq/Swissprot/TAIR_db	No_function_in_L.albus	No_function_in_NR	GO:0045892,
g314.t1	PREDICTED: putative HVA22-like protein g	putative protein	No_function_in_NR	,GO:0016021,GO:0016491,GO:0055114
g315.t1	2-cysteine peroxiredoxin B	Putative peroxiredoxin	No_function_in_NR	,GO:0004601,GO:0005886,GO:0006979,GO:0008379,GO:0009409,GO:0009507,GO:0009570,GO:0010319,GO:0016209,GO:0016491,GO:0033554,GO:0042744,GO:0045454,GO:0048046,GO:0051920,GO:0055114,GO:0098869,
g317.t1	PREDICTED: uncharacterized protein LOC109347549	hypothetical protein	No_function_in_NR	NO_GO_reported
g318.t1	PREDICTED: E3 ubiquitin-protein ligase PUB22-like	Putative aminoacyltransferase E1 ubiquitin-activating enzyme	No_function_in_NR	,GO:0004842,GO:0016567,GO:0016874
g319.t1	PREDICTED: dof zinc finger protein DOF3.5-like	Putative transcription factor C2C2-Dof family	No_function_in_NR	,GO:0003677,GO:0006355
g320.t1	PREDICTED: uncharacterized protein LOC109347552 isoform X1	Putative protein virilizer	No_function_in_NR	NO_GO_reported
g321.t1	PREDICTED: DExH-box ATP-dependent RNA helicase DExH1 isoform X1	Putative hydrolase	No_function_in_NR	,GO:0003676,GO:0004386,GO:0005524
g322.t1	No_function_in_Refseq/Swissprot/TAIR_db	No_function_in_L.albus	No_function_in_NR	GO:0003700,GO:0006355,
g323.t1	No_function_in_Refseq/Swissprot/TAIR_db	No_function_in_L.albus	No_function_in_NR	GO:0032366,
g324.t1	PREDICTED: L10-interacting MYB domain-containing protein-like isoform X2	Putative Myb%2FSANT-like domain-containing protein	No_function_in_NR	,GO:0016020
g325.t1	PREDICTED: uncharacterized protein LOC109347588	Putative thioredoxin-like protein	No_function_in_NR	NO_GO_reported
g326.t1	Omega-6 fatty acid desaturase, endoplasmic reticulum isozyme 2	Putative oxidoreductase	No_function_in_NR	,GO:0005789,GO:0006629,GO:0006636,GO:0016021,GO:0016717,
g327.t1	PREDICTED: cytochrome P450 93A3	Putative 3 9-dihydroxypterocarpan 6A-monooxygenase	No_function_in_NR	,GO:0004497,GO:0005506,GO:0016705,GO:0020037
g328.t1	PREDICTED: pentatricopeptide repeat-containing protein At4g30825, chloroplastic	Putative tetratricopeptide-like helical domain-containing protein	No_function_in_NR	,GO:0000079,GO:0005515,GO:0005675,GO:0006281,GO:0006357,GO:0007049
g329.t1	PREDICTED: uncharacterized protein LOC109347557	hypothetical protein	No_function_in_NR	NO_GO_reported
g330.t1	No_function_in_Refseq/Swissprot/TAIR_db	No_function_in_L.albus	No_function_in_NR	NO_GO_reported
g331.t1	PREDICTED: calcium-dependent protein kinase 26-like	Putative protein kinase CAMK-CDPK family	No_function_in_NR	,GO:0004672,GO:0004683,GO:0005509,GO:0005516,GO:0005524,GO:0005634,GO:0005737,GO:0005886,GO:0006468,GO:0009738,GO:0009931,GO:0018105,GO:0035556,GO:0046777
g332.t1	PREDICTED: iron-sulfur cluster co-chaperone protein HscB, mitochondrial-like	Putative co-chaperone Hsc20	No_function_in_NR	,GO:0001671,GO:0005739,GO:0006457,GO:0016226,GO:0051087,GO:0051259,GO:0097428
g333.t1	PREDICTED: myosin-binding protein 7-like	Putative GTD-binding domain-containing protein	No_function_in_NR	NO_GO_reported
g334.t1	No_function_in_Refseq/Swissprot/TAIR_db	No_function_in_L.albus	No_function_in_NR	GO:0006508,GO:0008234,
g336.t1	Glutathione reductase, cytosolic	Putative glucosylceramidase	No_function_in_NR	,GO:0004362,GO:0004553,GO:0005737,GO:0005975,GO:0006749,GO:0016491,GO:0016668,GO:0045454,GO:0050660,GO:0050661,
g337.t1	PREDICTED: probable glutathione S-transferase	Putative glutathione transferase	No_function_in_NR	,GO:0004364,GO:0004462,GO:0005515,GO:0005737,GO:0006749,GO:0009407
g338.t1	heat shock protein 60	Putative chaperonin Cpn60%2FTCP-1 family groEL-like apical domain groEL-like equatorial	No_function_in_NR	,GO:0000325,GO:0000373,GO:0003723,GO:0005507,GO:0005524,GO:0005737,GO:0005739,GO:0005759,GO:0005794,GO:0005829,GO:0006457,GO:0007005,GO:0009408,GO:0009507,GO:0016887,GO:0022626,GO:0042026,GO:0051131,
g339.t1	No_function_in_Refseq/Swissprot/TAIR_db	No_function_in_L.albus	No_function_in_NR	GO:0003677,GO:0003700,GO:0006355,
g340.t1	PREDICTED: probable RNA polymerase II transcription factor B subunit 1-1 isoform X1	Putative BSD domain TFIIH subunit Tfb1%2Fp62 protein	No_function_in_NR	,GO:0000439,GO:0006289,GO:0006351
g341.t1	PREDICTED: probable glutathione S-transferase	Putative glutathione transferase	No_function_in_NR	,GO:0004364,GO:0004462,GO:0005515,GO:0005737,GO:0006749,GO:0009407
g342.t1	PREDICTED: 3-ketoacyl-CoA synthase 2-like	No_function_in_L.albus	No_function_in_NR	,GO:0006633,GO:0016020,GO:0016746,GO:0016747
g343.t1	PREDICTED: uncharacterized protein LOC109344867	hypothetical protein	No_function_in_NR	NO_GO_reported
g344.t1	No_function_in_Refseq/Swissprot/TAIR_db	No_function_in_L.albus	No_function_in_NR	NO_GO_reported
g345.t1	No_function_in_Refseq/Swissprot/TAIR_db	No_function_in_L.albus	No_function_in_NR	NO_GO_reported
g346.t1	PREDICTED: 7-methylguanosine phosphate-specific 5'-nucleotidase A	Putative 5%27-nucleotidase	No_function_in_NR	,GO:0000287,GO:0005737,GO:0005829,GO:0008253,GO:0016021,GO:0016311
g347.t1	PREDICTED: RING-H2 finger protein ATL70-like	Putative transcription factor C2H2 family	No_function_in_NR	,GO:0008270,GO:0044267
g348.t1	SNF7 family protein	Putative Snf7 family protein	No_function_in_NR	,GO:0005515,GO:0005622,GO:0005737,GO:0005771,GO:0006900,GO:0007034,GO:0016192,GO:0032511,
g349.t1	PREDICTED: exocyst complex component EXO70A1-like	Putative exocyst complex component Exo70 cullin repeat-like-containing domain-containing protein	No_function_in_NR	,GO:0000145,GO:0006887
g350.t1	No_function_in_Refseq/Swissprot/TAIR_db	No_function_in_L.albus	No_function_in_NR	NO_GO_reported
g351.t1	PREDICTED: shugoshin-1-like isoform X4	No_function_in_L.albus	No_function_in_NR	,GO:0000775,GO:0005634,GO:0034090,GO:0045132,GO:0045144
g352.t1	PREDICTED: protein PHR1-LIKE 2-like isoform X1	No_function_in_L.albus	No_function_in_NR	,GO:0003677,GO:0003700
g353.t1	PREDICTED: zinc finger protein ZAT5-like	No_function_in_L.albus	No_function_in_NR	NO_GO_reported
g354.t1	PREDICTED: ras-related protein RABC2a-like	Putative small GTPase superfamily P-loop containing nucleoside triphosphate hydrolase	No_function_in_NR	,GO:0003924,GO:0005525
g355.t1	PREDICTED: NAC domain-containing protein 13-like	Putative transcription factor NAM family	No_function_in_NR	,GO:0003677,GO:0006355
g356.t1	PREDICTED: NAC domain-containing protein 78-like isoform X2	Putative transcription factor NAM family	No_function_in_NR	,GO:0003677,GO:0006355
g357.t1	lactate/malate dehydrogenase family protein	Malate dehydrogenase %5BNADP%5D	No_function_in_NR	,GO:0003824,GO:0005737,GO:0005739,GO:0005975,GO:0006099,GO:0006107,GO:0006108,GO:0006734,GO:0008746,GO:0009507,GO:0009536,GO:0009570,GO:0009579,GO:0009941,GO:0016491,GO:0016615,GO:0016616,GO:0030060,GO:0046554,GO:0048046,GO:0051775,GO:0055114,
g358.t1	PREDICTED: acyl-CoA-binding domain-containing protein 4-like isoform X1	Putative galactose oxidase%2Fkelch beta-propeller kelch-type beta propeller	No_function_in_NR	,GO:0005515
g361.t1	PREDICTED: peroxidase 65-like	Putative peroxidase	No_function_in_NR	,GO:0004601,GO:0005576,GO:0006979,GO:0020037,GO:0042744,GO:0046872,GO:0055114,GO:0098869
g362.t1	No_function_in_Refseq/Swissprot/TAIR_db	No_function_in_L.albus	No_function_in_NR	NO_GO_reported
g363.t1	PREDICTED: protein BTR1-like isoform X2	Putative K domain-containing protein	No_function_in_NR	,GO:0003676,GO:0003723
g364.t1	PREDICTED: uncharacterized protein LOC109346082 isoform X1	Putative aminoacyltransferase E1 ubiquitin-activating enzyme	No_function_in_NR	NO_GO_reported
g365.t1	PREDICTED: cyclin-dependent protein kinase inhibitor SMR2-like	hypothetical protein	No_function_in_NR	,GO:0032875
g366.t1	PREDICTED: uncharacterized protein LOC109346080 isoform X2	Putative glycosyl transferase family 1	No_function_in_NR	,GO:0016757
g367.t1	PREDICTED: SEC12-like protein 1	Putative transcription factor WD40-like family	No_function_in_NR	,GO:0005515,GO:0005783,GO:0005886,GO:0006817,GO:0006888,GO:0016021
g368.t1	3-phosphoinositide-dependent protein kinase	Putative protein kinase AGC-PDK1 family	No_function_in_NR	,GO:0004672,GO:0004674,GO:0004697,GO:0005515,GO:0005524,GO:0005622,GO:0005634,GO:0006468,GO:0016301,GO:0018105,GO:0035556,
g369.t1	PREDICTED: glycosyltransferase family protein 64 protein C5	Putative hexosyltransferase	No_function_in_NR	,GO:0006486,GO:0016021,GO:0016757
g370.t1	Pyruvate kinase family protein	Putative pyruvate kinase	No_function_in_NR	,GO:0000287,GO:0003729,GO:0003824,GO:0004743,GO:0005737,GO:0005829,GO:0006096,GO:0009507,GO:0016301,GO:0030955,
g372.t1	No_function_in_Refseq/Swissprot/TAIR_db	No_function_in_L.albus	No_function_in_NR	GO:0045927,
g373.t1	PREDICTED: uncharacterized protein LOC109346074 isoform X2	Putative transcription factor Trihelix family	No_function_in_NR	,GO:0005737,GO:0006221,GO:0033862
g374.t1	PREDICTED: uncharacterized protein LOC109346073	hypothetical protein	No_function_in_NR	NO_GO_reported
g375.t1	No_function_in_Refseq/Swissprot/TAIR_db	No_function_in_L.albus	No_function_in_NR	NO_GO_reported
g376.t1	PREDICTED: copper transport protein ATX1-like	Putative heavy metal-associated domain HMA	No_function_in_NR	,GO:0046872
g377.t1	PREDICTED: uncharacterized protein LOC109346068 isoform X2	Putative R3H domain SUZ domain-containing protein	No_function_in_NR	,GO:0003676
g379.t1	No_function_in_Refseq/Swissprot/TAIR_db	No_function_in_L.albus	No_function_in_NR	GO:0003677,GO:0003700,GO:0006355,
g380.t1	PREDICTED: uncharacterized protein LOC109341620	Putative transcription factor C2H2 family	No_function_in_NR	NO_GO_reported
g381.t1	PREDICTED: transcription factor bHLH30-like	Putative transcription factor bHLH family	No_function_in_NR	,GO:0005488,GO:0046983
g382.t1	PREDICTED: piriformospora indica-insensitive protein 2-like	Putative leucine-rich repeat domain L domain-containing protein	No_function_in_NR	,GO:0005515
g383.t1	No_function_in_Refseq/Swissprot/TAIR_db	No_function_in_L.albus	No_function_in_NR	NO_GO_reported
g384.t1	PREDICTED: ABC transporter G family member 21-like isoform X1	Putative polar-amino-acid-transporting ATPase	No_function_in_NR	,GO:0005524,GO:0005886,GO:0016020,GO:0016021,GO:0042626,GO:0055085,GO:0140359
g385.t1	PREDICTED: trihelix transcription factor GTL1-like	Putative transcription factor MYB family	No_function_in_NR	NO_GO_reported
g386.t1	PREDICTED: peptidyl-prolyl cis-trans isomerase CYP21-4-like	Putative peptidylprolyl isomerase	No_function_in_NR	,GO:0000413,GO:0003755,GO:0006457,GO:0016021
g387.t1	PREDICTED: transcription factor bHLH111-like	Putative transcription factor bHLH family	No_function_in_NR	,GO:0001046,GO:0001228,GO:0005634,GO:0006366,GO:0046983
g388.t1	PREDICTED: exocyst complex component SEC8-like isoform X2	Putative Sec8 exocyst complex component specific domain-containing protein	No_function_in_NR	,GO:0000145,GO:0005829,GO:0005886,GO:0006904,GO:0009506,GO:0015031,GO:0048354,GO:0090522
g389.t1	PREDICTED: U-box domain-containing protein 14	Putative aminoacyltransferase E1 ubiquitin-activating enzyme	No_function_in_NR	,GO:0004842,GO:0005515,GO:0005634,GO:0005737,GO:0007166,GO:0016567,GO:0070696
g390.t1	Ras-related small GTP-binding family protein	Putative small GTPase superfamily P-loop containing nucleoside triphosphate hydrolase	No_function_in_NR	,GO:0003924,GO:0005515,GO:0005525,GO:0005768,GO:0005769,GO:0005829,GO:0006886,GO:0007264,GO:0008152,GO:0009507,GO:0010009,GO:0012505,GO:0045022,
g391.t1	PREDICTED: pumilio homolog 4-like isoform X1	Putative nucleic acid binding NABP pumilio domain-containing protein	No_function_in_NR	,GO:0003723,GO:0003729
g392.t1	PREDICTED: ABC transporter G family member 24-like isoform X1	Putative monosaccharide-transporting ATPase	No_function_in_NR	,GO:0005524,GO:0005886,GO:0016021,GO:0042626,GO:0055085,GO:0140359
g393.t1	P-loop containing nucleoside triphosphate hydrolases superfamily protein	Putative arsenite-transporting ATPase	No_function_in_NR	,GO:0005515,GO:0005524,GO:0005829,GO:0006620,GO:0009507,GO:0009570,GO:0009658,GO:0015446,GO:0016887,GO:0043529,GO:0045038,GO:0098655,GO:0098656,
g394.t1	PREDICTED: autophagy-related protein 9-like	putative protein	No_function_in_NR	,GO:0006914
g395.t1	PREDICTED: actin-depolymerizing factor-like	Putative ADF%2FCofilin ADF-H%2FGelsolin-like domain-containing protein	No_function_in_NR	,GO:0003779,GO:0015629,GO:0030042
g397.t1	Conglutin beta 7	No_function_in_L.albus	No_function_in_NR	NO_GO_reported
g398.t1	No_function_in_Refseq/Swissprot/TAIR_db	No_function_in_L.albus	No_function_in_NR	GO:0004722,GO:0006470,GO:0016791,
g400.t1	PREDICTED: homocysteine S-methyltransferase 3-like isoform X2	Putative homocysteine S-methyltransferase	No_function_in_NR	,GO:0005886,GO:0008168,GO:0032259
g401.t1	No_function_in_Refseq/Swissprot/TAIR_db	No_function_in_L.albus	hypothetical protein GLYMA_15G253900	NO_GO_reported
g402.t1	PREDICTED: transcription factor CYCLOIDEA-like	Putative transcription factor TCP family	No_function_in_NR	,GO:0003700
g403.t1	PREDICTED: folate-biopterin transporter 1, chloroplastic isoform X1	Putative folate-biopterin transporter major facilitator superfamily domain-containing protein	No_function_in_NR	,GO:0009941,GO:0015231,GO:0015350,GO:0015884,GO:0015885,GO:0016021,GO:0051958
g404.t1	PREDICTED: late embryogenesis abundant protein D-34-like	Putative Seed maturation protein	No_function_in_NR	NO_GO_reported
g405.t1	No_function_in_Refseq/Swissprot/TAIR_db	No_function_in_L.albus	No_function_in_NR	GO:0004672,GO:0004674,GO:0005524,GO:0006468,GO:0048544,
g406.t1	PREDICTED: linoleate 9S-lipoxygenase 5, chloroplastic-like	Putative linoleate 9S-lipoxygenase	No_function_in_NR	,GO:0005515,GO:0016491,GO:0016702,GO:0031408,GO:0046872,GO:0055114
g407.t1	PREDICTED: sugar transport protein 13-like	Putative major facilitator sugar transporter major facilitator superfamily	No_function_in_NR	,GO:0005351,GO:0005355,GO:0005887,GO:0015145,GO:0015749,GO:0015992,GO:0016020,GO:0016021,GO:0022857,GO:0046323,GO:0055085,GO:1904659
g408.t1	PREDICTED: sugar transport protein 13-like	Putative major facilitator sugar transporter major facilitator superfamily	No_function_in_NR	,GO:0005358,GO:0005887,GO:0009506,GO:0015145,GO:0015749,GO:0015992,GO:0016020,GO:0016021,GO:0022857,GO:0046323,GO:0055085,GO:1904659
g409.t1	PREDICTED: uncharacterized protein LOC109346839	hypothetical protein	No_function_in_NR	NO_GO_reported
g410.t1	No_function_in_Refseq/Swissprot/TAIR_db	No_function_in_L.albus	No_function_in_NR	NO_GO_reported
g411.t1	PREDICTED: dymeclin-like	Putative dymeclin	No_function_in_NR	,GO:0005794,GO:0007030
g412.t1	PREDICTED: transmembrane emp24 domain-containing protein p24beta3-like	putative protein	No_function_in_NR	NO_GO_reported
g413.t1	PREDICTED: protein GFS12	Putative protein kinase CMGC-CDKL-Cr family transcription factor WD40-like family	No_function_in_NR	,GO:0004672,GO:0005515,GO:0005524,GO:0006468
g414.t1	PREDICTED: ATP sulfurylase 1, chloroplastic-like	Putative sulfate adenylyltransferase	No_function_in_NR	,GO:0000103,GO:0004781
g415.t1	No_function_in_Refseq/Swissprot/TAIR_db	No_function_in_L.albus	No_function_in_NR	GO:0004672,GO:0005524,GO:0006468,
g416.t1	No_function_in_Refseq/Swissprot/TAIR_db	No_function_in_L.albus	No_function_in_NR	GO:0005515,
g417.t1	No_function_in_Refseq/Swissprot/TAIR_db	No_function_in_L.albus	No_function_in_NR	GO:0005515,
g418.t1	PREDICTED: uncharacterized protein LOC109346824 isoform X1	Putative PLAT%2FLH2 domain-containing protein	No_function_in_NR	,GO:0005515
g419.t1	PREDICTED: gibberellin 20 oxidase 1-like	Putative gibberellin-44 dioxygenase	No_function_in_NR	,GO:0005506,GO:0009416,GO:0009686,GO:0009740,GO:0009826,GO:0009908,GO:0016707,GO:0045544,GO:0047927,GO:0055114
g420.t1	PREDICTED: uncharacterized protein At1g04910-like	Putative GDP-fucose protein O-fucosyltransferase	No_function_in_NR	NO_GO_reported
g421.t1	PREDICTED: MADS-box transcription factor 17-like	Putative transcription factor MADS-MIKC family	No_function_in_NR	,GO:0000977,GO:0003677,GO:0003700,GO:0005634,GO:0006351,GO:0006355,GO:0032440,GO:0045944,GO:0046983,GO:0055114
g422.t1	PREDICTED: probable fructokinase-7	Putative fructokinase	No_function_in_NR	,GO:0004747,GO:0006014,GO:0008865,GO:0016021,GO:0016301,GO:0016773,GO:0046835
g423.t1	PREDICTED: uncharacterized protein LOC109346819	hypothetical protein	No_function_in_NR	NO_GO_reported
g424.t1	PREDICTED: uncharacterized protein LOC109346818	Putative oxoglutarate%2Firon-dependent dioxygenase	No_function_in_NR	,GO:0005506,GO:0016705,GO:0031418
g425.t1	PREDICTED: transcription factor TCP19-like	Putative transcription factor TCP family	No_function_in_NR	,GO:0003700
g426.t1	PREDICTED: pentatricopeptide repeat-containing protein At4g38010	Putative tetratricopeptide-like helical domain-containing protein	No_function_in_NR	,GO:0005515,GO:0008568
g427.t1	protein HOTHEAD	Putative glucose-methanol-choline oxidoreductase FAD%2FNAD%28P%29-binding domain-containing protein	No_function_in_NR	,GO:0016614,GO:0050660
g428.t1	PREDICTED: calcium-dependent protein kinase 26-like	Putative protein kinase CAMK-CDPK family	No_function_in_NR	,GO:0004672,GO:0004683,GO:0005516,GO:0005524,GO:0005634,GO:0005737,GO:0005886,GO:0006468,GO:0009738,GO:0009931,GO:0018105,GO:0035556,GO:0046777
g429.t1	PREDICTED: dehydration-responsive element-binding protein 1E-like	Putative transcription factor AP2-EREBP family	No_function_in_NR	,GO:0003677,GO:0003700,GO:0006355
g430.t1	No_function_in_Refseq/Swissprot/TAIR_db	No_function_in_L.albus	No_function_in_NR	NO_GO_reported
g431.t1	No_function_in_Refseq/Swissprot/TAIR_db	No_function_in_L.albus	No_function_in_NR	NO_GO_reported
g432.t1	PREDICTED: serine/arginine-rich splicing factor RS41-like isoform X1	Putative RNA recognition motif domain arginine%2Fserine-rich-splicing factor RSP31%2F31A%2F40%2F41	No_function_in_NR	,GO:0000166,GO:0003676
g433.t1	PREDICTED: BAG family molecular chaperone regulator 1-like isoform X1	Putative molecular chaperone regulator BAG-1	No_function_in_NR	,GO:0005515,GO:0051087
g434.t1	PREDICTED: F-box protein PP2-A13-like	No_function_in_L.albus	No_function_in_NR	,GO:0005515
g435.t1	RNA polymerase Rpb6	Putative DNA-directed RNA polymerase	No_function_in_NR	,GO:0000418,GO:0000419,GO:0001054,GO:0001055,GO:0001056,GO:0003677,GO:0003899,GO:0005515,GO:0005634,GO:0005665,GO:0005666,GO:0005736,GO:0006351,GO:0006360,GO:0006366,GO:0006383,GO:0044085,
g436.t1	No_function_in_Refseq/Swissprot/TAIR_db	No_function_in_L.albus	No_function_in_NR	GO:0006869,GO:0008289,
g437.t1	PREDICTED: uncharacterized protein LOC109346805	Putative transmembrane protein 161A%2FB	No_function_in_NR	NO_GO_reported
g438.t1	PREDICTED: uncharacterized protein LOC109346804	hypothetical protein	No_function_in_NR	,GO:0009409,GO:0042752
g439.t1	PREDICTED: F-box/LRR-repeat protein At3g48880	Putative F-box domain leucine-rich repeat domain L domain-containing protein	No_function_in_NR	,GO:0005515
g440.t1	PREDICTED: DNA mismatch repair protein MSH3 isoform X1	Putative DNA mismatch repair protein MutS%2FMSH	No_function_in_NR	,GO:0000228,GO:0000710,GO:0003684,GO:0005524,GO:0006298,GO:0007131,GO:0030983,GO:0032300
g441.t1	Cleavage/polyadenylation specificity factor, 25kDa subunit	Putative NUDIX hydrolase domain cleavage%2Fpolyadenylation specificity factor subunit 5	No_function_in_NR	,GO:0003729,GO:0005515,GO:0005634,GO:0005829,GO:0005849,GO:0006364,GO:0006378,GO:0006397,GO:0016787,
g442.t1	PREDICTED: transcription factor LAF1-like	Putative transcription factor MYB-HB-like family	No_function_in_NR	,GO:0003677,GO:0016705,GO:0055114
g443.t1	PREDICTED: transcription factor MYB30-like	Putative transcription factor MYB-HB-like family	No_function_in_NR	,GO:0003677,GO:0009751,GO:0009753,GO:0009909
g444.t1	PREDICTED: remorin	Putative remorin	No_function_in_NR	NO_GO_reported
g445.t1	PREDICTED: transmembrane ascorbate ferrireductase 1-like	Putative ascorbate ferrireductase %28transmembrane%29	No_function_in_NR	,GO:0000293,GO:0016021,GO:0016491,GO:0055114
g446.t1	tubulin beta 8	Putative purine-nucleoside phosphorylase	No_function_in_NR	,GO:0000226,GO:0000278,GO:0003729,GO:0003924,GO:0005200,GO:0005515,GO:0005525,GO:0005737,GO:0005794,GO:0005829,GO:0005874,GO:0007017,GO:0045298,
g447.t1	PREDICTED: DNA-directed RNA polymerase III subunit RPC3 isoform X2	Putative RNA polymerase III Rpc82 C -terminal winged helix-turn-helix DNA-binding protein	No_function_in_NR	,GO:0001056,GO:0003677,GO:0003697,GO:0005666,GO:0006351,GO:0006383
g448.t1	No_function_in_Refseq/Swissprot/TAIR_db	No_function_in_L.albus	hypothetical protein Lal_00011567	NO_GO_reported
g449.t1	Ribosomal protein L36e family protein	Putative ribosomal protein L36e	No_function_in_NR	,GO:0000325,GO:0002181,GO:0003729,GO:0003735,GO:0005737,GO:0005840,GO:0005886,GO:0006412,GO:0009506,GO:0022625,
g450.t1	PREDICTED: uncharacterized protein LOC109346792	Putative transcription factor C2H2 family	No_function_in_NR	NO_GO_reported
g451.t1	PREDICTED: uncharacterized protein LOC109346790	hypothetical protein	No_function_in_NR	NO_GO_reported
g452.t1	Short-chain dehydrogenase TIC 32, chloroplastic	Putative very-long-chain 3-oxoacyl-CoA reductase	No_function_in_NR	,GO:0005516,GO:0009706,GO:0015031,GO:0016491,GO:0055114,
g453.t1	PREDICTED: ubiquitin-like-specific protease 1A isoform X1	Putative Ulp1 peptidase	No_function_in_NR	,GO:0006508,GO:0008234
g454.t1	PREDICTED: mitogen-activated protein kinase kinase kinase YODA-like	Putative mitogen-activated protein kinase kinase kinase STE-STE11 family	No_function_in_NR	,GO:0004672,GO:0004702,GO:0005524,GO:0005737,GO:0006468,GO:0023014
g455.t1	PREDICTED: sec-independent protein translocase protein TATB, chloroplastic-like	Putative twin-arginine translocation protein TatB	No_function_in_NR	,GO:0009535,GO:0009977,GO:0015031,GO:0016021,GO:0033281,GO:0043953,GO:0045038
g456.t1	PREDICTED: probably inactive leucine-rich repeat receptor-like protein kinase At2g25790	No_function_in_L.albus	No_function_in_NR	,GO:0005515
g457.t1	PREDICTED: probable receptor-like protein kinase At5g24010	Putative protein kinase RLK-Pelle-CrRLK1L-1 family	No_function_in_NR	,GO:0004672,GO:0004674,GO:0005524,GO:0006468,GO:0016021
g458.t1	PREDICTED: uncharacterized protein LOC109346788	hypothetical protein	No_function_in_NR	NO_GO_reported
g459.t1	PREDICTED: beta-carotene hydroxylase 2, chloroplastic-like	Putative beta-carotene 3-hydroxylase	No_function_in_NR	,GO:0005506,GO:0006633,GO:0008610,GO:0016021,GO:0016491,GO:0055114
g460.t1	PREDICTED: probable polygalacturonase isoform X1	Putative galacturan 1 4-alpha-galacturonidase	No_function_in_NR	,GO:0004650,GO:0005975
g461.t1	No_function_in_Refseq/Swissprot/TAIR_db	No_function_in_L.albus	hypothetical protein TanjilG_04696	NO_GO_reported
g462.t1	PREDICTED: probable polygalacturonase isoform X2	Putative galacturan 1 4-alpha-galacturonidase	No_function_in_NR	,GO:0004650,GO:0005975
g464.t1	PREDICTED: heavy metal-associated isoprenylated plant protein 39-like	Putative heavy metal-associated domain HMA	No_function_in_NR	,GO:0005737,GO:0030001,GO:0046872,GO:0046914,GO:0046916
g465.t1	PREDICTED: pentatricopeptide repeat-containing protein At5g52850, chloroplastic	Putative tetratricopeptide-like helical domain DYW domain-containing protein	No_function_in_NR	,GO:0005515,GO:0008270,GO:0008568
g466.t1	PREDICTED: probable polygalacturonase isoform X2	Putative galacturan 1 4-alpha-galacturonidase	No_function_in_NR	,GO:0004650,GO:0005975
g467.t1	PREDICTED: SPX domain-containing membrane protein At4g22990-like	Putative SPX domain major facilitator superfamily	No_function_in_NR	,GO:0016021,GO:0022857,GO:0055085
g468.t1	PREDICTED: probable membrane-associated kinase regulator 5	No_function_in_L.albus	No_function_in_NR	,GO:0005886
g469.t1	PREDICTED: WD repeat-containing protein 91 homolog isoform X1	Putative transcription factor WD40-like family	No_function_in_NR	,GO:0005515
g470.t1	PREDICTED: protein timeless homolog isoform X5	Putative timeless protein	No_function_in_NR	NO_GO_reported
g471.t1	PREDICTED: acidic endochitinase-like	Acidic endochitinase	No_function_in_NR	,GO:0000272,GO:0004553,GO:0004568,GO:0005615,GO:0005975,GO:0006032,GO:0008061
g472.t1	ABC transporter C family member 10-like	No_function_in_L.albus	No_function_in_NR	,GO:0005524,GO:0016021,GO:0055085,GO:0140359
g473.t1	PREDICTED: ABC transporter C family member 10-like	Putative xenobiotic-transporting ATPase	No_function_in_NR	,GO:0005524,GO:0016021,GO:0042626,GO:0055085,GO:0140359
g474.t1	PREDICTED: uncharacterized protein LOC109346767	Putative chromatin regulator PHD family	No_function_in_NR	NO_GO_reported
g475.t1	PREDICTED: L-type lectin-domain containing receptor kinase S.6	Putative protein kinase RLK-Pelle-L-LEC family	No_function_in_NR	,GO:0004672,GO:0004674,GO:0005524,GO:0006468,GO:0016021,GO:0030246
g476.t1	PREDICTED: uncharacterized protein LOC109346766	Putative chromatin regulator PHD family	No_function_in_NR	,GO:0046872
g477.t1	PREDICTED: protein ROOT PRIMORDIUM DEFECTIVE 1	Putative plant organelle RNA recognition domain-containing protein	No_function_in_NR	,GO:0003723
g478.t1	PREDICTED: eukaryotic translation initiation factor 5B-like isoform X1	Putative protein-synthesizing GTPase	No_function_in_NR	,GO:0003924,GO:0005525
g479.t1	PREDICTED: ubiquitin carboxyl-terminal hydrolase FAM188A-like	Putative ubiquitin interacting EF-hand domain pair	No_function_in_NR	,GO:0004843,GO:0005829,GO:0071108,GO:1990380
g480.t1	PREDICTED: MATH and LRR domain-containing protein PFE0570w-like isoform X1	Putative transcription factor Trihelix family	No_function_in_NR	NO_GO_reported
g481.t1	No_function_in_Refseq/Swissprot/TAIR_db	No_function_in_L.albus	No_function_in_NR	NO_GO_reported
g482.t1	PREDICTED: trihelix transcription factor GT-2-like	Putative transcription factor MYB family	No_function_in_NR	NO_GO_reported
g483.t1	tubby-like F-box protein 8 isoform X1	Putative transcription factor TUBBY family	No_function_in_NR	,GO:0005515,GO:0005929,GO:0016787,GO:0035091,GO:0061512
g484.t1	PREDICTED: uncharacterized protein LOC109346759	putative protein	No_function_in_NR	NO_GO_reported
g486.t1	S18 ribosomal protein	Putative ribosomal protein S13	No_function_in_NR	,GO:0000325,GO:0003676,GO:0003723,GO:0003729,GO:0003735,GO:0005730,GO:0005737,GO:0005794,GO:0005829,GO:0005840,GO:0006412,GO:0009505,GO:0009506,GO:0015935,GO:0022627,GO:0042254,
g487.t1	PREDICTED: UPF0496 protein At1g20180-like isoform X1	putative protein	No_function_in_NR	NO_GO_reported
g488.t1	PREDICTED: uncharacterized protein LOC109346755 isoform X1	Putative cupredoxin	No_function_in_NR	NO_GO_reported
g489.t1	ribosomal protein 1	Putative ribosomal protein L3	No_function_in_NR	,GO:0000027,GO:0000325,GO:0003723,GO:0003729,GO:0003735,GO:0005634,GO:0005730,GO:0005737,GO:0005773,GO:0005794,GO:0005840,GO:0006412,GO:0009505,GO:0009506,GO:0009793,GO:0022625,GO:0022626,
g490.t1	PREDICTED: polypyrimidine tract-binding protein homolog 3-like	Putative RNA recognition motif domain-containing protein	No_function_in_NR	,GO:0003676
g492.t1	uncharacterized protein LOC113868020	putative protein	No_function_in_NR	NO_GO_reported
g493.t1	PREDICTED: uncharacterized protein LOC109346750	putative protein	No_function_in_NR	NO_GO_reported
g494.t1	S18 ribosomal protein	Putative ribosomal protein S13	No_function_in_NR	,GO:0000325,GO:0003676,GO:0003723,GO:0003729,GO:0003735,GO:0005515,GO:0005618,GO:0005730,GO:0005737,GO:0005774,GO:0005794,GO:0005829,GO:0005840,GO:0005886,GO:0006412,GO:0006413,GO:0009505,GO:0009506,GO:0015935,GO:0019843,GO:0022627,GO:0042254,
g495.t1	PREDICTED: protein GIGANTEA-like	Putative armadillo-like helical protein	No_function_in_NR	,GO:0005654,GO:0006355,GO:0007623,GO:0009409,GO:0009637,GO:0010218,GO:0010378,GO:0042542,GO:0048578,GO:2000028
g496.t1	PREDICTED: carboxypeptidase SOL1-like isoform X2	Putative metallocarboxypeptidase D	No_function_in_NR	,GO:0000166,GO:0004181,GO:0004185,GO:0005615,GO:0006352,GO:0006508,GO:0006518,GO:0008270,GO:0010082,GO:0016021,GO:0016485,GO:0016491,GO:0030880,GO:0044237
g497.t1	PREDICTED: probable aquaporin NIP5-1	Putative major intrinsic protein	No_function_in_NR	,GO:0015267,GO:0016020,GO:0055085
g498.t1	PREDICTED: type IV inositol polyphosphate 5-phosphatase 3-like	Putative inositol-polyphosphate 5-phosphatase	No_function_in_NR	,GO:0004439,GO:0016791,GO:0046856
g499.t1	PREDICTED: uncharacterized protein LOC109346739	Putative ribosomal protein S1	No_function_in_NR	,GO:0003676
g500.t1	PREDICTED: ran-binding protein 1 homolog b-like isoform X1	Putative PH domain-containing protein	No_function_in_NR	,GO:0046907
g501.t1	No_function_in_Refseq/Swissprot/TAIR_db	No_function_in_L.albus	No_function_in_NR	NO_GO_reported
g502.t1	Subunits of heterodimeric actin filament capping protein Capz superfamily	Putative F-actin-capping protein subunit beta	No_function_in_NR	,GO:0000902,GO:0003779,GO:0005737,GO:0005884,GO:0007015,GO:0008290,GO:0009408,GO:0030036,GO:0051015,GO:0051016,GO:0051693,
g503.t1	PREDICTED: uncharacterized protein LOC109346737	hypothetical protein	No_function_in_NR	NO_GO_reported
g504.t1	PREDICTED: polyadenylate-binding protein 3-like	Putative polyadenylate binding protein human types 1 2 3 4	No_function_in_NR	,GO:0000166,GO:0003676,GO:0003723,GO:0005737
g505.t1	PREDICTED: sphinganine C4-monooxygenase 1-like	Putative sphingolipid C4-monooxygenase	No_function_in_NR	,GO:0000254,GO:0005506,GO:0006633,GO:0008610,GO:0016021,GO:0016491,GO:0055114
g506.t1	PREDICTED: NAC domain-containing protein 17-like	Putative transcription factor NAM family	No_function_in_NR	,GO:0003677,GO:0006355
g507.t1	PREDICTED: cleavage stimulating factor 64 isoform X1	No_function_in_L.albus	No_function_in_NR	,GO:0003676,GO:0031124
g508.t1	PREDICTED: geraniol 8-hydroxylase-like	No_function_in_L.albus	No_function_in_NR	,GO:0004497,GO:0005506,GO:0016705,GO:0020037
g509.t1	PREDICTED: NO-associated protein 1, chloroplastic/mitochondrial	Putative nitric-oxide synthase %28NADPH%29	No_function_in_NR	,GO:0003924,GO:0005525
g510.t1	somatic embryogenesis receptor-like kinase 1	Putative transferase protein kinase RLK-Pelle-LRR-II family	No_function_in_NR	,GO:0004672,GO:0004674,GO:0004675,GO:0004714,GO:0005102,GO:0005515,GO:0005524,GO:0005739,GO:0005886,GO:0006468,GO:0007030,GO:0007165,GO:0009507,GO:0009556,GO:0009742,GO:0009793,GO:0010152,GO:0010227,GO:0016021,GO:0016301,GO:0018108,GO:0032991,GO:0033612,GO:0042802,GO:0046777,
g511.t1	PREDICTED: putative 1-phosphatidylinositol-3-phosphate 5-kinase FAB1D isoform X1	Putative 1-phosphatidylinositol-3-phosphate 5-kinase	No_function_in_NR	,GO:0000285,GO:0005524,GO:0016307,GO:0016887,GO:0046488,GO:0046854
g512.t1	PREDICTED: protein-tyrosine-phosphatase PTP1-like	Putative protein-tyrosine-phosphatase	No_function_in_NR	,GO:0004725,GO:0005634,GO:0005737,GO:0005886,GO:0006470,GO:0016311,GO:0016791,GO:0031348,GO:0033550,GO:1990264
g513.t1	PREDICTED: uncharacterized protein LOC109346728	putative protein	No_function_in_NR	,GO:0004725,GO:0006470,GO:0016311,GO:0016791,GO:0045927
g514.t1	PREDICTED: sucrose transport protein SUC8-like isoform X1	Putative sucrose%2FH%2B symporter plant major facilitator superfamily domain-containing protein	No_function_in_NR	,GO:0005887,GO:0008515,GO:0015770
g515.t1	PREDICTED: putative CCA tRNA nucleotidyltransferase 2 isoform X1	Putative CCA tRNA nucleotidyltransferase	No_function_in_NR	,GO:0001680,GO:0003723,GO:0005739,GO:0006396,GO:0016779,GO:0016787,GO:0052927,GO:0052928,GO:0052929
g516.t1	PREDICTED: protein disulfide-isomerase 5-2-like	Putative thioredoxin-like protein	No_function_in_NR	,GO:0003756,GO:0005774,GO:0005783,GO:0006457,GO:0009505,GO:0009506,GO:0016021,GO:0034976,GO:0045454
g517.t1	PREDICTED: receptor homology region, transmembrane domain- and RING domain-containing protein 2-like	Putative transcription factor C2H2 family	No_function_in_NR	,GO:0006508,GO:0008233,GO:0008270,GO:0016021,GO:0016874
g518.t1	PREDICTED: putative nucleobase-ascorbate transporter 10	Putative xanthine%2Furacil%2Fvitamin C permease	No_function_in_NR	,GO:0005215,GO:0016020,GO:0016021,GO:0022857,GO:0055085
g519.t1	PREDICTED: uncharacterized protein LOC109344908	hypothetical protein	No_function_in_NR	NO_GO_reported
g520.t1	No_function_in_Refseq/Swissprot/TAIR_db	No_function_in_L.albus	No_function_in_NR	GO:0000145,GO:0006893,
g521.t1	PREDICTED: uncharacterized protein LOC109346720	No_function_in_L.albus	No_function_in_NR	,GO:0006355
g522.t1	PREDICTED: 50S ribosomal protein L21, chloroplastic-like	Putative ribosomal protein L21	No_function_in_NR	,GO:0003723,GO:0003735,GO:0005762,GO:0005840,GO:0006412,GO:0009657,GO:0044434,GO:0044699
g523.t1	PREDICTED: uncharacterized membrane protein At4g09580-like	Putative SNARE associated golgi family protein	No_function_in_NR	NO_GO_reported
g524.t1	No_function_in_Refseq/Swissprot/TAIR_db	No_function_in_L.albus	hypothetical protein TanjilG_04759	NO_GO_reported
g526.t1	PREDICTED: uncharacterized protein LOC109346714 isoform X2	Putative transcription regulator mTERF family	No_function_in_NR	,GO:0003690,GO:0006355
g527.t1	PREDICTED: uncharacterized protein LOC109346713 isoform X4	putative protein	No_function_in_NR	NO_GO_reported
g528.t1	PREDICTED: scarecrow-like protein 21	Putative transcription factor GRAS family	No_function_in_NR	NO_GO_reported
g529.t1	PREDICTED: protein SENSITIVE TO PROTON RHIZOTOXICITY 1-like	Putative transcription factor C2H2 family	No_function_in_NR	,GO:0003676,GO:0010044,GO:0010447,GO:0046872
g530.t1	cytosolic invertase 2	Putative beta-fructofuranosidase	No_function_in_NR	,GO:0004564,GO:0004575,GO:0005634,GO:0005829,GO:0005975,GO:0005987,GO:0009507,GO:0033926,GO:0048364,
g532.t1	PREDICTED: glutamyl-tRNA(Gln) amidotransferase subunit C, chloroplastic/mitochondrial	Putative asparaginyl-tRNA synthase %28glutamine-hydrolyzing%29	No_function_in_NR	,GO:0005524,GO:0005739,GO:0006450,GO:0009507,GO:0030956,GO:0032543,GO:0050567,GO:0070681
g533.t1	PREDICTED: uncharacterized protein LOC109346704	Putative rmlC-like cupin domain-containing protein	No_function_in_NR	,GO:0004848
g534.t1	No_function_in_Refseq/Swissprot/TAIR_db	No_function_in_L.albus	No_function_in_NR	NO_GO_reported
g535.t1	No_function_in_Refseq/Swissprot/TAIR_db	No_function_in_L.albus	No_function_in_NR	GO:0005509,GO:0055085,
g536.t1	PREDICTED: protein IQ-DOMAIN 1-like isoform X3	Putative IQ motif EF-hand binding protein	No_function_in_NR	,GO:0005515
g537.t1	No_function_in_Refseq/Swissprot/TAIR_db	No_function_in_L.albus	No_function_in_NR	NO_GO_reported
g538.t1	PREDICTED: RNA pseudouridine synthase 5 isoform X2	Putative 23S rRNA pseudouridine%281911%2F1915%2F1917%29 synthase	No_function_in_NR	,GO:0000455,GO:0001522,GO:0003723,GO:0009451,GO:0009982,GO:0019239
g539.t1	PREDICTED: uncharacterized protein LOC109346696	Putative transcription factor MYB%2FSANT family	No_function_in_NR	NO_GO_reported
g540.t1	PREDICTED: serine carboxypeptidase-like 27	Putative carboxypeptidase D	No_function_in_NR	,GO:0004185,GO:0005773,GO:0006508,GO:0016021,GO:0016829,GO:0051603
g541.t1	PREDICTED: tetraspanin-6-like	Putative tetraspanin%2FPeripherin	No_function_in_NR	,GO:0009734,GO:0016021
g542.t1	PREDICTED: uncharacterized protein LOC109346692	Putative chromatin regulator PHD family	No_function_in_NR	NO_GO_reported
g543.t1	PREDICTED: uncharacterized protein LOC109346691	Putative cadmium-transporting ATPase	No_function_in_NR	NO_GO_reported
g544.t1	chorismate synthase, putative / 5-enolpyruvylshikimate-3-phosphate phospholyase, putative	Putative chorismate synthase	No_function_in_NR	,GO:0004107,GO:0005634,GO:0005730,GO:0005829,GO:0009073,GO:0009423,GO:0009507,GO:0009536,GO:0009570,GO:0009793,GO:0010181,
g545.t1	PREDICTED: patatin-like protein 6	Putative phospholipase A%282%29	No_function_in_NR	,GO:0006629
g546.t1	PREDICTED: caffeoylshikimate esterase-like	Putative 2-acylglycerol O-acyltransferase	No_function_in_NR	NO_GO_reported
g547.t1	plasma membrane intrinsic protein 2A	Putative major intrinsic protein	No_function_in_NR	,GO:0000325,GO:0003729,GO:0005215,GO:0005886,GO:0006810,GO:0006833,GO:0009414,GO:0009506,GO:0015250,GO:0015267,GO:0016020,GO:0016021,GO:0031625,GO:0055085,GO:0080170,
g548.t1	PREDICTED: uncharacterized protein LOC109340764	Putative phosphotransferase %28phosphomutase%29	No_function_in_NR	,GO:0005975,GO:0016868,GO:0071704
g549.t1	PREDICTED: auxin response factor 18-like	Putative transcription factor ARF family	No_function_in_NR	,GO:0003677,GO:0005634,GO:0006351,GO:0006355,GO:0007389,GO:0009725,GO:0009734,GO:0048829,GO:0051301
g550.t1	PREDICTED: GATA transcription factor 8-like isoform X2	Putative transcription factor C2C2-GATA family	No_function_in_NR	,GO:0000977,GO:0001085,GO:0001228,GO:0003677,GO:0003682,GO:0005634,GO:0005667,GO:0006355,GO:0006366,GO:0008270,GO:0030154,GO:0043565,GO:0045893,GO:0045944
g551.t1	PREDICTED: protein ENHANCED DISEASE RESISTANCE 2-like isoform X1	Putative protein ENHANCED DISEASE RESISTANCE 2 PH domain START	No_function_in_NR	,GO:0008289
g552.t1	PREDICTED: BTB/POZ domain-containing protein At5g03250-like	Putative SKP1%2FBTB%2FPOZ domain NPH3 domain-containing protein	No_function_in_NR	,GO:0005515,GO:0031966
g553.t1	PREDICTED: synaptotagmin-3-like	Putative C2 domain synaptotagmin-like mitochondrial-lipid-binding domain-containing protein	No_function_in_NR	,GO:0005783,GO:0008289,GO:0016021
g554.t1	No_function_in_Refseq/Swissprot/TAIR_db	No_function_in_L.albus	No_function_in_NR	GO:0030246,
g555.t1	PREDICTED: uncharacterized protein LOC109346687	Putative HR-like lesion-inducer	No_function_in_NR	NO_GO_reported
g556.t1	PREDICTED: sn1-specific diacylglycerol lipase beta	Putative lipoprotein lipase	No_function_in_NR	,GO:0006629,GO:0016787
g557.t1	PREDICTED: LOB domain-containing protein 16-like	Putative transcription factor AS2-LOB family	No_function_in_NR	,GO:0005198,GO:0005634,GO:0010311,GO:0019028
g558.t1	PREDICTED: outer envelope protein 80, chloroplastic-like	Putative bacterial surface antigen %28D15%29	No_function_in_NR	,GO:0019867
g559.t1	No_function_in_Refseq/Swissprot/TAIR_db	No_function_in_L.albus	No_function_in_NR	NO_GO_reported
g560.t1	PREDICTED: transcriptional regulator SUPERMAN-like	Putative transcription factor C2H2 family	No_function_in_NR	NO_GO_reported
g561.t1	No_function_in_Refseq/Swissprot/TAIR_db	No_function_in_L.albus	No_function_in_NR	GO:0004497,GO:0005506,GO:0016705,GO:0020037,
g562.t1	PREDICTED: probable myosin-binding protein 4 isoform X1	Putative GTD-binding domain-containing protein	No_function_in_NR	,GO:0017022
g563.t1	PREDICTED: flowering locus K homology domain-like	Putative K domain-containing protein	No_function_in_NR	,GO:0003676,GO:0003723
g564.t1	PREDICTED: uncharacterized protein LOC109346679 isoform X1	Putative Zeta toxin domain P-loop containing nucleoside triphosphate hydrolase	No_function_in_NR	,GO:0005524,GO:0016301
g565.t1	PREDICTED: histone H1-like isoform X1	Putative histone H5	No_function_in_NR	,GO:0000786,GO:0003677,GO:0006334
g566.t1	PREDICTED: probable WRKY transcription factor 21	Putative transcription factor WRKY family	No_function_in_NR	,GO:0003700,GO:0006355,GO:0016021,GO:0043565
g567.t1	PREDICTED: GABA transporter 1-like	Putative amino acid transporter transmembrane domain-containing protein	No_function_in_NR	,GO:0003333,GO:0005886,GO:0015171,GO:0016021
g568.t1	PREDICTED: photosystem II reaction center W protein, chloroplastic-like	Putative photosystem II PsbW class 2	No_function_in_NR	,GO:0009507,GO:0009523,GO:0015979,GO:0016021
g569.t1	glutathione reductase	Glutathione reductase	No_function_in_NR	,GO:0004362,GO:0004791,GO:0005507,GO:0005515,GO:0005524,GO:0005737,GO:0005739,GO:0005829,GO:0006749,GO:0009507,GO:0009570,GO:0016491,GO:0016668,GO:0045454,GO:0050660,GO:0050661,GO:0055114,GO:0098869,
g570.t1	PREDICTED: auxin-induced protein AUX28-like	Putative transcription factor interactor and regulator AUX-IAA family	No_function_in_NR	,GO:0005515,GO:0005634,GO:0006355
g571.t1	PREDICTED: auxin-induced protein 22D-like	Putative transcription factor interactor and regulator AUX-IAA family	No_function_in_NR	,GO:0005515,GO:0005634,GO:0006355
g572.t1	PREDICTED: transcription factor UNE12-like	Putative transcription factor bHLH family	No_function_in_NR	,GO:0001046,GO:0001228,GO:0005634,GO:0006366,GO:0045944,GO:0046983
g573.t1	PREDICTED: guanylate-binding protein 4-like	Putative guanylate-binding protein	No_function_in_NR	,GO:0003924,GO:0005525,GO:0016021
g574.t1	No_function_in_Refseq/Swissprot/TAIR_db	No_function_in_L.albus	No_function_in_NR	NO_GO_reported
g575.t1	PREDICTED: uncharacterized protein LOC109346667	putative protein	No_function_in_NR	NO_GO_reported
g576.t1	histone H2A 11	Putative transcription factor Hap3%2FNF-YB family	No_function_in_NR	,GO:0000786,GO:0003677,GO:0005515,GO:0005634,GO:0006970,GO:0009908,GO:0010468,GO:0016048,GO:0042742,GO:0044030,GO:0045892,GO:0046982,
g577.t1	PREDICTED: protein LONGIFOLIA 1	No_function_in_L.albus	No_function_in_NR	,GO:0051513
g578.t1	PREDICTED: guanine nucleotide-binding protein subunit gamma 1-like isoform X1	Putative G-protein gamma	No_function_in_NR	,GO:0004871,GO:0005794,GO:0005834,GO:0007186,GO:0009817,GO:0009845,GO:0010541,GO:0048527
g579.t1	PREDICTED: 2-methyl-6-phytyl-1,4-hydroquinone methyltransferase, chloroplastic-like	Putative 2-methyl-6-phytyl-1 4-hydroquinone methyltransferase	No_function_in_NR	,GO:0005737,GO:0008168,GO:0008757,GO:0016021,GO:0019031,GO:0032259,GO:0051741
g580.t1	PREDICTED: protein SPIRRIG-like isoform X2	Putative transcription factor WD40-like family	No_function_in_NR	,GO:0005515
g582.t1	PREDICTED: protein indeterminate-domain 12-like isoform X1	Putative transcription factor C2H2 family	No_function_in_NR	NO_GO_reported
g583.t1	PREDICTED: BI1-like protein	putative protein	No_function_in_NR	NO_GO_reported
g584.t1	No_function_in_Refseq/Swissprot/TAIR_db	No_function_in_L.albus	No_function_in_NR	NO_GO_reported
g585.t1	PREDICTED: VAN3-binding protein-like isoform X2	putative protein	No_function_in_NR	NO_GO_reported
g586.t1	PREDICTED: protein NETWORKED 1D isoform X2	Putative protein Networked %28NET%29 actin-binding %28NAB%29	No_function_in_NR	,GO:0003779,GO:0016301,GO:0016310
g587.t1	Methylcrotonoyl-CoA carboxylase subunit alpha, mitochondrial	Methylcrotonoyl-CoA carboxylase subunit alpha	No_function_in_NR	,GO:0004075,GO:0004485,GO:0005524,GO:0005739,GO:0005759,GO:0006552,GO:0046872,
g588.t1	PREDICTED: uncharacterized protein LOC109346651	hypothetical protein	No_function_in_NR	NO_GO_reported
g589.t1	PREDICTED: type I inositol polyphosphate 5-phosphatase 4-like	Putative phosphoric monoester hydrolase	No_function_in_NR	,GO:0003824,GO:0004445,GO:0016791,GO:0046856,GO:0052658,GO:0052659
g590.t1	KOW domain-containing protein	Putative ribosomal protein L24	No_function_in_NR	,GO:0003723,GO:0003735,GO:0005739,GO:0005840,GO:0006412,
g591.t1	PREDICTED: protein MARD1-like isoform X2	Putative Zf-FLZ domain-containing protein	No_function_in_NR	NO_GO_reported
g592.t1	PREDICTED: pollen-specific leucine-rich repeat extensin-like protein 4	hypothetical protein	No_function_in_NR	NO_GO_reported
g594.t1	PREDICTED: late embryogenesis abundant protein D-34-like	Putative Seed maturation protein	No_function_in_NR	NO_GO_reported
g595.t1	PREDICTED: transcription repressor OFP12-like	Putative transcription factor OFP family	No_function_in_NR	,GO:0045892
g596.t1	No_function_in_Refseq/Swissprot/TAIR_db	No_function_in_L.albus	No_function_in_NR	GO:0003714,GO:0008080,GO:0045892,
g597.t1	No_function_in_Refseq/Swissprot/TAIR_db	No_function_in_L.albus	No_function_in_NR	GO:0003682,
g598.t1	PREDICTED: uncharacterized protein LOC109346642	putative protein	No_function_in_NR	NO_GO_reported
g599.t1	PREDICTED: F-box protein At4g02760-like isoform X1	Putative F-box domain leucine-rich repeat domain L domain-containing protein	No_function_in_NR	,GO:0005515
g600.t1	PREDICTED: pre-mRNA-splicing factor 18-like	Putative pre-mRNA processing factor 4 %28PRP4%29	No_function_in_NR	,GO:0000350,GO:0000386,GO:0005681,GO:0005682,GO:0008380,GO:0046540,GO:0071021,GO:0071048
g601.t1	No_function_in_Refseq/Swissprot/TAIR_db	No_function_in_L.albus	No_function_in_NR	GO:0042752,
g602.t1	PREDICTED: probable inactive patatin-like protein 9	Putative phospholipase A%282%29	No_function_in_NR	,GO:0006629,GO:0016042,GO:0016787
g603.t1	PREDICTED: RAN GTPase-activating protein 1-like	Putative WPP domain-containing protein	No_function_in_NR	,GO:0005515
g604.t1	No_function_in_Refseq/Swissprot/TAIR_db	No_function_in_L.albus	No_function_in_NR	NO_GO_reported
g606.t1	PREDICTED: mitochondrial Rho GTPase 2-like isoform X1	Putative small GTPase superfamily EF-hand domain pair	No_function_in_NR	,GO:0003924,GO:0005509,GO:0005525,GO:0007005,GO:0007264,GO:0031307
g607.t1	PREDICTED: pentatricopeptide repeat-containing protein At4g02820, mitochondrial isoform X2	Putative tetratricopeptide-like helical domain-containing protein	No_function_in_NR	,GO:0005515,GO:0005739
g608.t1	No_function_in_Refseq/Swissprot/TAIR_db	No_function_in_L.albus	No_function_in_NR	NO_GO_reported
g609.t1	PREDICTED: basic helix-loop-helix protein A-like isoform X1	No_function_in_L.albus	No_function_in_NR	,GO:0046983
g610.t1	Small nuclear ribonucleoprotein family protein	Putative like-Sm %28LSM%29 domain containing protein LSm4%2FSmD1%2FSmD3	No_function_in_NR	,GO:0000243,GO:0000325,GO:0000387,GO:0003723,GO:0005634,GO:0005682,GO:0005685,GO:0005686,GO:0005687,GO:0005689,GO:0005730,GO:0006396,GO:0016607,GO:0034715,GO:0034719,GO:0035194,GO:0071011,GO:0071013,GO:0097526,
g611.t1	No_function_in_Refseq/Swissprot/TAIR_db	No_function_in_L.albus	No_function_in_NR	GO:0003824,GO:0009058,GO:0046872,
g612.t1	PREDICTED: uncharacterized protein LOC109346622	Putative trans-2 3-dihydro-3-hydroxyanthranilate isomerase	No_function_in_NR	,GO:0003824,GO:0009058
g613.t1	PREDICTED: uncharacterized protein LOC109346624 isoform X1	No_function_in_L.albus	No_function_in_NR	,GO:0003824,GO:0009058
g614.t1	PREDICTED: transcription initiation factor TFIID subunit 11	Putative transcription factor Hap3%2FNF-YB family	No_function_in_NR	,GO:0003713,GO:0005634,GO:0005669,GO:0006367,GO:0008134,GO:0046982,GO:0051123
g615.t1	PREDICTED: uncharacterized protein LOC109346624 isoform X2	Putative R3H domain-containing protein	No_function_in_NR	,GO:0003676
g616.t1	PREDICTED: BTB/POZ and MATH domain-containing protein 2-like	Putative chromatin remodeling %26 transcription regulator BTB-POZ-MATH family	No_function_in_NR	,GO:0005515,GO:0016567
g617.t1	PREDICTED: uncharacterized protein LOC109346619	hypothetical protein	No_function_in_NR	NO_GO_reported
g618.t1	PREDICTED: E3 ubiquitin-protein ligase SP1	Putative aminoacyltransferase E1 ubiquitin-activating enzyme	No_function_in_NR	,GO:0004842,GO:0006996,GO:0007005,GO:0008270,GO:0016021,GO:0016567,GO:0016874
g619.t1	No_function_in_Refseq/Swissprot/TAIR_db	No_function_in_L.albus	No_function_in_NR	NO_GO_reported
g620.t1	PREDICTED: uncharacterized protein LOC109346612 isoform X1	Putative oxoglutarate%2Firon-dependent dioxygenase alpha-ketoglutarate-dependent dioxygenase AlkB	No_function_in_NR	,GO:0003729,GO:0006402,GO:0032451
g621.t1	PREDICTED: BSD domain-containing protein 1-like	Putative BSD domain-containing protein	No_function_in_NR	NO_GO_reported
g622.t1	PREDICTED: probable galacturonosyltransferase-like 4	Putative polygalacturonate 4-alpha-galacturonosyltransferase	No_function_in_NR	,GO:0000271,GO:0005794,GO:0016757
g623.t1	PREDICTED: auxin-binding protein T85	Putative auxin-binding protein	No_function_in_NR	,GO:0000911,GO:0004872,GO:0009826,GO:0010011,GO:0032440,GO:0032877,GO:0045793,GO:0051781,GO:0055114
g624.t1	No_function_in_Refseq/Swissprot/TAIR_db	No_function_in_L.albus	No_function_in_NR	NO_GO_reported
g625.t1	PREDICTED: uncharacterized protein LOC109346609	Putative endonuclease%2Fexonuclease%2Fphosphatase	No_function_in_NR	,GO:0003824
g626.t1	PREDICTED: probable LRR receptor-like serine/threonine-protein kinase RKF3	Putative protein kinase RLK-Pelle-RKF3 family	No_function_in_NR	,GO:0004672,GO:0004674,GO:0005524,GO:0005886,GO:0006468,GO:0016021
g627.t1	PREDICTED: autophagy-related protein 18g-like isoform X1	Putative transcription factor WD40-like family	No_function_in_NR	,GO:0005515,GO:0005737,GO:0006914,GO:0016192,GO:0042594
g628.t1	PREDICTED: histidine-containing phosphotransfer protein 1-like	Putative signal transduction histidine kinase phosphotransfer %28Hpt%29 domain-containing protein	No_function_in_NR	,GO:0000160,GO:0005634,GO:0005737,GO:0009736,GO:0009927,GO:0016310,GO:0043424
g629.t1	PREDICTED: probably inactive leucine-rich repeat receptor-like protein kinase IMK2	Putative non-specific serine%2Fthreonine protein kinase	No_function_in_NR	,GO:0005515,GO:0016301,GO:0016310,GO:0032440,GO:0055114
g630.t1	PREDICTED: gibberellin receptor GID1B-like	Putative carboxylesterase	No_function_in_NR	,GO:0016787
g631.t1	PREDICTED: serine/threonine-protein phosphatase 6 regulatory ankyrin repeat subunit B-like	Putative immunoglobulin-like ankyrin repeat-containing domain-containing protein	No_function_in_NR	,GO:0005515
g632.t1	PREDICTED: U1 small nuclear ribonucleoprotein C-like	Putative U1 small nuclear ribonucleoprotein C	No_function_in_NR	,GO:0000243,GO:0000387,GO:0000395,GO:0000398,GO:0003676,GO:0003729,GO:0005634,GO:0005685,GO:0008270,GO:0016020,GO:0019013,GO:0030619,GO:0030627,GO:0071004
g633.t1	PREDICTED: protease Do-like 2, chloroplastic isoform X4	Putative peptidase Do	No_function_in_NR	,GO:0004252,GO:0005515,GO:0006508,GO:0009533,GO:0009535,GO:0009658,GO:0009941,GO:0010206,GO:0030163,GO:0032440,GO:0055114
g634.t1	No_function_in_Refseq/Swissprot/TAIR_db	No_function_in_L.albus	No_function_in_NR	NO_GO_reported
g635.t1	No_function_in_Refseq/Swissprot/TAIR_db	No_function_in_L.albus	No_function_in_NR	GO:0003779,
g636.t1	PREDICTED: sodium/hydrogen exchanger 2-like isoform X1	Putative cation%2FH%2B exchanger cation%2FH%2B exchanger CPA1 family na%2B%2FH%2B exchanger NHX -type	No_function_in_NR	,GO:0005774,GO:0005886,GO:0006812,GO:0006814,GO:0006885,GO:0009651,GO:0015299,GO:0015385,GO:0016021,GO:0035725,GO:0055075,GO:0055085,GO:1902600
g637.t1	PREDICTED: tubby-like F-box protein 3	Putative transcription factor TUBBY family	No_function_in_NR	,GO:0005515,GO:0005929,GO:0035091,GO:0061512
g638.t1	PREDICTED: metal tolerance protein 2	Putative cation efflux protein	No_function_in_NR	,GO:0006812,GO:0008324,GO:0016021,GO:0055085
g639.t1	PREDICTED: uncharacterized protein LOC109346591	Putative transcription factor MYB%2FSANT family	No_function_in_NR	NO_GO_reported
g640.t1	PREDICTED: autophagy-related protein 18a-like	Putative transcription factor WD40-like family	No_function_in_NR	,GO:0000422,GO:0005515,GO:0005634,GO:0005829,GO:0006497,GO:0009414,GO:0010150,GO:0019898,GO:0032266,GO:0034045,GO:0034497,GO:0042594,GO:0044804,GO:0048102,GO:0080025
g641.t1	PREDICTED: glutathione S-transferase F13-like	No_function_in_L.albus	No_function_in_NR	,GO:0005515,GO:0006749
g642.t1	PREDICTED: uncharacterized protein LOC109346586	Putative adenosinetriphosphatase	No_function_in_NR	,GO:0005515,GO:0005524,GO:0016887
g643.t1	PREDICTED: thiamine pyrophosphokinase 1-like isoform X1	No_function_in_L.albus	No_function_in_NR	,GO:0004788,GO:0005524,GO:0006772,GO:0009229,GO:0030975
g644.t1	PREDICTED: DNA mismatch repair protein PMS1	Putative DNA mismatch repair protein family	No_function_in_NR	,GO:0003697,GO:0005524,GO:0006298,GO:0010154,GO:0016887,GO:0030983,GO:0032300,GO:0032389
g645.t1	Probable U6 snRNA-associated Sm-like protein LSm4	Putative sm-like protein Lsm4	No_function_in_NR	,GO:0000387,GO:0000398,GO:0000932,GO:0000956,GO:0003723,GO:0005681,GO:0005688,GO:0006396,GO:0006397,GO:0008380,GO:0017070,GO:0019013,GO:0033962,GO:0097526,
g646.t1	PREDICTED: ABC transporter C family member 4	Putative xenobiotic-transporting ATPase	No_function_in_NR	,GO:0005524,GO:0016021,GO:0042626,GO:0055085,GO:0140359
g647.t1	PREDICTED: E3 ubiquitin-protein ligase BAH1-like isoform X1	Putative transcription factor C2H2 family	No_function_in_NR	NO_GO_reported
g648.t1	PREDICTED: phytochrome A-associated F-box protein	Putative F-box domain-containing protein	No_function_in_NR	,GO:0005515
g649.t1	PREDICTED: tubulin-folding cofactor C-like isoform X1	Putative C-CAP%2Fcofactor C-like domain tubulin-specific chaperone C	No_function_in_NR	,GO:0000902,GO:0005737,GO:0007021,GO:0007023,GO:0015631
g650.t1	No_function_in_Refseq/Swissprot/TAIR_db	No_function_in_L.albus	No_function_in_NR	GO:0015211,GO:0016021,
g651.t1	PREDICTED: pentatricopeptide repeat-containing protein At3g14730	Putative tetratricopeptide-like helical domain-containing protein	No_function_in_NR	,GO:0005515,GO:0008270,GO:0008568
g652.t1	PREDICTED: DExH-box ATP-dependent RNA helicase DExH8 isoform X1	Putative RNA helicase transcription factor C3H family	No_function_in_NR	,GO:0003676,GO:0004004,GO:0005524,GO:0005634,GO:0006396,GO:0009507,GO:0044822,GO:0046872
g653.t1	PREDICTED: uncharacterized protein LOC109346578 isoform X1	hypothetical protein	No_function_in_NR	NO_GO_reported
g654.t1	PREDICTED: 21 kDa protein-like	Putative pectinesterase	No_function_in_NR	,GO:0004857
g655.t1	NAD(P)-binding Rossmann-fold superfamily protein	Putative UDP-glucuronate decarboxylase	No_function_in_NR	,GO:0000138,GO:0000139,GO:0005737,GO:0005768,GO:0005794,GO:0005802,GO:0005829,GO:0005886,GO:0008460,GO:0016020,GO:0016021,GO:0019305,GO:0033320,GO:0042732,GO:0048040,GO:0070403,
g656.t1	PREDICTED: caffeoylshikimate esterase-like	Putative 2-acylglycerol O-acyltransferase	No_function_in_NR	NO_GO_reported
g657.t1	20S proteasome alpha subunit E2	Proteasome subunit alpha type-5	No_function_in_NR	,GO:0000502,GO:0004298,GO:0004540,GO:0005634,GO:0005737,GO:0005829,GO:0005839,GO:0006511,GO:0010498,GO:0019773,GO:0022626,GO:0043161,GO:0051603,
g658.t1	PREDICTED: protein indeterminate-domain 5, chloroplastic-like	Putative transcription factor C2H2 family	No_function_in_NR	NO_GO_reported
g659.t1	PREDICTED: uncharacterized protein At4g15970-like	Putative nucleotide-diphospho-sugar transferase	No_function_in_NR	NO_GO_reported
g660.t1	PREDICTED: protein transport protein Sec24-like At4g32640	Putative von Willebrand factor type A Zinc finger Sec23%2FSec24-type sec23%2FSec24 trunk	No_function_in_NR	,GO:0006886,GO:0006888,GO:0008270,GO:0030127
g661.t1	PREDICTED: uncharacterized protein LOC109346568	Putative transcription factor MYB-HB-like family	No_function_in_NR	,GO:0003677,GO:0003700
g662.t1	PREDICTED: B3 domain-containing transcription factor VRN1-like	Putative transcription factor B3-Domain family	No_function_in_NR	,GO:0003677
g664.t1	PREDICTED: tyrosine--tRNA ligase 1, cytoplasmic-like	No_function_in_L.albus	No_function_in_NR	,GO:0000166,GO:0004812,GO:0004831,GO:0005524,GO:0006418
g665.t1	PREDICTED: pentatricopeptide repeat-containing protein At5g39350	Putative tetratricopeptide-like helical domain-containing protein	No_function_in_NR	,GO:0005515,GO:0008568
g666.t1	hydroxypyruvate reductase	Putative oxidoreductase	No_function_in_NR	,GO:0003729,GO:0005739,GO:0005777,GO:0005829,GO:0008266,GO:0008465,GO:0009507,GO:0009853,GO:0009854,GO:0016616,GO:0016618,GO:0030267,GO:0042631,GO:0048046,GO:0051287,GO:0055114,GO:0071482,
g667.t1	No_function_in_Refseq/Swissprot/TAIR_db	No_function_in_L.albus	No_function_in_NR	GO:0006511,
g668.t1	No_function_in_Refseq/Swissprot/TAIR_db	No_function_in_L.albus	No_function_in_NR	NO_GO_reported
g669.t1	PREDICTED: RNA-binding protein 39 isoform X3	Putative RNA recognition motif domain splicing factor RBM39 splicing factor RBM39 linker	No_function_in_NR	,GO:0000166,GO:0003676,GO:0003723,GO:0005634,GO:0006397
g671.t1	PREDICTED: uncharacterized protein LOC109346558	Putative translation initiation factor 3	No_function_in_NR	,GO:0003743,GO:0006413
g672.t1	PREDICTED: probable protein phosphatase 2C 64	Putative protein-serine%2Fthreonine phosphatase	No_function_in_NR	,GO:0004722,GO:0006470,GO:0016791,GO:0043169,GO:0046872
g673.t1	ATPase, V1 complex, subunit B protein	Putative proton-exporting ATPase	No_function_in_NR	,GO:0000325,GO:0005524,GO:0005773,GO:0005794,GO:0005886,GO:0009941,GO:0015991,GO:0016820,GO:0030835,GO:0033180,GO:0046034,GO:0051015,GO:0051017,GO:0051693,GO:1902600,
g674.t1	PREDICTED: dnaJ homolog subfamily C member 17	Putative RNA recognition motif domain DnaJ domain-containing protein	No_function_in_NR	,GO:0000166,GO:0003676
g675.t1	PREDICTED: serine/threonine protein phosphatase 2A 57 kDa regulatory subunit B' beta isoform-like	Putative protein phosphatase 2A regulatory B subunit B56	No_function_in_NR	,GO:0000159,GO:0007165,GO:0019888,GO:0034047
g676.t1	probable polyamine transporter At1g31830	No_function_in_L.albus	No_function_in_NR	,GO:0016020,GO:0022857,GO:0055085
g677.t1	PREDICTED: uncharacterized protein LOC109346552 isoform X1	Putative major facilitator superfamily	No_function_in_NR	,GO:0022857,GO:0055085
g678.t1	PREDICTED: uncharacterized protein LOC109346551 isoform X2	Putative mitochondrial import protein TIM15	No_function_in_NR	,GO:0008270
g679.t1	PREDICTED: pentatricopeptide repeat-containing protein At2g17033	Putative Smr domain tetratricopeptide-like helical domain-containing protein	No_function_in_NR	,GO:0005515
g680.t1	PREDICTED: serine/threonine-protein kinase ATR	Putative non-specific serine%2Fthreonine protein kinase	No_function_in_NR	,GO:0004674,GO:0005515,GO:0005524,GO:0005634,GO:0006303,GO:0006468,GO:0007004,GO:0007126,GO:0009506,GO:0010044,GO:0010332,GO:0016301,GO:0032204,GO:0032504
g681.t1	PREDICTED: mechanosensitive ion channel protein 6-like	Putative mechanosensitive ion channel MscS	No_function_in_NR	,GO:0005886,GO:0006820,GO:0008381,GO:0016020,GO:0016021,GO:0034220,GO:0055085
g682.t1	No_function_in_Refseq/Swissprot/TAIR_db	No_function_in_L.albus	No_function_in_NR	GO:0016020,GO:0055085,
g683.t1	PREDICTED: serine/threonine-protein kinase STY46-like isoform X4	Putative dual-specificity kinase TKL-Pl-4 family	No_function_in_NR	,GO:0004672,GO:0005524,GO:0005829,GO:0006468,GO:0009658,GO:0016597
g684.t1	PREDICTED: F-box/LRR-repeat protein 10	Putative F-box domain leucine-rich repeat domain L domain-containing protein	No_function_in_NR	,GO:0005515,GO:0016021,GO:0016874
g685.t1	PREDICTED: lysine-specific demethylase JMJ25-like isoform X3	Putative transcription factor C2H2 family	No_function_in_NR	,GO:0005634,GO:0032454,GO:0033169
g686.t1	PREDICTED: CAX-interacting protein 4-like	Putative transcription factor interactor and regulator CCHC%28Zn%29 family	No_function_in_NR	,GO:0003676,GO:0008270
g687.t1	PREDICTED: E3 ubiquitin ligase BIG BROTHER-related-like isoform X2	Putative chromatin regulator PHD family	No_function_in_NR	NO_GO_reported
g688.t1	PREDICTED: pentatricopeptide repeat-containing protein At3g59040	Putative pentatricopeptide	No_function_in_NR	,GO:0005515
g689.t1	PREDICTED: E3 ubiquitin-protein ligase RING1	Putative aminoacyltransferase E1 ubiquitin-activating enzyme	No_function_in_NR	,GO:0000209,GO:0042787,GO:0043161,GO:0046872,GO:0061630
g690.t1	PREDICTED: E2F-associated phosphoprotein	Putative E2F-associated phosphoprotein	No_function_in_NR	,GO:0005634,GO:0008284,GO:0034243
g691.t1	PREDICTED: transcription factor TCP7-like	Putative transcription factor TCP family	No_function_in_NR	,GO:0003700,GO:0005634,GO:0006355
g692.t1	PREDICTED: probable prefoldin subunit 5	Putative prefoldin alpha	No_function_in_NR	,GO:0005829,GO:0006457,GO:0016272,GO:0051082
g693.t1	PREDICTED: FAD synthetase 1, chloroplastic-like	Putative FAD synthetase	No_function_in_NR	,GO:0003919,GO:0009231,GO:0016301,GO:0016310
g694.t1	PREDICTED: cyclic pyranopterin monophosphate synthase accessory protein, mitochondrial isoform X1	Putative GTP 3%27 8-cyclase	No_function_in_NR	,GO:0006777
g695.t1	PREDICTED: transmembrane protein 53	Putative alpha%2FBeta hydrolase	No_function_in_NR	NO_GO_reported
g696.t1	PREDICTED: F-box/LRR-repeat protein 4 isoform X1	Putative leucine-rich repeat domain L domain-containing protein	No_function_in_NR	,GO:0005515
g697.t1	PREDICTED: E3 ubiquitin-protein ligase CIP8-like	Putative aminoacyltransferase E1 ubiquitin-activating enzyme	No_function_in_NR	,GO:0000209,GO:0005737,GO:0008270,GO:0042787,GO:0043161,GO:0061630
g698.t1	PREDICTED: GEM-like protein 4	Putative GRAM domain PH domain-containing protein	No_function_in_NR	NO_GO_reported
g699.t1	PREDICTED: GEM-like protein 4	Putative GRAM domain PH domain-containing protein	No_function_in_NR	NO_GO_reported
g700.t1	PREDICTED: GEM-like protein 4 isoform X1	Putative GRAM domain PH domain-containing protein	No_function_in_NR	NO_GO_reported
g701.t1	PREDICTED: aluminum-activated malate transporter 12-like	No_function_in_L.albus	No_function_in_NR	,GO:0015743
g702.t1	probable glutathione S-transferase	Putative glutathione transferase	No_function_in_NR	,GO:0004364,GO:0005515,GO:0005737,GO:0006749,GO:0009407
g703.t1	PREDICTED: 2-alkenal reductase (NADP(+)-dependent)-like	Putative oxidoreductase	No_function_in_NR	,GO:0008270,GO:0016491,GO:0016628,GO:0055114
g704.t1	No_function_in_Refseq/Swissprot/TAIR_db	No_function_in_L.albus	No_function_in_NR	NO_GO_reported
g705.t1	PREDICTED: protein ASPARTIC PROTEASE IN GUARD CELL 2	Putative nepenthesin	No_function_in_NR	,GO:0004190,GO:0006508,GO:0030163
g706.t1	PREDICTED: helicase-like transcription factor CHR28	Putative chromatin remodeling SNF2 family	No_function_in_NR	,GO:0005524,GO:0070615
g707.t1	10-formyltetrahydrofolate synthetase	Putative formate--tetrahydrofolate ligase	No_function_in_NR	,GO:0004329,GO:0005507,GO:0005524,GO:0005634,GO:0005737,GO:0005829,GO:0009507,GO:0035999,GO:0048046,
g708.t1	No_function_in_Refseq/Swissprot/TAIR_db	No_function_in_L.albus	No_function_in_NR	NO_GO_reported
g709.t1	PREDICTED: nitrilase-like protein 2	Putative nitrilase	No_function_in_NR	,GO:0006807,GO:0009536,GO:0016810
g710.t1	PREDICTED: protein bicaudal D	hypothetical protein	No_function_in_NR	NO_GO_reported
g711.t1	PREDICTED: fructose-bisphosphate aldolase-lysine N-methyltransferase, chloroplastic isoform X2	Putative histone-lysine N-methyltransferase chromatin remodeling SET family	No_function_in_NR	,GO:0005515,GO:0016279,GO:0018022,GO:0018026
g712.t1	No_function_in_Refseq/Swissprot/TAIR_db	No_function_in_L.albus	No_function_in_NR	GO:0005506,GO:0016226,GO:0051536,
g713.t1	PREDICTED: uncharacterized protein LOC109346512	Putative chlorophyll a%2Fb binding protein	No_function_in_NR	NO_GO_reported
g714.t1	PREDICTED: chalcone--flavonone isomerase 2-like	Putative chalcone isomerase	No_function_in_NR	,GO:0009813,GO:0016872,GO:0045430
g715.t1	PREDICTED: uncharacterized protein LOC109346507	hypothetical protein	No_function_in_NR	NO_GO_reported
g716.t1	No_function_in_Refseq/Swissprot/TAIR_db	No_function_in_L.albus	No_function_in_NR	GO:0005886,GO:0019210,
g717.t1	PREDICTED: 3-ketoacyl-CoA synthase 19-like	Putative very-long-chain 3-oxoacyl-CoA synthase	No_function_in_NR	,GO:0006633,GO:0016020,GO:0016021,GO:0016746,GO:0016747
g718.t1	Ribosomal L29 family protein	Putative ribosomal protein L29%2FL36	No_function_in_NR	,GO:0000463,GO:0003729,GO:0003735,GO:0005737,GO:0005794,GO:0005840,GO:0006412,GO:0022625,GO:0022626,
g719.t1	PREDICTED: caffeoylshikimate esterase-like	No_function_in_L.albus	No_function_in_NR	NO_GO_reported
g720.t1	Cleavage and polyadenylation specificity factor (CPSF) A subunit protein	Putative transcription factor WD40-like family	No_function_in_NR	,GO:0000398,GO:0003676,GO:0003723,GO:0005515,GO:0005634,GO:0005686,GO:0005829,GO:0009555,GO:0009846,GO:0030620,GO:0048481,GO:0055046,
g721.t1	PREDICTED: dirigent protein 25-like	Putative allene oxide cyclase%2Fdirigent protein	No_function_in_NR	,GO:0009699,GO:0042349,GO:0050790
g722.t1	No_function_in_Refseq/Swissprot/TAIR_db	No_function_in_L.albus	No_function_in_NR	NO_GO_reported
g723.t1	PREDICTED: protein gar2 isoform X1	Putative transcription factor interactor and regulator CCHC%28Zn%29 family	No_function_in_NR	,GO:0003676,GO:0008270
g724.t1	No_function_in_Refseq/Swissprot/TAIR_db	No_function_in_L.albus	No_function_in_NR	GO:0007346,
g725.t1	No_function_in_Refseq/Swissprot/TAIR_db	No_function_in_L.albus	No_function_in_NR	NO_GO_reported
g726.t1	RAB GTPase homolog 8A	Putative small monomeric GTPase	No_function_in_NR	,GO:0000325,GO:0003924,GO:0005515,GO:0005525,GO:0005622,GO:0005829,GO:0005886,GO:0006904,GO:0007264,GO:0009306,GO:0009873,GO:0017157,GO:1901527,
g727.t1	PREDICTED: uncharacterized protein LOC109346498	hypothetical protein	No_function_in_NR	NO_GO_reported
g728.t1	PREDICTED: methionine--tRNA ligase, chloroplastic/mitochondrial	Putative methionine--tRNA ligase	No_function_in_NR	,GO:0000166,GO:0004812,GO:0004825,GO:0005524,GO:0005739,GO:0005829,GO:0006418,GO:0006431,GO:0009570,GO:0048481
g729.t1	PREDICTED: uncharacterized protein LOC109346497	Putative LRAT-like domain-containing protein	No_function_in_NR	NO_GO_reported
g730.t1	PREDICTED: guanine nucleotide-binding protein-like NSN1	Putative GTP-binding protein orthogonal bundle	No_function_in_NR	,GO:0003924,GO:0005525,GO:0005730,GO:0009791,GO:0042254,GO:0044702,GO:0048367,GO:0048608,GO:0050794,GO:0099402,GO:2000026
g731.t1	PREDICTED: DNA-damage-repair/toleration protein DRT100-like	Putative non-specific serine%2Fthreonine protein kinase	No_function_in_NR	,GO:0005515
g732.t1	PREDICTED: rab GTPase-activating protein 1-like	Putative Rab-GTPase-TBC domain-containing protein	No_function_in_NR	,GO:0005096,GO:0005515,GO:0005622,GO:0006508,GO:0006886,GO:0012505,GO:0017137,GO:0031338,GO:0036459,GO:0090630
g733.t1	PREDICTED: uncharacterized protein LOC109346489 isoform X1	hypothetical protein	No_function_in_NR	NO_GO_reported
g734.t1	PREDICTED: callose synthase 9-like	Putative 1 3-beta-glucan synthase	No_function_in_NR	,GO:0000148,GO:0003843,GO:0006075,GO:0016020,GO:0016021
g735.t1	PREDICTED: nucleolar complex protein 2 homolog	Putative nucleolar complex protein	No_function_in_NR	,GO:0004601,GO:0016021,GO:0098869
g736.t1	PREDICTED: 2-isopropylmalate synthase 1, chloroplastic-like	Putative 2-isopropylmalate synthase	No_function_in_NR	,GO:0003824,GO:0003852,GO:0009098,GO:0019752,GO:0046912
g737.t1	PREDICTED: transmembrane protein 120 homolog	putative protein	No_function_in_NR	,GO:0016021
g738.t1	Protein kinase superfamily protein	Putative non-specific protein-tyrosine kinase RLK-Pelle-RLCK-VIII family	No_function_in_NR	,GO:0004672,GO:0004674,GO:0004713,GO:0004715,GO:0005515,GO:0005524,GO:0005634,GO:0005737,GO:0005829,GO:0005886,GO:0006468,GO:0006952,GO:0007165,GO:0009414,GO:0009611,GO:0009617,GO:0009651,GO:0009737,GO:0010200,GO:0010375,GO:0018108,GO:0019901,GO:0031347,GO:0032870,GO:0046777,GO:0048364,GO:0050832,GO:0072330,GO:1901701,
g739.t1	UDP-galactose transporter 6	Putative nucleotide-sugar transporter	No_function_in_NR	,GO:0000139,GO:0005351,GO:0005794,GO:0008643,GO:0009507,GO:0015136,GO:0015165,GO:0015739,GO:0015992,GO:0016021,GO:0030173,GO:0044085,GO:0048364,GO:0071554,GO:0090481,GO:0090558,GO:0098542,
g740.t1	PREDICTED: uncharacterized protein LOC109346480	Putative alpha%2FBeta hydrolase	No_function_in_NR	,GO:0016787
g741.t1	PREDICTED: non-structural maintenance of chromosomes element 4 homolog A-like	Putative non-structural maintenance of chromosome element 4 Nse4%2FEID family	No_function_in_NR	,GO:0005634,GO:0006281,GO:0030915
g742.t1	No_function_in_Refseq/Swissprot/TAIR_db	No_function_in_L.albus	No_function_in_NR	GO:0003677,GO:0003700,GO:0006355,
g743.t1	PREDICTED: zinc finger CCCH domain-containing protein 14-like	Putative transcription factor C3H family	No_function_in_NR	,GO:0003676,GO:0003723,GO:0046872
g744.t1	PREDICTED: probable methyltransferase PMT19	Putative S-adenosyl-L-methionine-dependent methyltransferase	No_function_in_NR	,GO:0005768,GO:0005774,GO:0005802,GO:0008168,GO:0008757,GO:0016021,GO:0032259
g745.t1	PREDICTED: solute carrier family 35 member F1-like isoform X2	Putative solute carrier family 35 member SLC35F1%2FF2%2FF6	No_function_in_NR	,GO:0006810,GO:0016021,GO:0022857,GO:0055085
g746.t1	PREDICTED: uncharacterized protein LOC109346473	Putative alpha%2FBeta hydrolase	No_function_in_NR	,GO:0006629
g747.t1	PREDICTED: transcription factor bHLH128-like isoform X1	Putative transcription factor bHLH family	No_function_in_NR	,GO:0001046,GO:0001228,GO:0005634,GO:0006366,GO:0046983
g748.t1	PREDICTED: pirin-like protein	Putative pirin rmlC-like jelly roll	No_function_in_NR	NO_GO_reported
g749.t1	PREDICTED: uncharacterized protein C3orf26 homolog	Putative P-loop containing nucleoside triphosphate hydrolase protein Cms1	No_function_in_NR	NO_GO_reported
g750.t1	PREDICTED: prolyl 4-hydroxylase 1-like	Putative procollagen-proline 4-dioxygenase	No_function_in_NR	,GO:0004656,GO:0005506,GO:0005794,GO:0016021,GO:0016705,GO:0018401,GO:0031418,GO:0055114
g751.t1	PREDICTED: signal peptide peptidase-like 5	Putative PA domain presenilin%2Fsignal peptide peptidase	No_function_in_NR	,GO:0004190,GO:0005765,GO:0006465,GO:0016021,GO:0030660,GO:0033619,GO:0042500,GO:0071458,GO:0071556
g752.t1	PREDICTED: importin beta-like SAD2	putative protein	No_function_in_NR	,GO:0006886,GO:0031267
g753.t1	PREDICTED: ATP-dependent DNA helicase 2 subunit KU70 isoform X2	Putative DNA helicase transcription regulator SAP family	No_function_in_NR	,GO:0000723,GO:0000784,GO:0003677,GO:0003678,GO:0003684,GO:0003690,GO:0004003,GO:0005634,GO:0006303,GO:0006310,GO:0032508,GO:0042162,GO:0043564,GO:0071480,GO:0071481
g754.t1	PREDICTED: probable protein phosphatase 2C 33	Putative protein-serine%2Fthreonine phosphatase	No_function_in_NR	,GO:0004722,GO:0006470,GO:0016791
g755.t1	Protein of unknown function (DUF167)	putative protein	No_function_in_NR	,GO:0005515,GO:0005634,GO:0009507,GO:0009640,GO:0097167,GO:2000306,
g756.t1	PREDICTED: exocyst complex component EXO70B1-like	Putative exocyst complex component Exo70 cullin repeat-like-containing domain-containing protein	No_function_in_NR	,GO:0000145,GO:0006887,GO:0044464
g757.t1	PREDICTED: ADP-ribosylation factor GTPase-activating protein AGD3-like isoform X1	Putative Arf GTPase activating protein	No_function_in_NR	,GO:0005096,GO:0005515,GO:0005737,GO:0005829,GO:0005886,GO:0006897,GO:0009733,GO:0009965,GO:0010051,GO:0010087,GO:0030140,GO:0035091,GO:0043547
g758.t1	PREDICTED: uncharacterized protein LOC109346460	putative protein	No_function_in_NR	NO_GO_reported
g759.t1	PREDICTED: heparan-alpha-glucosaminide N-acetyltransferase-like	Putative heparan-alpha-glucosaminide N-acetyltransferase	No_function_in_NR	,GO:0015019,GO:0016021
g760.t1	PREDICTED: 2-hydroxyisoflavanone dehydratase-like	Putative carboxylesterase 2-hydroxyisoflavanone dehydratase	No_function_in_NR	,GO:0016787
g761.t1	PREDICTED: RAN GTPase-activating protein 2-like	Putative WPP domain-containing protein	No_function_in_NR	,GO:0005515,GO:0016787
g762.t1	PREDICTED: putative methyltransferase C9orf114	Putative RNA methyltransferase nucleic acid-binding alpha%2Fbeta knot methyltransferase	No_function_in_NR	,GO:0008168,GO:0032259
g763.t1	PREDICTED: protein phosphatase 2C 70	Putative protein-serine%2Fthreonine phosphatase	No_function_in_NR	,GO:0004722,GO:0005515,GO:0006470,GO:0016021,GO:0016301,GO:0016310,GO:0016791,GO:0043169,GO:0046872
g764.t1	PREDICTED: protein FANTASTIC FOUR 3-like isoform X1	Putative The fantastic four family protein	No_function_in_NR	NO_GO_reported
g765.t1	PREDICTED: peroxisomal adenine nucleotide carrier 1-like	Putative mitochondrial carrier domain-containing protein	No_function_in_NR	,GO:0016021,GO:0055085
g766.t1	PREDICTED: uncharacterized GPI-anchored protein At5g19250-like	Putative CAP domain-containing protein	No_function_in_NR	NO_GO_reported
g767.t1	PREDICTED: polyadenylation and cleavage factor homolog 4-like isoform X1	Putative transcription factor C2H2 family	No_function_in_NR	,GO:0000993,GO:0003729,GO:0005737,GO:0005849,GO:0006369,GO:0006378,GO:0006379,GO:0046872
g769.t1	PREDICTED: homeobox-leucine zipper protein MERISTEM L1-like isoform X3	Putative transcription factor %26 lipid binding HD-SAD family	No_function_in_NR	,GO:0000981,GO:0003677,GO:0006355,GO:0008289
g770.t1	PREDICTED: CRIB domain-containing protein RIC10-like	Putative CRIB domain-containing protein	No_function_in_NR	,GO:0016020
g771.t1	PREDICTED: probable dolichyl-diphosphooligosaccharide--protein glycosyltransferase subunit 3B	No_function_in_L.albus	No_function_in_NR	NO_GO_reported
g772.t1	postsynaptic protein-related	Putative PDZ-binding protein CRIPT	No_function_in_NR	,GO:0005737,GO:0008017,GO:0031122,GO:0043436,GO:0044248,GO:1901565,
g773.t1	No_function_in_Refseq/Swissprot/TAIR_db	No_function_in_L.albus	No_function_in_NR	NO_GO_reported
g774.t1	No_function_in_Refseq/Swissprot/TAIR_db	No_function_in_L.albus	No_function_in_NR	NO_GO_reported
g775.t1	No_function_in_Refseq/Swissprot/TAIR_db	No_function_in_L.albus	No_function_in_NR	GO:0004672,GO:0005524,GO:0006468,
g776.t1	PREDICTED: putative receptor-like protein kinase At4g00960 isoform X1	Putative protein kinase RLK-Pelle-DLSV family	No_function_in_NR	,GO:0004672,GO:0004674,GO:0004715,GO:0005524,GO:0005886,GO:0006468,GO:0006952,GO:0009506,GO:0016021,GO:0018108
g777.t1	No_function_in_Refseq/Swissprot/TAIR_db	No_function_in_L.albus	No_function_in_NR	NO_GO_reported
g778.t1	PREDICTED: F-box protein SKIP22-like	Putative F-box domain-containing protein	No_function_in_NR	,GO:0005515
g780.t1	PREDICTED: pre-mRNA-processing protein 40A-like	Putative transcription factor %26 chromatin remodeling ARID family	No_function_in_NR	,GO:0005515,GO:0045292
g781.t1	No_function_in_Refseq/Swissprot/TAIR_db	No_function_in_L.albus	No_function_in_NR	GO:0005576,GO:0008083,GO:0008283,
g782.t1	PREDICTED: uncharacterized protein LOC109346429	Putative 16S rRNA %28uracil%281498%29-N%283%29%29-methyltransferase	No_function_in_NR	,GO:0006364,GO:0008168
g783.t1	No_function_in_Refseq/Swissprot/TAIR_db	No_function_in_L.albus	hypothetical protein Lal_00011779	NO_GO_reported
g784.t1	Ribosomal protein S21e	Putative ribosomal protein S21e	No_function_in_NR	,GO:0000447,GO:0000461,GO:0003735,GO:0005634,GO:0005737,GO:0005829,GO:0005840,GO:0006412,GO:0009536,GO:0022627,
g785.t1	PREDICTED: cyclin-D4-1-like	Putative cyclin	No_function_in_NR	NO_GO_reported
g786.t1	No_function_in_Refseq/Swissprot/TAIR_db	No_function_in_L.albus	No_function_in_NR	GO:0005886,
g787.t1	PREDICTED: LIM domain-containing protein WLIM1-like	Putative transcription factor interactor and regulator LIM family	No_function_in_NR	,GO:0008270
g789.t1	No_function_in_Refseq/Swissprot/TAIR_db	No_function_in_L.albus	No_function_in_NR	GO:0004553,GO:0005975,
g790.t1	PREDICTED: uncharacterized protein LOC109346421, partial	hypothetical protein	No_function_in_NR	NO_GO_reported
g791.t1	PREDICTED: uncharacterized protein DDB_G0286299 isoform X2	hypothetical protein	No_function_in_NR	NO_GO_reported
g792.t1	PREDICTED: uncharacterized protein LOC109344894	hypothetical protein	No_function_in_NR	NO_GO_reported
g793.t1	vaculolar sorting receptor 3	Putative EGF-like calcium-binding domain PA domain-containing protein	No_function_in_NR	,GO:0000137,GO:0005509,GO:0005739,GO:0005768,GO:0005794,GO:0005802,GO:0006511,GO:0006623,GO:0006896,GO:0016020,GO:0017119,GO:0061630,
g794.t1	PREDICTED: transcription factor bHLH85-like	Putative transcription factor bHLH family	No_function_in_NR	,GO:0001046,GO:0001228,GO:0005634,GO:0006366,GO:0046983
g795.t1	PREDICTED: transcription factor bHLH139-like	Putative transcription factor bHLH family	No_function_in_NR	,GO:0005488,GO:0046983
g796.t1	PREDICTED: zinc finger protein-like 1 homolog	Putative transcription factor C2H2 family	No_function_in_NR	NO_GO_reported
g797.t1	PREDICTED: pentatricopeptide repeat-containing protein At5g43790	Putative tetratricopeptide-like helical domain DYW domain-containing protein	No_function_in_NR	,GO:0005515,GO:0008270,GO:0008568
g798.t1	PREDICTED: ATP-dependent Clp protease proteolytic subunit-related protein 1, chloroplastic-like	Putative endopeptidase Clp	No_function_in_NR	,GO:0004176,GO:0004252,GO:0006508,GO:0009534,GO:0009840,GO:0009941
g799.t1	PREDICTED: zinc finger protein ZAT10-like	Putative transcription factor C2H2 family	No_function_in_NR	,GO:0003700
g800.t1	PREDICTED: BTB/POZ domain-containing protein NPY2-like isoform X1	Putative BTB%2FPOZ domain-containing protein NPY2	No_function_in_NR	,GO:0005515,GO:0009958,GO:0071944
g801.t1	PREDICTED: QWRF motif-containing protein 2-like isoform X2	Putative QWRF family protein	No_function_in_NR	NO_GO_reported
g802.t1	PREDICTED: uncharacterized protein LOC109346412	Putative transcriptional coactivator Hfi1%2FTranscriptional adapter 1	No_function_in_NR	,GO:0070461
g803.t1	PREDICTED: PXMP2/4 family protein 4-like	putative protein	No_function_in_NR	,GO:0016021
g804.t1	PREDICTED: somatic embryogenesis receptor kinase 1-like isoform X2	Putative transferase	No_function_in_NR	,GO:0005515
g805.t1	No_function_in_Refseq/Swissprot/TAIR_db	No_function_in_L.albus	No_function_in_NR	GO:0006355,GO:0008270,
g806.t1	No_function_in_Refseq/Swissprot/TAIR_db	No_function_in_L.albus	No_function_in_NR	NO_GO_reported
g807.t1	PREDICTED: probable protein phosphatase 2C 63	Putative protein-serine%2Fthreonine phosphatase	No_function_in_NR	,GO:0004722,GO:0006470,GO:0016791,GO:0043169,GO:0046872
g808.t1	PREDICTED: uncharacterized protein LOC109349987	putative protein	No_function_in_NR	NO_GO_reported
g809.t1	PREDICTED: thioredoxin domain-containing protein 9 homolog isoform X2	Putative thioredoxin-like protein	No_function_in_NR	,GO:0005524,GO:0005737,GO:0006457,GO:0008479,GO:0008616,GO:0045454
g810.t1	No_function_in_Refseq/Swissprot/TAIR_db	No_function_in_L.albus	No_function_in_NR	NO_GO_reported
g811.t1	PREDICTED: alpha-L-fucosidase 2	Putative glycosidase	No_function_in_NR	,GO:0004560,GO:0005975,GO:0016021,GO:0047513,GO:0048046
g812.t1	PREDICTED: uncharacterized protein LOC109346402	hypothetical protein	No_function_in_NR	NO_GO_reported
g813.t1	PREDICTED: transcription factor bHLH113-like	Putative transcription factor bHLH family	No_function_in_NR	,GO:0001046,GO:0001228,GO:0005634,GO:0006366,GO:0046983
g814.t1	PREDICTED: triacylglycerol lipase 1	Putative triacylglycerol lipase	No_function_in_NR	,GO:0004806,GO:0006629,GO:0016042,GO:0016788
g815.t1	PREDICTED: UDP-glycosyltransferase 84B2-like	Putative hexosyltransferase	No_function_in_NR	,GO:0008194
g816.t1	No_function_in_Refseq/Swissprot/TAIR_db	No_function_in_L.albus	No_function_in_NR	GO:0045087,GO:0050793,
g817.t1	No_function_in_Refseq/Swissprot/TAIR_db	No_function_in_L.albus	No_function_in_NR	GO:0045087,GO:0050793,
g818.t1	UNC-50 family protein	putative protein	No_function_in_NR	,GO:0003674,GO:0005634,GO:0005797,GO:0030173,
g819.t1	PREDICTED: protein TIC 21, chloroplastic-like	putative protein	No_function_in_NR	NO_GO_reported
g820.t1	D-3-phosphoglycerate dehydrogenase	Putative phosphoglycerate dehydrogenase	No_function_in_NR	,GO:0000096,GO:0004617,GO:0005524,GO:0005739,GO:0005829,GO:0005886,GO:0006564,GO:0009507,GO:0009536,GO:0009555,GO:0009561,GO:0009570,GO:0009793,GO:0016597,GO:0016616,GO:0051287,GO:0055114,
g821.t1	PREDICTED: sodium/proton antiporter 1	Putative citrate transporter-like domain-containing protein	No_function_in_NR	,GO:0006814,GO:0015297,GO:0016021,GO:0055085
g822.t1	PREDICTED: uncharacterized protein LOC109346394	Putative arylformamidase	No_function_in_NR	,GO:0004061,GO:0019441
g823.t1	PREDICTED: cyclin-D3-1-like	Putative cyclin	No_function_in_NR	,GO:0000082,GO:0005634,GO:0009735,GO:0048316
g824.t1	PREDICTED: phosphatidylinositol 3,4,5-trisphosphate 3-phosphatase and protein-tyrosine-phosphatase PTEN2A-like isoform X1	Putative phosphoric monoester hydrolase	No_function_in_NR	,GO:0004725,GO:0016311,GO:0016791
g826.t1	PREDICTED: probable cysteine protease RD21B	Putative actinidain	No_function_in_NR	,GO:0006508,GO:0008234
g827.t1	PREDICTED: actin-interacting protein 1-2-like	No_function_in_L.albus	No_function_in_NR	,GO:0005515
g828.t1	PREDICTED: heavy metal-associated isoprenylated plant protein 37-like	Putative heavy metal-associated domain HMA	No_function_in_NR	,GO:0005737,GO:0030001,GO:0046872,GO:0046914,GO:0046916
g829.t1	PREDICTED: heavy metal-associated isoprenylated plant protein 20-like	Putative heavy metal-associated domain HMA	No_function_in_NR	,GO:0005737,GO:0030001,GO:0046872,GO:0046914,GO:0046916
g830.t1	No_function_in_Refseq/Swissprot/TAIR_db	No_function_in_L.albus	No_function_in_NR	NO_GO_reported
g831.t1	PREDICTED: E2F transcription factor-like E2FE	Putative transcription factor E2F-DP family	No_function_in_NR	,GO:0000978,GO:0005667,GO:0006355,GO:0006357
g832.t1	PREDICTED: probable splicing factor 3A subunit 1	Putative splicing factor 3A subunit 1	No_function_in_NR	,GO:0000381,GO:0000389,GO:0003723,GO:0005515,GO:0005686,GO:0006396,GO:0045292,GO:0071004,GO:0071013
g833.t1	PREDICTED: beta-glucuronosyltransferase GlcAT14A-like	Putative glucuronosyltransferase	No_function_in_NR	,GO:0005794,GO:0008375,GO:0015020,GO:0016020,GO:0016021,GO:0016757,GO:0030158
g834.t1	No_function_in_Refseq/Swissprot/TAIR_db	No_function_in_L.albus	No_function_in_NR	GO:0006355,GO:0032783,
g835.t1	PREDICTED: probable ribose-5-phosphate isomerase 2	Putative ribose-5-phosphate isomerase	No_function_in_NR	,GO:0004751,GO:0009052
g836.t1	PREDICTED: exonuclease V, chloroplastic-like isoform X1	No_function_in_L.albus	No_function_in_NR	,GO:0045145
g837.t1	PREDICTED: sulfhydryl oxidase 2-like isoform X2	Putative thiol oxidase	No_function_in_NR	,GO:0003756,GO:0005615,GO:0006457,GO:0016971,GO:0016972,GO:0030173,GO:0045454,GO:0055114
g838.t1	PREDICTED: repressor of RNA polymerase III transcription MAF1 homolog	Putative repressor of RNA polymerase III transcription Maf1	No_function_in_NR	,GO:0000994,GO:0005634,GO:0005737,GO:0006351,GO:0016480,GO:0070217
g839.t1	PREDICTED: uncharacterized protein LOC109344886	putative protein	No_function_in_NR	NO_GO_reported
g840.t1	PREDICTED: sarcoplasmic reticulum histidine-rich calcium-binding protein-like isoform X2	hypothetical protein	No_function_in_NR	NO_GO_reported
g841.t1	PREDICTED: fruit protein pKIWI502-like	Putative hydrogen dehydrogenase %28NADP%28%2B%29%29	No_function_in_NR	,GO:0016491
g842.t1	ATP synthase alpha/beta family protein	Putative H%28%2B%29-transporting two-sector ATPase	No_function_in_NR	,GO:0000275,GO:0005507,GO:0005524,GO:0005739,GO:0005753,GO:0005794,GO:0005829,GO:0005886,GO:0006754,GO:0015986,GO:0015991,GO:0016887,GO:0042776,GO:0045261,GO:0046034,GO:0046933,GO:0046961,GO:1902600,
g843.t1	PREDICTED: protein DETOXIFICATION 12-like	Putative multi antimicrobial extrusion protein	No_function_in_NR	,GO:0015297,GO:0016020,GO:0042910,GO:0055085,GO:1990961
g844.t1	PREDICTED: uncharacterized protein LOC109346374	Putative cyclin-D1-binding protein	No_function_in_NR	,GO:0051726
g845.t1	PREDICTED: sec-independent protein translocase protein TATC, chloroplastic-like	Putative sec-independent periplasmic protein translocase TatC	No_function_in_NR	,GO:0009535,GO:0016021,GO:0033281,GO:0043953,GO:0045038
g846.t1	PREDICTED: CDP-diacylglycerol--serine O-phosphatidyltransferase 1-like	Putative CDP-diacylglycerol--serine O-phosphatidyltransferase	No_function_in_NR	,GO:0005634,GO:0005789,GO:0006659,GO:0016021,GO:0016740,GO:0106245
g847.t1	PREDICTED: DExH-box ATP-dependent RNA helicase DExH5, mitochondrial-like	Putative RNA helicase	No_function_in_NR	,GO:0003676,GO:0004004,GO:0004386,GO:0005524,GO:0005634,GO:0005737,GO:0006396,GO:0044822
g848.t1	Aldolase superfamily protein	Fructose-bisphosphate aldolase 1	No_function_in_NR	,GO:0003824,GO:0004332,GO:0005739,GO:0005829,GO:0006094,GO:0006096,GO:0006098,GO:0006979,GO:0009507,GO:0009534,GO:0009536,GO:0009570,GO:0010287,GO:0030388,
g849.t1	PREDICTED: E3 ubiquitin-protein ligase RHA2A-like	Putative transcription factor C2H2 family	No_function_in_NR	NO_GO_reported
g850.t1	PREDICTED: zinc finger CCCH domain-containing protein 15-like	Putative transcription factor C3H family	No_function_in_NR	,GO:0046872
g851.t1	PREDICTED: amino-acid permease BAT1 homolog	Putative amino acid%2Fpolyamine transporter I	No_function_in_NR	,GO:0005313,GO:0005887,GO:0006865,GO:0015180,GO:0015181,GO:0015185,GO:0015189,GO:0015297,GO:0015808,GO:0015812,GO:0016020,GO:0016021,GO:0022857,GO:0055085,GO:0089711,GO:1903401,GO:1903826
g852.t1	No_function_in_Refseq/Swissprot/TAIR_db	No_function_in_L.albus	No_function_in_NR	GO:0006644,GO:0042577,
g853.t1	PREDICTED: elongator complex protein 2-like	Putative transcription factor WD40-like family	No_function_in_NR	,GO:0005515
g854.t1	No_function_in_Refseq/Swissprot/TAIR_db	No_function_in_L.albus	No_function_in_NR	GO:0004672,GO:0005524,GO:0006468,GO:0030247,
g855.t1	PREDICTED: uncharacterized protein LOC109344740	hypothetical protein	No_function_in_NR	NO_GO_reported
g856.t1	PREDICTED: probable protein phosphatase 2C 15	Putative protein-serine%2Fthreonine phosphatase	No_function_in_NR	,GO:0004722,GO:0006470,GO:0016791
g857.t1	No_function_in_Refseq/Swissprot/TAIR_db	No_function_in_L.albus	No_function_in_NR	NO_GO_reported
g858.t1	PREDICTED: probable leucine-rich repeat receptor-like protein kinase At1g68400	Putative protein kinase RLK-Pelle-LRR-III family	No_function_in_NR	,GO:0004672,GO:0005524,GO:0006468,GO:0016021
g859.t1	PREDICTED: endoribonuclease LACTB2 isoform X2	Putative metallo-beta-lactamase	No_function_in_NR	NO_GO_reported
g860.t1	Chaperone DnaJ-domain superfamily protein	Putative DnaJ domain-containing protein	No_function_in_NR	,GO:0008092,GO:0009638,GO:0009958,
g861.t1	PREDICTED: zinc finger protein 6-like	No_function_in_L.albus	No_function_in_NR	,GO:0010090
g862.t1	PREDICTED: uncharacterized protein LOC109344885	putative protein	No_function_in_NR	NO_GO_reported
g863.t1	PREDICTED: uncharacterized protein LOC109346351 isoform X1	putative protein	No_function_in_NR	NO_GO_reported
g864.t1	PREDICTED: A-agglutinin anchorage subunit-like	hypothetical protein	No_function_in_NR	NO_GO_reported
g865.t1	Glutamine--tRNA ligase	Putative glutamine--tRNA ligase	No_function_in_NR	,GO:0000166,GO:0003723,GO:0004812,GO:0004819,GO:0005524,GO:0005737,GO:0005739,GO:0005829,GO:0006412,GO:0006418,GO:0006425,GO:0043039,
g866.t1	PREDICTED: myb-related protein 340-like	Putative transcription factor MYB-HB-like family	No_function_in_NR	,GO:0003677,GO:0003700,GO:0003824,GO:0006355,GO:0008152,GO:0043565
g867.t1	No_function_in_Refseq/Swissprot/TAIR_db	No_function_in_L.albus	No_function_in_NR	NO_GO_reported
g868.t1	No_function_in_Refseq/Swissprot/TAIR_db	No_function_in_L.albus	No_function_in_NR	NO_GO_reported
g869.t1	PREDICTED: uncharacterized protein LOC109346346	No_function_in_L.albus	No_function_in_NR	NO_GO_reported
g871.t1	PREDICTED: uncharacterized protein LOC109346344 isoform X1	putative protein	No_function_in_NR	NO_GO_reported
g872.t1	No_function_in_Refseq/Swissprot/TAIR_db	No_function_in_L.albus	No_function_in_NR	NO_GO_reported
g873.t1	PREDICTED: LOB domain-containing protein 40-like	Putative transcription factor AS2-LOB family	No_function_in_NR	NO_GO_reported
g874.t1	3-ketoacyl-CoA synthase 6	Putative oxidoreductase Very-long-chain 3-oxoacyl-CoA synthase	No_function_in_NR	,GO:0000038,GO:0005737,GO:0005739,GO:0005783,GO:0006633,GO:0009409,GO:0009416,GO:0009826,GO:0010025,GO:0016020,GO:0016021,GO:0016746,GO:0016747,GO:0042335,GO:0102756,
g875.t1	PREDICTED: ethylene-responsive transcription factor ERF118-like isoform X1	Putative transcription factor AP2-EREBP family	No_function_in_NR	,GO:0003677,GO:0003700,GO:0006355
g877.t1	protein phosphatase 2A subunit A2	putative protein	No_function_in_NR	,GO:0000159,GO:0003684,GO:0005515,GO:0005634,GO:0005737,GO:0005829,GO:0006289,GO:0006470,GO:0019888,GO:0042325,GO:0043161,
g878.t1	PREDICTED: probable carboxylesterase 17	Putative carboxylesterase	No_function_in_NR	,GO:0008152,GO:0016787
g879.t1	PREDICTED: GDT1-like protein 4	Putative Gdt1 family protein	No_function_in_NR	,GO:0016021
g880.t1	PREDICTED: uncharacterized protein ycf45	Putative AAA domain-containing protein R3H	No_function_in_NR	,GO:0005524,GO:0016887
g882.t1	No_function_in_Refseq/Swissprot/TAIR_db	No_function_in_L.albus	No_function_in_NR	NO_GO_reported
g883.t1	PREDICTED: uncharacterized protein LOC109344737	Putative major facilitator superfamily domain-containing protein	No_function_in_NR	NO_GO_reported
g884.t1	PREDICTED: protein NUCLEAR FUSION DEFECTIVE 4-like	Putative major facilitator superfamily	No_function_in_NR	,GO:0022857,GO:0055085
g885.t1	PREDICTED: protein NUCLEAR FUSION DEFECTIVE 4-like isoform X1	Putative major facilitator superfamily	No_function_in_NR	NO_GO_reported
g886.t1	No_function_in_Refseq/Swissprot/TAIR_db	No_function_in_L.albus	No_function_in_NR	GO:0003735,GO:0005840,GO:0006355,GO:0006357,GO:0006412,GO:0032784,
g887.t1	PREDICTED: probable pectate lyase 18	Putative pectate lyase	No_function_in_NR	,GO:0016021,GO:0030570,GO:0045490,GO:0046872
g888.t1	PREDICTED: transcription repressor OFP13-like	Putative transcription factor OFP family	No_function_in_NR	,GO:0045892
g889.t1	PREDICTED: uncharacterized protein LOC109346321 isoform X2	Putative inner centromere ARK-binding protein	No_function_in_NR	NO_GO_reported
g890.t1	PREDICTED: cationic amino acid transporter 7, chloroplastic-like	Putative amino acid%2Fpolyamine transporter I cationic amino acid transporter	No_function_in_NR	,GO:0005887,GO:0015179,GO:0015297,GO:0016020,GO:0022857,GO:0055085,GO:1902475
g891.t1	PREDICTED: transcription factor DIVARICATA-like	Putative transcription factor MYB-HB-like family	No_function_in_NR	,GO:0003677,GO:0005634,GO:0006351,GO:0006355
g892.t1	PREDICTED: uncharacterized protein LOC109346316 isoform X1	Putative NADH%3Aubiquinone reductase %28H%28%2B%29-translocating%29	No_function_in_NR	NO_GO_reported
g893.t1	PREDICTED: uncharacterized protein At2g38710-like	Putative AMMECR1 domain-containing protein	No_function_in_NR	NO_GO_reported
g894.t1	PREDICTED: omega-6 fatty acid desaturase, endoplasmic reticulum isozyme 1-like	Omega-6 fatty acid desaturase endoplasmic reticulum isozyme 1	No_function_in_NR	,GO:0005789,GO:0006629,GO:0006636,GO:0016021,GO:0016717,GO:0050184,GO:0055114
g895.t1	vesicle-associated membrane protein 727	Putative Longin-like domain-containing protein	No_function_in_NR	,GO:0005768,GO:0006623,GO:0007033,GO:0016021,GO:0016192,GO:0031201,GO:0033263,
g896.t1	PREDICTED: coatomer subunit delta-like isoform X1	Putative Longin-like domain coatomer delta subunit Mu domain-containing protein	No_function_in_NR	,GO:0005829,GO:0006890,GO:0009506,GO:0015031,GO:0030126
g897.t1	PREDICTED: uncharacterized protein LOC109346310	Putative haemerythrin	No_function_in_NR	NO_GO_reported
g898.t1	No_function_in_Refseq/Swissprot/TAIR_db	No_function_in_L.albus	No_function_in_NR	NO_GO_reported
g899.t1	PREDICTED: ACT domain-containing protein ACR12-like	Putative ACT domain-containing protein	No_function_in_NR	,GO:0008152,GO:0009535,GO:0009570,GO:0016597
g900.t1	PREDICTED: LOW QUALITY PROTEIN: uncharacterized protein LOC109346306	hypothetical protein	No_function_in_NR	NO_GO_reported
g901.t1	PREDICTED: germin-like protein subfamily 3 member 2	Putative germin rmlC-like cupin domain-containing protein	No_function_in_NR	,GO:0004784,GO:0005576,GO:0019430,GO:0030145,GO:0045735,GO:0055114
g902.t1	GHMP kinase family protein	Putative diphosphomevalonate decarboxylase	No_function_in_NR	,GO:0004163,GO:0005524,GO:0005634,GO:0005829,GO:0008299,GO:0016831,GO:0019287,GO:1901135,
g903.t1	PREDICTED: outer envelope pore protein 16-4, chloroplastic-like	Mitochondrial inner membrane translocase subunit Tim17%2FTim22%2FTim23%2Fperoxisomal protein PMP24	No_function_in_NR	,GO:0015266,GO:0016021,GO:0033365,GO:0042721,GO:0045039
g904.t1	Ribosomal L22e protein family	Putative ribosomal protein L22e	No_function_in_NR	,GO:0002181,GO:0003723,GO:0003729,GO:0003735,GO:0005730,GO:0005737,GO:0005829,GO:0005840,GO:0006412,GO:0009506,GO:0022625,GO:0022626,
g905.t1	PREDICTED: magnesium/proton exchanger	Putative sodium%2Fcalcium exchanger membrane region	No_function_in_NR	,GO:0016021,GO:0055085
g906.t1	PREDICTED: poly	Putative NAD%28%2B%29 ADP-ribosyltransferase transcription regulator SAP family	No_function_in_NR	,GO:0003950,GO:0006471
g907.t1	No_function_in_Refseq/Swissprot/TAIR_db	No_function_in_L.albus	No_function_in_NR	NO_GO_reported
g908.t1	PREDICTED: uncharacterized protein At5g01610-like	putative protein	No_function_in_NR	NO_GO_reported
g909.t1	PREDICTED: pectinesterase inhibitor-like	No_function_in_L.albus	No_function_in_NR	,GO:0004857
g910.t1	PREDICTED: probable pectinesterase/pectinesterase inhibitor 41	Putative pectinesterase	No_function_in_NR	,GO:0004857,GO:0005618,GO:0030599,GO:0042545,GO:0043086,GO:0045330,GO:0045490,GO:0046910
g911.t1	No_function_in_Refseq/Swissprot/TAIR_db	No_function_in_L.albus	No_function_in_NR	GO:0004857,
g912.t1	PREDICTED: endoglucanase 17-like	Putative cellulase	No_function_in_NR	,GO:0004553,GO:0005975
g913.t1	PREDICTED: exopolygalacturonase clone GBGE184-like	Putative glycosidase	No_function_in_NR	,GO:0004650,GO:0005975
g914.t1	PREDICTED: ethylene-responsive transcription factor ERF071	Putative transcription factor AP2-EREBP family	No_function_in_NR	,GO:0003677,GO:0003700,GO:0006355,GO:0009873
g915.t1	Ribosomal protein L19e family protein	Putative ribosomal protein L19%2FL19e	No_function_in_NR	,GO:0003723,GO:0003729,GO:0003735,GO:0005737,GO:0005829,GO:0005840,GO:0006412,GO:0010035,GO:0022625,
g916.t1	PREDICTED: kinesin-like protein KIN-14I isoform X2	Putative minus-end-directed kinesin ATPase	No_function_in_NR	,GO:0003777,GO:0005515,GO:0005524,GO:0005871,GO:0005874,GO:0007018,GO:0008017,GO:0016887,GO:1990939
g918.t1	PREDICTED: probable galacturonosyltransferase-like 7	Putative polygalacturonate 4-alpha-galacturonosyltransferase	No_function_in_NR	,GO:0000271,GO:0005794,GO:0016757
g919.t1	PREDICTED: uncharacterized protein LOC109346288	putative protein	No_function_in_NR	NO_GO_reported
g920.t1	CTP synthase family protein	Putative CTP synthase %28glutamine hydrolyzing%29	No_function_in_NR	,GO:0003883,GO:0005524,GO:0005829,GO:0006221,GO:0006241,GO:0006541,GO:0019856,GO:0042802,GO:0044210,GO:0097268,
g921.t1	Probable protein disulfide-isomerase A6	Putative protein disulfide-isomerase	No_function_in_NR	,GO:0003756,GO:0005783,GO:0005788,GO:0006457,GO:0034976,GO:0045454,
g922.t1	PREDICTED: transcription factor MYB12-like	Putative transcription factor MYB-HB-like family	No_function_in_NR	NO_GO_reported
g923.t1	PREDICTED: uncharacterized protein LOC109346285	Putative galactolipase	No_function_in_NR	,GO:0006629,GO:0008970
g924.t1	PREDICTED: uncharacterized protein LOC109346284	Putative 43kDa postsynaptic protein	No_function_in_NR	,GO:0005515
g925.t1	No_function_in_Refseq/Swissprot/TAIR_db	No_function_in_L.albus	No_function_in_NR	GO:0000155,GO:0007165,
g926.t1	No_function_in_Refseq/Swissprot/TAIR_db	No_function_in_L.albus	No_function_in_NR	GO:0000160,GO:0016310,GO:0016772,
g927.t1	PREDICTED: vacuolar protein sorting-associated protein 51 homolog	Putative vacuolar protein sorting-associated protein	No_function_in_NR	NO_GO_reported
g928.t1	PREDICTED: bZIP transcription factor 53-like	Putative transcription factor bZIP family	No_function_in_NR	,GO:0000165,GO:0003700,GO:0004707,GO:0005622,GO:0006355,GO:0043565
g929.t1	PREDICTED: calvin cycle protein CP12-2, chloroplastic-like	putative protein	No_function_in_NR	NO_GO_reported
g930.t1	No_function_in_Refseq/Swissprot/TAIR_db	No_function_in_L.albus	No_function_in_NR	GO:0005746,
g931.t1	PREDICTED: histone-lysine N-methyltransferase EZA1 isoform X3	Putative histone-lysine N-methyltransferase chromatin remodeling SET family	No_function_in_NR	,GO:0003727,GO:0005515,GO:0005677,GO:0006349,GO:0009506,GO:0018024,GO:0031519,GO:0034968
g932.t1	PREDICTED: probable serine/threonine-protein kinase PBL26	Putative protein kinase RLK-Pelle-Extensin family	No_function_in_NR	,GO:0004672,GO:0004674,GO:0005524,GO:0006468,GO:0016021
g933.t1	PREDICTED: titin homolog	Putative INO80 complex subunit B-like region Zinc finger HIT-type INO80 complex subunit Ies2	No_function_in_NR	,GO:0006338,GO:0031011
g934.t1	nuclear encoded CLP protease 5	Putative endopeptidase Clp	No_function_in_NR	,GO:0004176,GO:0004252,GO:0005576,GO:0006508,GO:0006515,GO:0006778,GO:0009368,GO:0009507,GO:0009532,GO:0009534,GO:0009570,GO:0009579,GO:0009793,GO:0009840,GO:0009941,GO:0048827,GO:0051117,GO:0065003,GO:1901575,
g935.t1	PREDICTED: beta-carotene isomerase D27, chloroplastic	Putative beta-carotene isomerase	No_function_in_NR	,GO:0005506
g936.t1	PREDICTED: pentatricopeptide repeat-containing protein At1g02370, mitochondrial-like	Putative tetratricopeptide-like helical domain-containing protein	No_function_in_NR	,GO:0005515
g937.t1	PREDICTED: uncharacterized protein LOC109346272	Putative cytochrome c-552%2FDMSO reductase-like haem-binding domain-containing protein	No_function_in_NR	,GO:0020037
g938.t1	PREDICTED: probable WRKY transcription factor 23	Putative transcription factor WRKY family	No_function_in_NR	,GO:0003700,GO:0006355,GO:0043565
g939.t1	PREDICTED: uncharacterized protein LOC109346267 isoform X2	No_function_in_L.albus	No_function_in_NR	NO_GO_reported
g940.t1	PREDICTED: probable glycerol-3-phosphate acyltransferase 3	Putative glycerol-3-phosphate 1-O-acyltransferase	No_function_in_NR	,GO:0004366,GO:0010143,GO:0016021,GO:0016311,GO:0016746,GO:0016791,GO:0090447
g941.t1	PREDICTED: long chain acyl-CoA synthetase 1	Putative long-chain-fatty-acid--CoA ligase	No_function_in_NR	,GO:0001676,GO:0004467
g942.t1	No_function_in_Refseq/Swissprot/TAIR_db	No_function_in_L.albus	No_function_in_NR	GO:0005634,GO:0006281,GO:0006338,GO:0035267,GO:0043967,GO:0043968,GO:0045892,
g943.t1	PREDICTED: gibberellin 2-beta-dioxygenase 2-like	Putative gibberellin 2-beta-dioxygenase	No_function_in_NR	,GO:0005506,GO:0009416,GO:0009686,GO:0016707,GO:0045487,GO:0052634,GO:0055114
g944.t1	No_function_in_Refseq/Swissprot/TAIR_db	No_function_in_L.albus	No_function_in_NR	GO:0010112,
g945.t1	No_function_in_Refseq/Swissprot/TAIR_db	No_function_in_L.albus	No_function_in_NR	NO_GO_reported
g946.t1	No_function_in_Refseq/Swissprot/TAIR_db	No_function_in_L.albus	No_function_in_NR	NO_GO_reported
g947.t1	No_function_in_Refseq/Swissprot/TAIR_db	No_function_in_L.albus	No_function_in_NR	NO_GO_reported
g948.t1	PREDICTED: uncharacterized protein LOC109346259	No_function_in_L.albus	No_function_in_NR	NO_GO_reported
g949.t1	ubiquitin 6	Putative zinc-binding ribosomal protein	No_function_in_NR	,GO:0003729,GO:0003735,GO:0005515,GO:0005622,GO:0005634,GO:0005737,GO:0005794,GO:0005829,GO:0005840,GO:0006412,GO:0006511,GO:0016567,GO:0019941,GO:0022627,GO:0031386,GO:0031625,
g950.t1	PREDICTED: zinc finger protein 598-like	No_function_in_L.albus	No_function_in_NR	,GO:0061630,GO:0072344
g951.t1	PREDICTED: squamosa promoter-binding-like protein 1 isoform X1	Putative transcription factor SBP family	No_function_in_NR	,GO:0003677,GO:0005634
g952.t1	PREDICTED: pectinesterase-like	Putative pectinesterase	No_function_in_NR	,GO:0004857,GO:0005576,GO:0005618,GO:0030599,GO:0042545,GO:0043086,GO:0045330,GO:0045490,GO:0046910
g953.t1	PREDICTED: pectinesterase-like	Putative pectinesterase	No_function_in_NR	,GO:0004857,GO:0030599,GO:0042545,GO:0046910,GO:0071555,GO:0071944
g954.t1	PREDICTED: ABC transporter B family member 21-like	Putative xenobiotic-transporting ATPase	No_function_in_NR	,GO:0005524,GO:0016021,GO:0042626,GO:0055085,GO:0140359
g955.t1	PREDICTED: uncharacterized protein LOC109346252	No_function_in_L.albus	No_function_in_NR	,GO:0051321
g956.t1	PREDICTED: transcription factor MYB86-like	Putative transcription factor MYB-HB-like family	No_function_in_NR	,GO:0003677,GO:0016020
g957.t1	PREDICTED: protein ABC transporter 1, mitochondrial	Putative cadmium-transporting ATPase	No_function_in_NR	NO_GO_reported
g958.t1	PREDICTED: protein phosphatase 2C 32-like isoform X1	Putative protein-serine%2Fthreonine phosphatase	No_function_in_NR	,GO:0004722,GO:0004741,GO:0005543,GO:0005886,GO:0006355,GO:0006470,GO:0010074,GO:0016791
g959.t1	No_function_in_Refseq/Swissprot/TAIR_db	No_function_in_L.albus	No_function_in_NR	GO:0003676,GO:0008270,
g960.t1	PREDICTED: uncharacterized protein C9orf78 homolog	Putative hepatocellular carcinoma-associated antigen 59	No_function_in_NR	NO_GO_reported
g961.t1	PREDICTED: transmembrane protein 184A-like	Putative organic solute transporter subunit alpha%2FTransmembrane protein	No_function_in_NR	,GO:0005215,GO:0006810,GO:0016021
g962.t1	No_function_in_Refseq/Swissprot/TAIR_db	No_function_in_L.albus	No_function_in_NR	GO:0003676,
g963.t1	Phytochrome type A	Phytochrome A	No_function_in_NR	,GO:0000155,GO:0000160,GO:0005515,GO:0005737,GO:0006351,GO:0006355,GO:0007165,GO:0009584,GO:0009585,GO:0009630,GO:0009638,GO:0009640,GO:0009881,GO:0010018,GO:0010161,GO:0010201,GO:0010203,GO:0016604,GO:0017006,GO:0017148,GO:0018298,GO:0023014,GO:0031516,GO:0042803,GO:0046685
g964.t1	5'-3' exonuclease family protein	Flap endonuclease 1	No_function_in_NR	,GO:0003677,GO:0003824,GO:0004518,GO:0005634,GO:0008409,GO:0009411,GO:0016788,GO:0017108,GO:0048256,
g965.t1	PREDICTED: transcription factor MYB86-like	Putative transcription factor MYB-HB-like family	No_function_in_NR	NO_GO_reported
g966.t1	No_function_in_Refseq/Swissprot/TAIR_db	No_function_in_L.albus	No_function_in_NR	NO_GO_reported
g967.t1	PREDICTED: transcription factor PIF3-like	Putative transcription factor bHLH family	No_function_in_NR	,GO:0003700,GO:0006355,GO:0046983
g968.t1	PREDICTED: uncharacterized protein LOC109344877	hypothetical protein	No_function_in_NR	NO_GO_reported
g969.t1	hypothetical protein PHAVU_007G205200g	hypothetical protein	No_function_in_NR	NO_GO_reported
g970.t1	PREDICTED: uncharacterized protein LOC109346240	Putative chromatin regulator PHD family	No_function_in_NR	NO_GO_reported
g971.t1	PREDICTED: uncharacterized protein LOC109346239	Putative meiosis regulator and mRNA stability factor 1 PIN domain-containing protein	No_function_in_NR	,GO:0005777,GO:0010468
g972.t1	PREDICTED: myosin-11-like	hypothetical protein	No_function_in_NR	NO_GO_reported
g973.t1	PREDICTED: proteoglycan 4-like isoform X3	Putative glucan endo-1 3-beta-D-glucosidase	No_function_in_NR	,GO:0004553,GO:0005975
g974.t1	PREDICTED: probable receptor-like protein kinase At5g18500 isoform X1	Putative protein kinase RLK-Pelle-RLCK-V family	No_function_in_NR	,GO:0004672,GO:0004674,GO:0005524,GO:0006468,GO:0016021
g975.t1	shaggy-related kinase 11	Putative protein-serine%2Fthreonine kinase CMGC-GSK family	No_function_in_NR	,GO:0004672,GO:0004674,GO:0005515,GO:0005524,GO:0005634,GO:0005737,GO:0006468,GO:0007165,GO:0009651,GO:0009933,GO:0016310,GO:0042538,GO:1901002,
g976.t1	PREDICTED: uncharacterized protein LOC109346231	Putative pyroglutamyl-peptidase I	No_function_in_NR	,GO:0005829,GO:0006508,GO:0016920
g977.t1	No_function_in_Refseq/Swissprot/TAIR_db	No_function_in_L.albus	No_function_in_NR	NO_GO_reported
g978.t1	PREDICTED: uncharacterized protein LOC109346231	Putative pyroglutamyl-peptidase I	No_function_in_NR	,GO:0005829,GO:0006508,GO:0016920
g979.t1	non-intrinsic ABC protein 9	Putative iron-chelate-transporting ATPase	No_function_in_NR	,GO:0005524,GO:0005829,GO:0022857,
g980.t1	PREDICTED: putative pentatricopeptide repeat-containing protein At1g56570	Putative tetratricopeptide-like helical domain DYW domain-containing protein	No_function_in_NR	,GO:0005515,GO:0005739,GO:0008270,GO:0009651,GO:0009737,GO:0009749,GO:0050832
g981.t1	PREDICTED: DUF724 domain-containing protein 3-like isoform X2	Putative Agenet-like domain-containing protein	No_function_in_NR	NO_GO_reported
g982.t1	PREDICTED: uncharacterized protein LOC109346229	putative protein	No_function_in_NR	NO_GO_reported
g983.t1	PREDICTED: probable Xaa-Pro aminopeptidase 3 isoform X4	Putative xaa-Pro aminopeptidase	No_function_in_NR	,GO:0004177,GO:0006508,GO:0030145,GO:0070006,GO:0102009
g984.t1	No_function_in_Refseq/Swissprot/TAIR_db	No_function_in_L.albus	No_function_in_NR	NO_GO_reported
g985.t1	PREDICTED: transcription factor bHLH149-like	No_function_in_L.albus	No_function_in_NR	,GO:0006355,GO:0046983
g986.t1	PREDICTED: high mobility group B protein 10-like	Putative transcription factor %26 chromatin remodeling ARID-HMG family	No_function_in_NR	,GO:0003677
g987.t1	PREDICTED: solute carrier family 40 member 3, chloroplastic-like	Putative major facilitator superfamily domain-containing protein	No_function_in_NR	,GO:0005381,GO:0016021,GO:0034755
g988.t1	PREDICTED: probable protein phosphatase 2C 34	Putative protein-serine%2Fthreonine phosphatase	No_function_in_NR	,GO:0004722,GO:0006470,GO:0016791
g989.t1	PREDICTED: topless-related protein 3-like isoform X1	Putative transcription factor WD40-like family	No_function_in_NR	,GO:0005515,GO:0006355
g990.t1	PREDICTED: single-stranded DNA-binding protein, mitochondrial isoform X1	Putative primosome PriB%2Fsingle-strand DNA-binding protein	No_function_in_NR	,GO:0003697,GO:0006260
g991.t1	PREDICTED: bromodomain adjacent to zinc finger domain protein 1A-like	Putative chromatin regulator PHD family	No_function_in_NR	,GO:0046872
g992.t1	No_function_in_Refseq/Swissprot/TAIR_db	No_function_in_L.albus	No_function_in_NR	NO_GO_reported
g993.t1	importin alpha isoform 1	Putative importin-alpha importin-beta-binding domain importin subunit alpha	No_function_in_NR	,GO:0005515,GO:0005634,GO:0005635,GO:0005643,GO:0005654,GO:0005730,GO:0005737,GO:0005829,GO:0006606,GO:0006607,GO:0008139,GO:0008565,GO:0009505,GO:0016874,GO:0061608,
g994.t1	PREDICTED: ATP-dependent DNA helicase Q-like 1	Putative DNA helicase	No_function_in_NR	,GO:0003676,GO:0004386,GO:0005524,GO:0006310
g995.t1	No_function_in_Refseq/Swissprot/TAIR_db	No_function_in_L.albus	No_function_in_NR	NO_GO_reported
g998.t1	PREDICTED: uncharacterized protein LOC109346217 isoform X1	putative protein	No_function_in_NR	NO_GO_reported
g999.t1	secretion-associated RAS super family 2	Putative small GTPase superfamily ARF%2FSAR type P-loop containing nucleoside triphosphate hydrolase	No_function_in_NR	,GO:0003400,GO:0003924,GO:0005525,GO:0005783,GO:0005794,GO:0005829,GO:0005886,GO:0006886,GO:0006888,GO:0009555,GO:0016050,GO:0016192,GO:0016787,GO:0030127,GO:0061024,GO:0070863,GO:0070971,
g1000.t1	Calreticulin	Putative calreticulin%2Fcalnexin concanavalin A-like lectin%2Fglucanase domain-containing protein	No_function_in_NR	,GO:0005509,GO:0005515,GO:0005783,GO:0006457,GO:0051082
g1001.t1	PREDICTED: uncharacterized protein LOC109346221	hypothetical protein	No_function_in_NR	NO_GO_reported
g1002.t1	PREDICTED: probable linoleate 9S-lipoxygenase 5	Putative linoleate 9S-lipoxygenase	No_function_in_NR	,GO:0005515,GO:0016491,GO:0016702,GO:0031408,GO:0046872,GO:0055114
g1004.t1	PREDICTED: protein ALWAYS EARLY 2-like isoform X2	Putative transcription factor MYB%2FSANT family	No_function_in_NR	,GO:0003677,GO:0005634,GO:0006351,GO:0007049,GO:0017053
g1005.t1	PREDICTED: protein indeterminate-domain 2-like	Putative transcription factor C2H2 family	No_function_in_NR	,GO:0009523,GO:0046872
g1006.t1	PREDICTED: autophagy-related protein 18a-like	Putative transcription factor WD40-like family	No_function_in_NR	,GO:0000422,GO:0005515,GO:0005829,GO:0006497,GO:0019898,GO:0032266,GO:0034045,GO:0034497,GO:0044804,GO:0080025
g1007.t1	PREDICTED: formin-like protein 11	No_function_in_L.albus	No_function_in_NR	NO_GO_reported
g1008.t1	PREDICTED: rapid alkalinization factor-like	Putative rapid ALkalinization Factor	No_function_in_NR	,GO:0004871,GO:0005622,GO:0009506,GO:0019722
g1009.t1	PREDICTED: uncharacterized protein LOC109346201	Putative chromatin regulator PHD family	No_function_in_NR	,GO:0004842
g1010.t1	ribosomal protein L18	60S ribosomal protein L18	No_function_in_NR	,GO:0000325,GO:0003723,GO:0003729,GO:0003735,GO:0005515,GO:0005737,GO:0005773,GO:0005794,GO:0005829,GO:0005840,GO:0006412,GO:0009507,GO:0015934,GO:0022625,
g1011.t1	PREDICTED: uncharacterized protein LOC109346196	Putative tetratricopeptide-like helical domain-containing protein	No_function_in_NR	,GO:0005515
g1012.t1	PREDICTED: serine--tRNA ligase-like	Putative serine--tRNA ligase	No_function_in_NR	,GO:0000166,GO:0004812,GO:0004828,GO:0005524,GO:0005737,GO:0006418,GO:0006434
g1013.t1	PREDICTED: uncharacterized protein LOC109346191	hypothetical protein	No_function_in_NR	NO_GO_reported
g1014.t1	No_function_in_Refseq/Swissprot/TAIR_db	No_function_in_L.albus	No_function_in_NR	NO_GO_reported
g1015.t1	PREDICTED: increased DNA methylation 2-like	Putative HSP20-like chaperone	No_function_in_NR	,GO:0005634,GO:0016020,GO:0043971,GO:0080111
g1016.t1	PREDICTED: heavy metal-associated isoprenylated plant protein 34-like	Putative heavy metal-associated domain HMA	No_function_in_NR	,GO:0044699,GO:0046872
g1018.t1	PREDICTED: probable serine/threonine-protein kinase PBL7	Putative protein kinase RLK-Pelle-Extensin family	No_function_in_NR	,GO:0004672,GO:0004674,GO:0004715,GO:0005524,GO:0006468,GO:0016021,GO:0018108
g1019.t1	PREDICTED: transcription factor bHLH94-like	Putative transcription factor bHLH family	No_function_in_NR	,GO:0046983
g1020.t1	PREDICTED: UPF0603 protein At1g54780, chloroplastic-like	Putative Acid phosphatase	No_function_in_NR	NO_GO_reported
g1021.t1	No_function_in_Refseq/Swissprot/TAIR_db	No_function_in_L.albus	No_function_in_NR	NO_GO_reported
g1022.t1	PREDICTED: autophagy-related protein 18h-like isoform X2	Putative transcription factor WD40-like family	No_function_in_NR	,GO:0005515,GO:0005737,GO:0006914,GO:0016192,GO:0042594
g1023.t1	PREDICTED: histidine-containing phosphotransfer protein 1-like isoform X1	Putative signal transduction histidine kinase phosphotransfer %28Hpt%29 domain-containing protein	No_function_in_NR	,GO:0000160,GO:0005634,GO:0005737,GO:0009736,GO:0009927,GO:0016310,GO:0032440,GO:0043424,GO:0055114
g1024.t1	PREDICTED: J domain-containing protein DDB_G0295729-like	Putative DnaJ domain-containing protein	No_function_in_NR	NO_GO_reported
g1025.t1	PREDICTED: trafficking protein particle complex subunit 6B-like	Putative transport protein particle %28TRAPP%29 component	No_function_in_NR	,GO:0009737,GO:0043087,GO:0048193,GO:0048868
g1026.t1	PREDICTED: vesicle-associated protein 2-2-like isoform X1	Putative major sperm protein %28MSP%29	No_function_in_NR	,GO:0005789,GO:0044425,GO:0044464
g1027.t1	PREDICTED: probable serine/threonine-protein kinase At1g54610	Putative protein-serine%2Fthreonine kinase CMGC-CDK-CRK7-CDK9 family	No_function_in_NR	,GO:0004672,GO:0004693,GO:0005524,GO:0006468,GO:0008353,GO:0051726
g1029.t1	PREDICTED: protein MON2 homolog	Putative mon2 dimerisation and cyclophilin-binding domain guanine nucleotide exchange factor	No_function_in_NR	NO_GO_reported
g1030.t1	PREDICTED: probable rRNA-processing protein EBP2 homolog	Putative eukaryotic rRNA processing	No_function_in_NR	,GO:0005730,GO:0006364,GO:0030687,GO:0034399,GO:0042273
g1031.t1	bifunctional L-3-cyanoalanine synthase/cysteine synthase D1-like isoform X6	No_function_in_L.albus	No_function_in_NR	,GO:0006535
g1032.t1	Ribosomal protein S24e family protein	Putative ribosomal protein S24e	No_function_in_NR	,GO:0000166,GO:0000462,GO:0003729,GO:0003735,GO:0005737,GO:0005794,GO:0005840,GO:0006412,GO:0009505,GO:0009536,GO:0010035,GO:0022626,GO:0022627,
g1033.t1	No_function_in_Refseq/Swissprot/TAIR_db	No_function_in_L.albus	No_function_in_NR	GO:0004672,GO:0004674,GO:0005524,GO:0006468,
g1034.t1	zeta-carotene desaturase	Putative 9 9%27-di-cis-zeta-carotene desaturase	No_function_in_NR	,GO:0009507,GO:0009509,GO:0009941,GO:0016117,GO:0016120,GO:0016491,GO:0016719,GO:0052886,GO:0052887,GO:0052889,GO:0055114,GO:1901177,
g1035.t1	PREDICTED: uncharacterized protein LOC109345420 isoform X1	Putative NTF2-like domain-containing protein	No_function_in_NR	NO_GO_reported
g1036.t1	PREDICTED: trihelix transcription factor GTL2-like	Putative transcription factor MYB family	No_function_in_NR	NO_GO_reported
g1037.t1	PREDICTED: uncharacterized protein LOC109345418	Putative transcription regulator mTERF family	No_function_in_NR	,GO:0003690,GO:0006355
g1038.t1	Protein of unknown function (DUF1000)	Putative shikimate O-hydroxycinnamoyltransferase	No_function_in_NR	,GO:0003674,GO:0005737,GO:0005829,GO:0008150,GO:0016747,
g1039.t1	PREDICTED: light-inducible protein CPRF2-like isoform X2	Putative transcription factor bZIP family	No_function_in_NR	,GO:0003700,GO:0006355
g1040.t1	PREDICTED: sec-independent protein translocase protein TATA, chloroplastic-like	No_function_in_L.albus	No_function_in_NR	,GO:0015031,GO:0016021,GO:0043953
g1041.t1	PREDICTED: auxin-responsive protein IAA16-like	Putative transcription factor interactor and regulator AUX-IAA family	No_function_in_NR	,GO:0005515,GO:0005634,GO:0006355
g1042.t1	PREDICTED: probable prefoldin subunit 4	Putative prefoldin beta	No_function_in_NR	,GO:0005829,GO:0006457,GO:0016272,GO:0051082,GO:0051087
g1043.t1	No_function_in_Refseq/Swissprot/TAIR_db	No_function_in_L.albus	No_function_in_NR	NO_GO_reported
g1044.t1	PREDICTED: protein WAVE-DAMPENED 2-like	No_function_in_L.albus	No_function_in_NR	,GO:0000226,GO:0008017
g1045.t1	PREDICTED: uncharacterized protein At2g34160-like	Putative DNA%2FRNA-binding protein Alba	No_function_in_NR	,GO:0003676
g1046.t1	PREDICTED: uncharacterized protein LOC109345406	Putative transcription factor interactor and regulator CCHC%28Zn%29 family	No_function_in_NR	,GO:0008270
g1047.t1	Phosphoribosylaminoimidazole carboxylase, chloroplastic (Fragment)	Putative phosphoribosylaminoimidazole carboxylase	No_function_in_NR	,GO:0004638,GO:0004639,GO:0005524,GO:0006189,GO:0046084,GO:0046872
g1048.t1	PREDICTED: GRF1-interacting factor 1-like	Putative transcription factor SSXT family	No_function_in_NR	,GO:0003713,GO:0016021
g1049.t1	PREDICTED: probable aldo-keto reductase 1	Putative perakine reductase	No_function_in_NR	,GO:0016491,GO:0047834,GO:0055114
g1050.t1	No_function_in_Refseq/Swissprot/TAIR_db	No_function_in_L.albus	No_function_in_NR	NO_GO_reported
g1051.t1	No_function_in_Refseq/Swissprot/TAIR_db	No_function_in_L.albus	No_function_in_NR	GO:0047834,
g1053.t1	PREDICTED: inositol phosphorylceramide glucuronosyltransferase 1	Putative glucuronosyltransferase	No_function_in_NR	,GO:0005768,GO:0005802,GO:0008466,GO:0015020,GO:0016021,GO:0016757,GO:0046513,GO:1990482
g1054.t1	No_function_in_Refseq/Swissprot/TAIR_db	No_function_in_L.albus	No_function_in_NR	NO_GO_reported
g1055.t1	PREDICTED: probable inactive ATP-dependent zinc metalloprotease FTSHI 5, chloroplastic	Putative peptidase M41 ATPase AAA-type core P-loop containing nucleoside triphosphate hydrolase	No_function_in_NR	,GO:0004176,GO:0004222,GO:0005524,GO:0005739,GO:0006508,GO:0009506,GO:0009941,GO:0016021,GO:0016887
g1056.t1	PREDICTED: protein CHROMATIN REMODELING 20 isoform X2	Putative DNA helicase chromatin remodeling SNF2 family	No_function_in_NR	,GO:0005524,GO:0016787,GO:0016887,GO:0070615
g1057.t1	PREDICTED: uncharacterized protein LOC109345397	Putative vacuolar protein sorting-associated protein	No_function_in_NR	NO_GO_reported
g1058.t1	No_function_in_Refseq/Swissprot/TAIR_db	No_function_in_L.albus	No_function_in_NR	GO:0003700,
g1059.t1	PREDICTED: uncharacterized protein LOC109345393	hypothetical protein	No_function_in_NR	NO_GO_reported
g1060.t1	PREDICTED: uncharacterized protein LOC109345392	Putative ankyrin repeat domain-containing protein	No_function_in_NR	,GO:0005515
g1061.t1	PREDICTED: probable low-specificity L-threonine aldolase 1 isoform X1	Putative aldehyde-lyase	No_function_in_NR	,GO:0003824,GO:0005829,GO:0006520,GO:0006545,GO:0006567,GO:0008732,GO:0016829
g1062.t1	PREDICTED: protein LIGHT-DEPENDENT SHORT HYPOCOTYLS 2-like	Putative ALOG domain-containing protein	No_function_in_NR	NO_GO_reported
g1063.t1	PREDICTED: pentatricopeptide repeat-containing protein At3g04760, chloroplastic-like	Putative pentatricopeptide	No_function_in_NR	,GO:0005515,GO:0009507
g1064.t1	PREDICTED: serine/threonine protein phosphatase 2A regulatory subunit B''beta-like	Putative EF-hand domain pair protein	No_function_in_NR	,GO:0005509
g1065.t1	PREDICTED: phosphoenolpyruvate carboxylase kinase 1-like	Putative protein kinase CAMK-CDPK family	No_function_in_NR	,GO:0004672,GO:0004683,GO:0005516,GO:0005524,GO:0005634,GO:0005737,GO:0005886,GO:0006468,GO:0009738,GO:0009931,GO:0018105,GO:0035556,GO:0046777
g1066.t1	type one serine/threonine protein phosphatase 4	Putative protein-serine%2Fthreonine phosphatase	No_function_in_NR	,GO:0000164,GO:0004721,GO:0004722,GO:0005515,GO:0005634,GO:0005737,GO:0006468,GO:0006470,GO:0009740,GO:0010161,GO:0016311,GO:0016787,GO:0016791,GO:0046872,
g1067.t1	Protein of unknown function DUF106, transmembrane	Putative integral membrane protein EMC3%2FTMCO1	No_function_in_NR	,GO:0003674,GO:0005739,GO:0005783,GO:0006486,GO:0006629,GO:0006796,GO:0016020,GO:0072546,GO:1901615,
g1068.t1	PREDICTED: rubisco accumulation factor 1.1, chloroplastic-like	hypothetical protein	No_function_in_NR	NO_GO_reported
g1069.t1	PREDICTED: AT-hook motif nuclear-localized protein 19-like	Putative PPC domain-containing protein	No_function_in_NR	,GO:0003677,GO:0003680,GO:0045824,GO:0050832
g1070.t1	PREDICTED: AT-hook motif nuclear-localized protein 14-like	Putative PPC domain-containing protein	No_function_in_NR	,GO:0003680
g1071.t1	PREDICTED: exosome complex component CSL4	Putative nucleic acid-binding exosome complex component CSL4	No_function_in_NR	,GO:0000176,GO:0000178,GO:0003723,GO:0005737,GO:0006396
g1072.t1	No_function_in_Refseq/Swissprot/TAIR_db	No_function_in_L.albus	No_function_in_NR	NO_GO_reported
g1073.t1	PREDICTED: putative F-box protein PP2-B12	Putative phloem protein	No_function_in_NR	,GO:0005515
g1074.t1	Eukaryotic release factor 1 (eRF1) family protein	Putative 50S ribosomal protein L30e	No_function_in_NR	,GO:0004252,GO:0005515,GO:0005634,GO:0005737,GO:0006508,GO:0008236,GO:0032790,GO:0070481,GO:0070651,GO:0070966,GO:0071025,
g1075.t1	PREDICTED: probable inactive serine/threonine-protein kinase scy1	Putative protein kinase	No_function_in_NR	,GO:0004672,GO:0005524,GO:0006468
g1076.t1	PREDICTED: uncharacterized protein LOC109345374 isoform X1	putative protein	No_function_in_NR	NO_GO_reported
g1078.t1	Zinc finger CCCH domain-containing protein ZFN-like	Putative transcription factor C3H family	No_function_in_NR	,GO:0003677,GO:0005634,GO:0046872,
g1079.t1	PREDICTED: probable WRKY transcription factor 33	No_function_in_L.albus	No_function_in_NR	,GO:0003700,GO:0006355,GO:0043565
g1080.t1	isopentenyl pyrophosphate:dimethylallyl pyrophosphate isomerase 2	Putative isopentenyl-diphosphate Delta-isomerase	No_function_in_NR	,GO:0004452,GO:0005737,GO:0005739,GO:0005829,GO:0008299,GO:0009240,GO:0009507,GO:0009908,GO:0015995,GO:0016787,GO:0050992,
g1081.t1	No_function_in_Refseq/Swissprot/TAIR_db	No_function_in_L.albus	No_function_in_NR	GO:0046855,
g1082.t1	PREDICTED: serine carboxypeptidase-like 20	Putative carboxypeptidase C	No_function_in_NR	,GO:0004185,GO:0005773,GO:0005777,GO:0006508,GO:0016747,GO:0019748,GO:0051603
g1083.t1	PREDICTED: aspartic proteinase-like protein 2	Putative nepenthesin	No_function_in_NR	,GO:0004190,GO:0006508
g1085.t1	PREDICTED: AP2-like ethylene-responsive transcription factor AIL1	Putative transcription factor AP2-EREBP family	No_function_in_NR	,GO:0003677,GO:0003700,GO:0006355
g1086.t1	PREDICTED: splicing factor U2AF-associated protein 2-like isoform X2	Putative RNA recognition motif domain GYF-like domain-containing protein	No_function_in_NR	,GO:0000166,GO:0000398,GO:0003676,GO:0003723,GO:0005684,GO:0005686
g1087.t1	RAB GTPase homolog A5A	Putative small GTPase superfamily P-loop containing nucleoside triphosphate hydrolase	No_function_in_NR	,GO:0000325,GO:0003924,GO:0005525,GO:0005774,GO:0005886,GO:0006886,GO:0007264,GO:0009536,GO:0012505,
g1088.t1	PREDICTED: heavy metal-associated isoprenylated plant protein 30-like	Putative heavy metal-associated domain HMA	No_function_in_NR	,GO:0005737,GO:0016021,GO:0030001,GO:0046872,GO:0046914,GO:0046916
g1089.t1	PREDICTED: putative lysine-specific demethylase JMJ16 isoform X1	Putative chromatin remodeling %26 transcription regulator FYR family	No_function_in_NR	,GO:0005634,GO:0008168,GO:0016491,GO:0032259,GO:0055114
g1090.t1	PREDICTED: nuclear pore complex protein NUP98A-like	Putative peptidase S59 nucleoporin	No_function_in_NR	,GO:0005643,GO:0006913,GO:0017056
g1091.t1	PREDICTED: uncharacterized protein LOC109345361 isoform X1	Putative START-like domain-containing protein	No_function_in_NR	,GO:0008289
g1092.t1	Granule-bound starch synthase 1, chloroplastic/amyloplastic	Putative NDP-glucose--starch glucosyltransferase	No_function_in_NR	,GO:0004373,GO:0009501,GO:0009507,GO:0016757,GO:0019252,GO:0033840
g1093.t1	PREDICTED: ubiquitin carboxyl-terminal hydrolase 9-like isoform X1	Putative ubiquitinyl hydrolase 1	No_function_in_NR	,GO:0004843,GO:0006511,GO:0016579
g1094.t1	No_function_in_Refseq/Swissprot/TAIR_db	No_function_in_L.albus	No_function_in_NR	NO_GO_reported
g1095.t1	PREDICTED: probable lysophospholipase BODYGUARD 3	Putative triacylglycerol lipase	No_function_in_NR	NO_GO_reported
g1096.t1	PREDICTED: serine/threonine-protein kinase 4-like isoform X2	Putative protein kinase STE-STE20-Fray family	No_function_in_NR	,GO:0004672,GO:0004702,GO:0005524,GO:0005737,GO:0006468,GO:0023014
g1097.t1	PREDICTED: aluminum-activated malate transporter 10-like	Putative aluminum-activated malate transporter	No_function_in_NR	,GO:0009705,GO:0015140,GO:0015743,GO:0016021,GO:0071423
g1098.t1	PREDICTED: uncharacterized protein LOC109344715	Putative transcription factor bHLH family	No_function_in_NR	,GO:0003700,GO:0006355,GO:0046983
g1099.t1	PREDICTED: dof zinc finger protein DOF1.8-like isoform X1	Putative transcription factor C2C2-Dof family	No_function_in_NR	,GO:0003677,GO:0006355
g1100.t1	Endosomal targeting BRO1-like domain-containing protein	Putative BRO1 domain-containing protein	No_function_in_NR	,GO:0003674,GO:0005634,GO:0005739,GO:0009414,GO:0009416,GO:0009738,GO:0019748,GO:0044281
g1101.t1	PREDICTED: protein YLS9	Putative Late embryogenesis abundant protein LEA-14	No_function_in_NR	NO_GO_reported
g1102.t1	PREDICTED: probable aquaporin TIP-type alpha	Putative major intrinsic protein	No_function_in_NR	,GO:0015267,GO:0016020,GO:0055085
g1103.t1	PREDICTED: uncharacterized protein LOC109346188 isoform X2	Putative PH domain MMM1 domain-containing protein	No_function_in_NR	,GO:0008289
g1104.t1	PREDICTED: uncharacterized protein LOC109346187 isoform X1	putative protein	No_function_in_NR	NO_GO_reported
g1107.t1	No_function_in_Refseq/Swissprot/TAIR_db	No_function_in_L.albus	No_function_in_NR	NO_GO_reported
g1108.t1	PREDICTED: zinc finger CCCH domain-containing protein 13-like	Putative histone deacetylation protein Rxt3	No_function_in_NR	,GO:0016575
g1109.t1	PREDICTED: ribosomal lysine N-methyltransferase 3	Putative methyltransferase chromatin remodeling SET family	No_function_in_NR	,GO:0005515,GO:0016279,GO:0018026
g1110.t1	PREDICTED: PHD finger protein At1g33420-like	Putative chromatin regulator PHD family	No_function_in_NR	,GO:0008171,GO:0008270,GO:0030755,GO:0032259,GO:0046983
g1111.t1	PREDICTED: CLP protease regulatory subunit CLPX1, mitochondrial-like isoform X1	Putative ATPase AAA-type core Clp protease ATP-binding subunit ClpX	No_function_in_NR	,GO:0004176,GO:0005524,GO:0005759,GO:0006457,GO:0006508,GO:0016887,GO:0030163,GO:0051082
g1112.t1	PREDICTED: probable fructokinase-5	Putative fructokinase	No_function_in_NR	,GO:0004747,GO:0005524,GO:0006014,GO:0008865,GO:0009507,GO:0016773,GO:0019252,GO:0046835
g1113.t1	PREDICTED: uncharacterized protein LOC109346182 isoform X1	Putative rmlC-like jelly roll protein	No_function_in_NR	NO_GO_reported
g1114.t1	PREDICTED: uncharacterized protein ycf45	Putative P-loop containing nucleoside triphosphate hydrolase	No_function_in_NR	NO_GO_reported
g1115.t1	PREDICTED: transcription factor MYB98-like	Putative transcription factor MYB-HB-like family	No_function_in_NR	NO_GO_reported
g1116.t1	No_function_in_Refseq/Swissprot/TAIR_db	No_function_in_L.albus	No_function_in_NR	NO_GO_reported
g1117.t1	PREDICTED: AT-hook motif nuclear-localized protein 6-like isoform X1	Putative PPC domain-containing protein	No_function_in_NR	,GO:0003677,GO:0003680
g1118.t1	PREDICTED: 65-kDa microtubule-associated protein 3-like	Putative microtubule-associated protein MAP65%2FAse1%2FPRC1	No_function_in_NR	,GO:0000226,GO:0000910,GO:0008017
g1119.t1	PREDICTED: protein YLS7-like	Putative PMR5 domain PC-Esterase	No_function_in_NR	NO_GO_reported
g1120.t1	Pyruvate kinase family protein	Putative pyruvate kinase	No_function_in_NR	,GO:0000287,GO:0003824,GO:0004743,GO:0005737,GO:0005829,GO:0006096,GO:0006629,GO:0009507,GO:0009570,GO:0010431,GO:0016301,GO:0030955,
g1121.t1	PREDICTED: uncharacterized protein LOC109346172	putative protein	No_function_in_NR	NO_GO_reported
g1122.t1	PREDICTED: protein EXORDIUM-like 5	No_function_in_L.albus	No_function_in_NR	NO_GO_reported
g1123.t1	PREDICTED: 3-ketoacyl-CoA synthase 11-like	Putative oxidoreductase Very-long-chain 3-oxoacyl-CoA synthase	No_function_in_NR	,GO:0006633,GO:0016020,GO:0016021,GO:0016746,GO:0016747
g1124.t1	PREDICTED: U-box domain-containing protein 43-like	Putative aminoacyltransferase E1 ubiquitin-activating enzyme	No_function_in_NR	,GO:0004842,GO:0005515,GO:0007166,GO:0016567,GO:0016874
g1125.t1	PREDICTED: rRNA-processing protein EFG1-like isoform X1	Putative rRNA-processing protein Efg1	No_function_in_NR	,GO:0006364
g1126.t1	PREDICTED: auxin-induced protein 22B-like	Putative transcription factor interactor and regulator AUX-IAA family	No_function_in_NR	,GO:0005515,GO:0005634,GO:0006355
g1127.t1	PREDICTED: auxin-responsive protein IAA14-like	Putative transcription factor interactor and regulator AUX-IAA family	No_function_in_NR	,GO:0005515,GO:0005634,GO:0006355
g1128.t1	Magnesium transporter MRS2-I	Putative Mg2%2B transporter protein CorA-like%2FZinc transport protein ZntB	No_function_in_NR	,GO:0015095,GO:0015693,GO:0016020,GO:0016021,GO:0030001,GO:0046873,GO:0055085,GO:1903830
g1129.t1	PREDICTED: E3 ubiquitin protein ligase DRIP1-like	hypothetical protein	No_function_in_NR	,GO:0004842
g1130.t1	PREDICTED: PRA1 family protein D-like	No_function_in_L.albus	No_function_in_NR	NO_GO_reported
g1131.t1	PREDICTED: putative E3 ubiquitin-protein ligase XBAT34 isoform X2	Putative transcription factor C2H2 family	No_function_in_NR	,GO:0005515,GO:0008270,GO:0016874
g1132.t1	PREDICTED: protein LIGHT-DEPENDENT SHORT HYPOCOTYLS 4-like isoform X4	Putative ALOG domain-containing protein	No_function_in_NR	NO_GO_reported
g1133.t1	PREDICTED: serine/threonine-protein kinase tricorner-like	Putative protein kinase AGC-NDR family	No_function_in_NR	,GO:0004672,GO:0004674,GO:0005524,GO:0005622,GO:0006468,GO:0018105,GO:0035556
g1134.t1	PREDICTED: casein kinase 1-like protein 10 isoform X1	Putative protein kinase CK1-CK1 family	No_function_in_NR	,GO:0004672,GO:0004674,GO:0005524,GO:0005634,GO:0005737,GO:0006468,GO:0006897,GO:0008360,GO:0016055,GO:0018105
g1135.t1	PREDICTED: serine/threonine protein phosphatase 2A regulatory subunit B''beta-like	Putative serine%2Fthreonine-protein phosphatase with EF-hands	No_function_in_NR	,GO:0005509
g1136.t1	PREDICTED: sucrose transport protein SUC9-like	Putative sucrose%2FH%2B symporter plant major facilitator superfamily domain-containing protein	No_function_in_NR	,GO:0005887,GO:0008515,GO:0015770
g1137.t1	No_function_in_Refseq/Swissprot/TAIR_db	No_function_in_L.albus	No_function_in_NR	NO_GO_reported
g1138.t1	Ribosomal protein L14	Probable 60S ribosomal protein L14	No_function_in_NR	,GO:0003723,GO:0003729,GO:0003735,GO:0005737,GO:0005739,GO:0005773,GO:0005783,GO:0005794,GO:0005840,GO:0006412,GO:0009506,GO:0022625,GO:0042273,
g1142.t1	PREDICTED: glycolipid transfer protein 1	Putative glycolipid transfer protein	No_function_in_NR	,GO:0005737,GO:0016021,GO:0017089,GO:0046836,GO:0051861,GO:0120009,GO:0120013
g1144.t1	PREDICTED: probable plastid-lipid-associated protein 6, chloroplastic isoform X1	Putative plastid lipid-associated protein%2Ffibrillin	No_function_in_NR	,GO:0005634,GO:0005886,GO:0009535,GO:0009658,GO:0009941,GO:0010193,GO:0010287,GO:0031977,GO:0042742
g1145.t1	No_function_in_Refseq/Swissprot/TAIR_db	No_function_in_L.albus	No_function_in_NR	GO:0016021,
g1146.t1	No_function_in_Refseq/Swissprot/TAIR_db	No_function_in_L.albus	No_function_in_NR	NO_GO_reported
g1147.t1	No_function_in_Refseq/Swissprot/TAIR_db	No_function_in_L.albus	hypothetical protein TanjilG_32139	NO_GO_reported
g1148.t1	differentiation and greening-like 1	hypothetical protein	No_function_in_NR	,GO:0002103,GO:0005515,GO:0005739,GO:0005783,GO:0009507,GO:0009657,GO:0016554,GO:0042803,GO:0046983,GO:0080156,
g1149.t1	No_function_in_Refseq/Swissprot/TAIR_db	No_function_in_L.albus	No_function_in_NR	NO_GO_reported
g1150.t1	PREDICTED: protein NRT1/ PTR FAMILY 5.2-like	Putative proton-dependent oligopeptide transporter family major facilitator superfamily	No_function_in_NR	,GO:0016020,GO:0022857,GO:0042937,GO:0042938,GO:0055085,GO:0071916
g1151.t1	No_function_in_Refseq/Swissprot/TAIR_db	No_function_in_L.albus	No_function_in_NR	GO:0016813,
g1153.t1	No_function_in_Refseq/Swissprot/TAIR_db	No_function_in_L.albus	No_function_in_NR	GO:0003735,GO:0005840,GO:0006412,
g1154.t1	No_function_in_Refseq/Swissprot/TAIR_db	No_function_in_L.albus	No_function_in_NR	NO_GO_reported
g1155.t1	PREDICTED: uncharacterized protein LOC109339699 isoform X1	Putative Zeta toxin domain P-loop containing nucleoside triphosphate hydrolase	No_function_in_NR	,GO:0005524,GO:0016301
g1156.t1	PREDICTED: DNA-directed RNA polymerase V subunit 7-like	Putative DNA-directed RNA polymerase	No_function_in_NR	,GO:0000291,GO:0000932,GO:0003697,GO:0003727,GO:0003899,GO:0005665,GO:0006352,GO:0006367,GO:0031369,GO:0045948,GO:0060213
g1157.t1	No_function_in_Refseq/Swissprot/TAIR_db	No_function_in_L.albus	No_function_in_NR	GO:0003677,GO:0003700,GO:0006355,GO:0009873,
g1159.t1	PREDICTED: ethylene-responsive transcription factor ERF098-like	Putative transcription factor AP2-EREBP family	No_function_in_NR	,GO:0003677,GO:0003700,GO:0005634,GO:0006351,GO:0006355,GO:0009873
g1160.t1	PREDICTED: ethylene-responsive transcription factor ERF096-like	Putative transcription factor AP2-EREBP family	No_function_in_NR	,GO:0003677,GO:0003700,GO:0005634,GO:0006351,GO:0006355,GO:0009873
g1161.t1	PREDICTED: RING-H2 finger protein ATL16-like	Putative transcription factor C2H2 family	No_function_in_NR	,GO:0008270,GO:0016021,GO:0016567,GO:0016740,GO:0016874
g1162.t1	PREDICTED: WAT1-related protein At5g07050-like	Putative EamA domain-containing protein	No_function_in_NR	,GO:0016020,GO:0016021,GO:0022857
g1165.t1	No_function_in_Refseq/Swissprot/TAIR_db	No_function_in_L.albus	No_function_in_NR	NO_GO_reported
g1166.t1	PREDICTED: uncharacterized protein LOC109336430	Putative HR-like lesion-inducer	No_function_in_NR	NO_GO_reported
g1167.t1	PREDICTED: probable serine/threonine-protein kinase nek3	No_function_in_L.albus	No_function_in_NR	NO_GO_reported
g1168.t1	No_function_in_Refseq/Swissprot/TAIR_db	No_function_in_L.albus	No_function_in_NR	GO:0003680,
g1169.t1	PREDICTED: transcriptional regulator SUPERMAN-like	Putative transcription factor C2H2 family	No_function_in_NR	NO_GO_reported
g1170.t1	No_function_in_Refseq/Swissprot/TAIR_db	No_function_in_L.albus	No_function_in_NR	GO:0004190,GO:0006508,
g1171.t1	PREDICTED: uncharacterized protein LOC109346153	putative protein	No_function_in_NR	NO_GO_reported
g1172.t1	No_function_in_Refseq/Swissprot/TAIR_db	No_function_in_L.albus	No_function_in_NR	NO_GO_reported
g1173.t1	No_function_in_Refseq/Swissprot/TAIR_db	No_function_in_L.albus	No_function_in_NR	NO_GO_reported
g1174.t1	No_function_in_Refseq/Swissprot/TAIR_db	No_function_in_L.albus	No_function_in_NR	NO_GO_reported
g1175.t1	PREDICTED: heterogeneous nuclear ribonucleoprotein 1-like	Putative RNA recognition motif domain-containing protein	No_function_in_NR	,GO:0003676,GO:0003723
g1176.t1	PREDICTED: uncharacterized protein LOC109346150 isoform X1	hypothetical protein	No_function_in_NR	NO_GO_reported
g1177.t1	unknown protein; Has 35333 Blast hits to 34131 proteins in 2444 species: Archae - 798; Bacteria - 22429; Metazoa - 974; Fungi - 991; Plants - 531; Viruses - 0; Other Eukaryotes - 9610 (source: NCBI BLink).	hypothetical protein	No_function_in_NR	,GO:0003674,GO:0008150,GO:0009536,
g1178.t1	PREDICTED: acid phosphatase 1-like	Putative Acid phosphatase	No_function_in_NR	,GO:0003993,GO:0016021,GO:0016311
g1180.t1	PREDICTED: uncharacterized protein LOC109346146	putative protein	No_function_in_NR	NO_GO_reported
g1181.t1	No_function_in_Refseq/Swissprot/TAIR_db	No_function_in_L.albus	No_function_in_NR	GO:0005515,
g1182.t1	PREDICTED: oxidation resistance protein 1-like	Putative TLDc domain-containing protein	No_function_in_NR	NO_GO_reported
g1185.t1	PREDICTED: pentatricopeptide repeat-containing protein At1g25360	Putative tetratricopeptide-like helical domain DYW domain-containing protein	No_function_in_NR	,GO:0005515,GO:0008270
g1186.t1	No_function_in_Refseq/Swissprot/TAIR_db	No_function_in_L.albus	No_function_in_NR	NO_GO_reported
g1187.t1	PREDICTED: uncharacterized protein LOC109346141 isoform X2	No_function_in_L.albus	No_function_in_NR	,GO:0005515,GO:0006396
g1192.t1	No_function_in_Refseq/Swissprot/TAIR_db	No_function_in_L.albus	No_function_in_NR	GO:0006952,
g1193.t1	No_function_in_Refseq/Swissprot/TAIR_db	No_function_in_L.albus	No_function_in_NR	NO_GO_reported
g1195.t1	PREDICTED: uncharacterized protein LOC109346139	hypothetical protein	No_function_in_NR	NO_GO_reported
g1197.t1	PREDICTED: uncharacterized protein LOC109346138	putative protein	No_function_in_NR	,GO:0005484,GO:0006890
g1198.t1	PREDICTED: carboxyl-terminal-processing peptidase 2, chloroplastic isoform X2	Putative processing peptidase	No_function_in_NR	,GO:0005515,GO:0005739,GO:0006508,GO:0008236,GO:0016020,GO:0031977
g1199.t1	PREDICTED: polyadenylate-binding protein 2-like isoform X1	Putative RNA recognition motif domain-containing protein	No_function_in_NR	,GO:0003676
g1200.t1	PREDICTED: uncharacterized protein LOC109346134	Putative transmembrane protein	No_function_in_NR	NO_GO_reported
g1203.t1	PREDICTED: ATP-dependent DNA helicase SRS2-like protein At4g25120	Putative DNA helicase	No_function_in_NR	,GO:0003677,GO:0003678,GO:0004003,GO:0005524,GO:0016787,GO:0032508
g1207.t1	No_function_in_Refseq/Swissprot/TAIR_db	No_function_in_L.albus	No_function_in_NR	GO:0000148,GO:0003843,GO:0006075,GO:0016020,
g1211.t1	No_function_in_Refseq/Swissprot/TAIR_db	No_function_in_L.albus	No_function_in_NR	NO_GO_reported
g1212.t1	No_function_in_Refseq/Swissprot/TAIR_db	No_function_in_L.albus	No_function_in_NR	GO:0006355,
g1234.t1	No_function_in_Refseq/Swissprot/TAIR_db	No_function_in_L.albus	guanine nucleotide-binding protein subunit alpha, other	NO_GO_reported
g1235.t1	No_function_in_Refseq/Swissprot/TAIR_db	No_function_in_L.albus	No_function_in_NR	GO:0001664,GO:0003924,GO:0005834,GO:0007186,GO:0007188,GO:0019001,GO:0031683,
g1236.t1	No_function_in_Refseq/Swissprot/TAIR_db	No_function_in_L.albus	No_function_in_NR	GO:0003676,
g1238.t1	Plant mitochondrial ATPase, F0 complex, subunit 8 protein	Putative H%28%2B%29-transporting two-sector ATPase	No_function_in_NR	,GO:0000276,GO:0004129,GO:0005739,GO:0005753,GO:0009507,GO:0015986,GO:0016021,GO:0016820,GO:0046933,GO:0046961,GO:0055114,GO:1902600,
g1240.t1	No_function_in_Refseq/Swissprot/TAIR_db	No_function_in_L.albus	No_function_in_NR	GO:0004602,GO:0006979,
g1242.t1	No_function_in_Refseq/Swissprot/TAIR_db	No_function_in_L.albus	No_function_in_NR	NO_GO_reported
g1244.t1	No_function_in_Refseq/Swissprot/TAIR_db	No_function_in_L.albus	No_function_in_NR	NO_GO_reported
g1246.t1	No_function_in_Refseq/Swissprot/TAIR_db	No_function_in_L.albus	No_function_in_NR	NO_GO_reported
g1247.t1	PREDICTED: long chain acyl-CoA synthetase 6, peroxisomal-like	Putative long-chain-fatty-acid--CoA ligase	No_function_in_NR	,GO:0001676,GO:0003989,GO:0004467
g1249.t1	No_function_in_Refseq/Swissprot/TAIR_db	No_function_in_L.albus	No_function_in_NR	GO:0003676,
g1250.t1	PREDICTED: mavicyanin-like	Putative cupredoxin	No_function_in_NR	,GO:0009055
g1251.t1	PREDICTED: sugar transport protein 13-like	Putative major facilitator sugar transporter major facilitator superfamily	No_function_in_NR	,GO:0005351,GO:0005355,GO:0005887,GO:0015145,GO:0015749,GO:0015992,GO:0016020,GO:0016021,GO:0022857,GO:0046323,GO:0055085,GO:1904659
g1252.t1	PREDICTED: uncharacterized protein C24B11.05	Putative 5%27-nucleotidase	No_function_in_NR	NO_GO_reported
g1253.t1	PREDICTED: uncharacterized protein LOC109354664	Putative 5%27-nucleotidase	No_function_in_NR	,GO:0008252,GO:0016787
g1254.t1	PREDICTED: uncharacterized protein LOC109354663	Putative aminotransferase class IV	No_function_in_NR	,GO:0003824
g1255.t1	No_function_in_Refseq/Swissprot/TAIR_db	No_function_in_L.albus	No_function_in_NR	GO:0004672,GO:0005524,GO:0006468,
g1256.t1	No_function_in_Refseq/Swissprot/TAIR_db	No_function_in_L.albus	No_function_in_NR	NO_GO_reported
g1257.t1	No_function_in_Refseq/Swissprot/TAIR_db	No_function_in_L.albus	No_function_in_NR	NO_GO_reported
g1258.t1	No_function_in_Refseq/Swissprot/TAIR_db	No_function_in_L.albus	No_function_in_NR	GO:0045892,
g1259.t1	No_function_in_Refseq/Swissprot/TAIR_db	No_function_in_L.albus	No_function_in_NR	NO_GO_reported
g1260.t1	No_function_in_Refseq/Swissprot/TAIR_db	No_function_in_L.albus	No_function_in_NR	NO_GO_reported
g1262.t1	PREDICTED: transcription factor CYCLOIDEA-like	Putative transcription factor TCP family	No_function_in_NR	,GO:0003700
g1263.t1	PREDICTED: type IV inositol polyphosphate 5-phosphatase 7-like	Putative phosphoric monoester hydrolase	No_function_in_NR	,GO:0003824,GO:0004439,GO:0016791,GO:0046856
g1264.t1	PREDICTED: protein NETWORKED 1A	Putative transcription factor bZIP family	No_function_in_NR	,GO:0003779
g1265.t1	No_function_in_Refseq/Swissprot/TAIR_db	No_function_in_L.albus	No_function_in_NR	NO_GO_reported
g1266.t1	PREDICTED: early light-induced protein, chloroplastic	Putative chlorophyll A-B binding protein	No_function_in_NR	NO_GO_reported
g1267.t1	PREDICTED: stem-specific protein TSJT1-like	Putative nucleophile aminohydrolase	No_function_in_NR	NO_GO_reported
g1268.t1	DNA repair (Rad51) family protein	Meiotic recombination protein DMC1	No_function_in_NR	,GO:0000150,GO:0000166,GO:0000730,GO:0000794,GO:0003677,GO:0003690,GO:0003697,GO:0005515,GO:0005524,GO:0005634,GO:0006259,GO:0006281,GO:0006312,GO:0007131,GO:0008094,GO:0042148,GO:0051026,GO:0051321,GO:0070192,
g1269.t1	PREDICTED: pentatricopeptide repeat-containing protein At3g58590	Putative tetratricopeptide-like helical domain-containing protein	No_function_in_NR	,GO:0005515,GO:0008568,GO:0016021
g1270.t1	Stabilizer of iron transporter SufD / Polynucleotidyl transferase	Putative post-transcriptional gene silencing PAZ-Argonaute family	No_function_in_NR	,GO:0003676,GO:0003723,GO:0003743,GO:0005515,GO:0005737,GO:0009536,GO:0009934,GO:0010072,GO:0010586,GO:0035019,GO:0035194,GO:0035198,GO:0051607,GO:1902183,
g1271.t1	PREDICTED: uncharacterized protein LOC109353488	putative protein	No_function_in_NR	NO_GO_reported
g1272.t1	No_function_in_Refseq/Swissprot/TAIR_db	No_function_in_L.albus	No_function_in_NR	GO:0004672,GO:0005524,GO:0006468,
g1273.t1	PREDICTED: alpha-L-fucosidase 1-like	Putative alpha-L-fucosidase	No_function_in_NR	,GO:0004560,GO:0005773,GO:0005975,GO:0006004
g1274.t1	PREDICTED: subtilisin-like protease SBT1.3	Putative tripeptidyl-peptidase II	No_function_in_NR	,GO:0004252,GO:0006508,GO:0008236
g1275.t1	PREDICTED: uncharacterized protein LOC109354647	putative protein	No_function_in_NR	NO_GO_reported
g1276.t1	PREDICTED: dehydration-responsive element-binding protein 1A-like	Putative transcription factor AP2-EREBP family	No_function_in_NR	,GO:0003677,GO:0003700,GO:0006355
g1277.t1	PREDICTED: ethylene-responsive transcription factor ERF027-like isoform X1	Putative transcription factor AP2-EREBP family	No_function_in_NR	,GO:0003677,GO:0003700,GO:0006355
g1278.t1	PREDICTED: serine/arginine-rich splicing factor RS40-like isoform X1	Putative RNA recognition motif domain arginine%2Fserine-rich-splicing factor RSP31%2F31A%2F40%2F41	No_function_in_NR	,GO:0000166,GO:0003676
g1279.t1	PREDICTED: dihydrodipicolinate reductase-like protein CRR1, chloroplastic isoform X1	Putative 4-hydroxy-tetrahydrodipicolinate reductase	No_function_in_NR	,GO:0008839,GO:0009089,GO:0009570,GO:0019684,GO:0019877,GO:0055114
g1280.t1	PREDICTED: DNA-directed RNA polymerases II, IV and V subunit 6A-like	Putative DNA-directed RNA polymerase	No_function_in_NR	,GO:0001054,GO:0001055,GO:0001056,GO:0003677,GO:0003899,GO:0005634,GO:0005665,GO:0005666,GO:0005736,GO:0006351,GO:0006360,GO:0006366,GO:0006383
g1281.t1	PREDICTED: protein IQ-DOMAIN 32-like isoform X1	Putative IQ motif EF-hand binding P-loop containing nucleoside triphosphate hydrolase	No_function_in_NR	,GO:0005515,GO:0016020
g1282.t1	PREDICTED: homeobox-leucine zipper protein ANTHOCYANINLESS 2-like isoform X1	Putative transcription factor %26 lipid binding HD-SAD family	No_function_in_NR	,GO:0000981,GO:0003677,GO:0005634,GO:0006355,GO:0008289,GO:0043565
g1283.t1	PREDICTED: E3 ubiquitin-protein ligase XBAT33	Putative transcription factor C2H2 family	No_function_in_NR	,GO:0005515
g1284.t1	PREDICTED: leucine-rich repeat receptor protein kinase EMS1	Putative protein kinase RLK-Pelle-LRR-Xb-1 family	No_function_in_NR	,GO:0000165,GO:0000186,GO:0004672,GO:0004709,GO:0004714,GO:0004721,GO:0005515,GO:0005524,GO:0005622,GO:0006468,GO:0006470,GO:0009554,GO:0016021,GO:0018108,GO:0032440,GO:0048658,GO:0055114
g1285.t1	No_function_in_Refseq/Swissprot/TAIR_db	No_function_in_L.albus	No_function_in_NR	GO:0004864,GO:0009966,GO:0043666,
g1286.t1	PREDICTED: transcription factor LAF1-like	No_function_in_L.albus	No_function_in_NR	NO_GO_reported
g1287.t1	PREDICTED: 25.3 kDa vesicle transport protein isoform X1	No_function_in_L.albus	No_function_in_NR	,GO:0005484,GO:0006888,GO:0006890
g1288.t1	No_function_in_Refseq/Swissprot/TAIR_db	No_function_in_L.albus	No_function_in_NR	GO:0009737,
g1289.t1	PREDICTED: heavy metal-associated isoprenylated plant protein 39-like isoform X2	hypothetical protein	No_function_in_NR	NO_GO_reported
g1290.t1	PREDICTED: DNA-binding protein HEXBP	Putative transcription factor interactor and regulator CCHC%28Zn%29 family	No_function_in_NR	,GO:0003676,GO:0008270
g1291.t1	tubulin beta 8	Putative purine-nucleoside phosphorylase	No_function_in_NR	,GO:0000226,GO:0000278,GO:0003729,GO:0003924,GO:0005200,GO:0005515,GO:0005525,GO:0005737,GO:0005794,GO:0005829,GO:0005874,GO:0007017,GO:0045298,
g1292.t1	PREDICTED: cytokinin hydroxylase-like	Putative cytochrome P450	No_function_in_NR	,GO:0004497,GO:0005506,GO:0016705,GO:0020037
g1293.t1	SIGNAL PEPTIDE PEPTIDASE-LIKE 1	Putative presenilin%2Fsignal peptide peptidase	No_function_in_NR	,GO:0004190,GO:0005765,GO:0005768,GO:0005794,GO:0005802,GO:0005886,GO:0006465,GO:0016021,GO:0030660,GO:0033619,GO:0042500,GO:0071458,GO:0071556,
g1294.t1	No_function_in_Refseq/Swissprot/TAIR_db	No_function_in_L.albus	No_function_in_NR	GO:0003700,
g1295.t1	Ribosomal protein L36e family protein	Putative ribosomal protein L36e	No_function_in_NR	,GO:0000325,GO:0002181,GO:0003729,GO:0003735,GO:0005737,GO:0005840,GO:0005886,GO:0006412,GO:0009506,GO:0022625,
g1296.t1	PREDICTED: U-box domain-containing protein 32 isoform X4	Putative protein kinase RLK-Pelle-RLCK-IXb family	No_function_in_NR	,GO:0004672,GO:0004842,GO:0005524,GO:0006468,GO:0016567
g1297.t1	PREDICTED: uncharacterized protein LOC109354625	No_function_in_L.albus	No_function_in_NR	NO_GO_reported
g1298.t1	PREDICTED: uncharacterized protein LOC109354630	hypothetical protein	No_function_in_NR	NO_GO_reported
g1299.t1	PREDICTED: mitogen-activated protein kinase kinase kinase YODA-like	Putative mitogen-activated protein kinase kinase kinase STE-STE11 family	No_function_in_NR	,GO:0004672,GO:0004702,GO:0005524,GO:0005737,GO:0006468,GO:0023014
g1300.t1	PREDICTED: methyltransferase-like protein 1 isoform X1	Putative mRNA %282%27-O-methyladenosine-N%286%29-%29-methyltransferase	No_function_in_NR	,GO:0003676,GO:0006139,GO:0008168,GO:0032259
g1301.t1	PREDICTED: protein DETOXIFICATION 35-like	Putative multi antimicrobial extrusion protein	No_function_in_NR	,GO:0015297,GO:0016020,GO:0042910,GO:0055085,GO:1990961
g1302.t1	PREDICTED: uncharacterized protein LOC109353566	hypothetical protein	No_function_in_NR	,GO:0007346
g1303.t1	PREDICTED: U4/U6 small nuclear ribonucleoprotein PRP4-like protein	Putative transcription factor WD40-like family	No_function_in_NR	,GO:0000398,GO:0005515,GO:0017070,GO:0019013,GO:0030621,GO:0046540
g1304.t1	PREDICTED: uncharacterized protein LOC109353553 isoform X1	hypothetical protein	No_function_in_NR	NO_GO_reported
g1305.t1	PREDICTED: uncharacterized protein LOC109354744	putative protein	No_function_in_NR	NO_GO_reported
g1306.t1	PREDICTED: uncharacterized protein At3g49140-like isoform X1	Putative FMN-binding split barrel	No_function_in_NR	NO_GO_reported
g1307.t1	PREDICTED: protein SGT1 homolog isoform X2	Putative SGS domain HSP20-like chaperone tetratricopeptide-like helical domain-containing protein	No_function_in_NR	,GO:0005515,GO:0051087
g1308.t1	No_function_in_Refseq/Swissprot/TAIR_db	No_function_in_L.albus	No_function_in_NR	GO:0005886,
g1309.t1	PREDICTED: reticulon-like protein B1	putative protein	No_function_in_NR	,GO:0009617
g1310.t1	PREDICTED: probable membrane-associated kinase regulator 6	hypothetical protein	No_function_in_NR	NO_GO_reported
g1311.t1	PREDICTED: uncharacterized protein LOC109354614	Putative CAAX amino terminal protease	No_function_in_NR	,GO:0004222,GO:0016020,GO:0071586
g1312.t1	PREDICTED: G-type lectin S-receptor-like serine/threonine-protein kinase At5g24080	Putative protein kinase RLK-Pelle-SD-2b family	No_function_in_NR	,GO:0004672,GO:0004674,GO:0005524,GO:0005886,GO:0006468,GO:0016021,GO:0030246,GO:0048544
g1313.t1	PREDICTED: plastidial pyruvate kinase 2-like isoform X1	Putative pyruvate kinase	No_function_in_NR	,GO:0000287,GO:0003824,GO:0004743,GO:0006096,GO:0016301,GO:0030955
g1314.t1	PREDICTED: acidic endochitinase-like	Putative chitinase	No_function_in_NR	,GO:0004553,GO:0005975
g1315.t1	PREDICTED: acidic endochitinase-like	Putative chitinase	No_function_in_NR	,GO:0004553,GO:0005975
g1316.t1	PREDICTED: ABC transporter C family member 10-like isoform X2	Putative xenobiotic-transporting ATPase	No_function_in_NR	,GO:0005524,GO:0016021,GO:0042626,GO:0055085,GO:0140359
g1317.t1	PREDICTED: uncharacterized protein LOC109354608 isoform X1	Putative chromatin regulator PHD family	No_function_in_NR	,GO:0046872
g1318.t1	No_function_in_Refseq/Swissprot/TAIR_db	No_function_in_L.albus	No_function_in_NR	GO:0010227,
g1319.t1	PREDICTED: uncharacterized protein LOC109354785	Putative transcription factor Trihelix family	No_function_in_NR	NO_GO_reported
g1320.t1	No_function_in_Refseq/Swissprot/TAIR_db	No_function_in_L.albus	hypothetical protein Lal_00000562	NO_GO_reported
g1321.t1	No_function_in_Refseq/Swissprot/TAIR_db	No_function_in_L.albus	No_function_in_NR	NO_GO_reported
g1322.t1	PREDICTED: tubby-like F-box protein 8	Putative transcription factor TUBBY family	No_function_in_NR	,GO:0005515,GO:0005929,GO:0016787,GO:0035091,GO:0061512
g1323.t1	PREDICTED: uncharacterized protein LOC109354601	putative protein	No_function_in_NR	NO_GO_reported
g1324.t1	PREDICTED: uncharacterized protein LOC109354602	Putative HSP20-like chaperone	No_function_in_NR	NO_GO_reported
g1325.t1	PREDICTED: uncharacterized protein LOC109354600	Putative sphingomyelin synthase-like domain-containing protein	No_function_in_NR	NO_GO_reported
g1326.t1	PREDICTED: sterol 3-beta-glucosyltransferase UGT80B1 isoform X1	Putative sterol 3-beta-glucosyltransferase	No_function_in_NR	,GO:0005774,GO:0005975,GO:0008194,GO:0009813,GO:0009845,GO:0010214,GO:0016125,GO:0016758,GO:0016906,GO:0030259,GO:0052696
g1327.t1	ribosomal protein 1	Putative ribosomal protein L3	No_function_in_NR	,GO:0000027,GO:0000325,GO:0003700,GO:0003723,GO:0003729,GO:0003735,GO:0005634,GO:0005730,GO:0005737,GO:0005773,GO:0005794,GO:0005840,GO:0006355,GO:0006412,GO:0009505,GO:0009506,GO:0009793,GO:0022625,GO:0022626,
g1328.t1	PREDICTED: polypyrimidine tract-binding protein homolog 3-like	putative protein	No_function_in_NR	,GO:0003676,GO:0003723,GO:0005634,GO:0006397
g1329.t1	No_function_in_Refseq/Swissprot/TAIR_db	No_function_in_L.albus	No_function_in_NR	GO:0003677,GO:0003700,GO:0006355,GO:0009873,
g1330.t1	No_function_in_Refseq/Swissprot/TAIR_db	No_function_in_L.albus	hypothetical protein TanjilG_03976	NO_GO_reported
g1331.t1	uncharacterized protein LOC109812521 isoform X2	hypothetical protein	No_function_in_NR	NO_GO_reported
g1332.t1	PREDICTED: uncharacterized protein LOC109353274	Putative tetraspanin EC2 domain-containing protein	No_function_in_NR	,GO:0016021
g1333.t1	S18 ribosomal protein	Putative ribosomal protein S13	No_function_in_NR	,GO:0000325,GO:0003676,GO:0003723,GO:0003729,GO:0003735,GO:0005515,GO:0005618,GO:0005730,GO:0005737,GO:0005774,GO:0005794,GO:0005829,GO:0005840,GO:0005886,GO:0006412,GO:0006413,GO:0009505,GO:0009506,GO:0015935,GO:0019843,GO:0022627,GO:0042254,
g1334.t1	PREDICTED: probable aquaporin NIP5-1	Putative major intrinsic protein	No_function_in_NR	,GO:0015267,GO:0016020,GO:0055085
g1335.t1	No_function_in_Refseq/Swissprot/TAIR_db	No_function_in_L.albus	No_function_in_NR	NO_GO_reported
g1336.t1	PREDICTED: uncharacterized protein LOC109353383	hypothetical protein	No_function_in_NR	NO_GO_reported
g1337.t1	No_function_in_Refseq/Swissprot/TAIR_db	No_function_in_L.albus	No_function_in_NR	NO_GO_reported
g1338.t1	PREDICTED: uncharacterized protein LOC109346737	hypothetical protein	No_function_in_NR	NO_GO_reported
g1339.t1	Subunits of heterodimeric actin filament capping protein Capz superfamily	Putative F-actin-capping protein subunit beta	No_function_in_NR	,GO:0000902,GO:0003779,GO:0005737,GO:0005884,GO:0007015,GO:0008290,GO:0009408,GO:0030036,GO:0051015,GO:0051016,GO:0051693,
g1340.t1	PREDICTED: sphinganine C4-monooxygenase 1-like	Putative sphingolipid C4-monooxygenase	No_function_in_NR	,GO:0000254,GO:0005506,GO:0006633,GO:0008610,GO:0016021,GO:0016491,GO:0055114
g1341.t1	PREDICTED: NAC domain-containing protein 17-like	Putative transcription factor NAM family	No_function_in_NR	,GO:0003677,GO:0006355
g1342.t1	somatic embryogenesis receptor-like kinase 1	Putative transferase protein kinase RLK-Pelle-LRR-II family	No_function_in_NR	,GO:0004672,GO:0004674,GO:0004675,GO:0004714,GO:0005102,GO:0005515,GO:0005524,GO:0005739,GO:0005886,GO:0006468,GO:0007030,GO:0007165,GO:0009507,GO:0009556,GO:0009742,GO:0009793,GO:0010152,GO:0010227,GO:0016021,GO:0016301,GO:0018108,GO:0032991,GO:0033612,GO:0042802,GO:0046777,
g1343.t1	PREDICTED: putative 1-phosphatidylinositol-3-phosphate 5-kinase FAB1D isoform X1	Putative 1-phosphatidylinositol-3-phosphate 5-kinase	No_function_in_NR	,GO:0000285,GO:0005524,GO:0016307,GO:0016887,GO:0046488,GO:0046854
g1344.t1	No_function_in_Refseq/Swissprot/TAIR_db	No_function_in_L.albus	No_function_in_NR	GO:0006486,GO:0016757,
g1345.t1	No_function_in_Refseq/Swissprot/TAIR_db	No_function_in_L.albus	No_function_in_NR	GO:0006486,GO:0016757,
g1346.t1	PREDICTED: uncharacterized protein LOC109354881	putative protein	No_function_in_NR	,GO:0045927
g1347.t1	PREDICTED: sucrose transport protein SUC1-like	Putative sucrose%2FH%2B symporter plant major facilitator superfamily domain-containing protein	No_function_in_NR	,GO:0005887,GO:0008515,GO:0015770
g1348.t1	PREDICTED: receptor homology region, transmembrane domain- and RING domain-containing protein 2-like	Putative transcription factor C2H2 family	No_function_in_NR	,GO:0006508,GO:0008233,GO:0008270,GO:0016021,GO:0016874
g1349.t1	PREDICTED: ABC transporter G family member 25-like	Putative polar-amino-acid-transporting ATPase	No_function_in_NR	,GO:0005524,GO:0005886,GO:0009737,GO:0016020,GO:0016021,GO:0042626,GO:0055085,GO:0080168,GO:0140359
g1350.t1	PREDICTED: exocyst complex component SEC5A-like	Putative exocyst complex component EXOC2%2FSec5	No_function_in_NR	,GO:0000145,GO:0001927,GO:0006893
g1351.t1	calcium-dependent protein kinase 4	Putative protein kinase CAMK-CDPK family	No_function_in_NR	,GO:0004672,GO:0004683,GO:0005509,GO:0005515,GO:0005516,GO:0005524,GO:0005634,GO:0005737,GO:0005886,GO:0006468,GO:0009738,GO:0009789,GO:0009931,GO:0018105,GO:0035556,GO:0046777,
g1352.t1	PREDICTED: 50S ribosomal protein L21, chloroplastic-like	Putative ribosomal protein L21	No_function_in_NR	,GO:0003723,GO:0003735,GO:0005762,GO:0005840,GO:0006412,GO:0009657,GO:0044434,GO:0044699
g1353.t1	PREDICTED: uncharacterized membrane protein At4g09580-like isoform X1	Putative SNARE associated golgi family protein	No_function_in_NR	NO_GO_reported
g1354.t1	No_function_in_Refseq/Swissprot/TAIR_db	No_function_in_L.albus	No_function_in_NR	GO:0003677,GO:0006355,
g1355.t1	PREDICTED: uncharacterized protein LOC109354778	Putative DnaJ domain-containing protein	No_function_in_NR	NO_GO_reported
g1356.t1	PREDICTED: uncharacterized protein LOC109353887	No_function_in_L.albus	No_function_in_NR	NO_GO_reported
g1357.t1	PREDICTED: scarecrow-like protein 18	Putative transcription factor GRAS family	No_function_in_NR	NO_GO_reported
g1358.t1	PREDICTED: embryogenesis-associated protein EMB8-like isoform X1	Putative alcohol O-acetyltransferase	No_function_in_NR	NO_GO_reported
g1359.t1	cytosolic invertase 2	Putative beta-fructofuranosidase	No_function_in_NR	,GO:0004564,GO:0004575,GO:0005634,GO:0005829,GO:0005975,GO:0005987,GO:0009507,GO:0033926,GO:0048364,
g1360.t1	PREDICTED: Golgi to ER traffic protein 4 homolog	putative protein	No_function_in_NR	,GO:0005515,GO:0045048
g1361.t1	No_function_in_Refseq/Swissprot/TAIR_db	No_function_in_L.albus	No_function_in_NR	GO:0005975,GO:0033926,
g1362.t1	No_function_in_Refseq/Swissprot/TAIR_db	No_function_in_L.albus	No_function_in_NR	GO:0004190,GO:0006508,
g1363.t1	No_function_in_Refseq/Swissprot/TAIR_db	No_function_in_L.albus	No_function_in_NR	GO:0005515,GO:0045048,
g1364.t1	No_function_in_Refseq/Swissprot/TAIR_db	No_function_in_L.albus	No_function_in_NR	GO:0005515,GO:0045048,
g1365.t1	No_function_in_Refseq/Swissprot/TAIR_db	No_function_in_L.albus	No_function_in_NR	NO_GO_reported
g1366.t1	ATP synthase D chain, mitochondrial	Putative ATP synthase F0 complex subunit D	No_function_in_NR	,GO:0000274,GO:0000276,GO:0000325,GO:0005507,GO:0005730,GO:0005739,GO:0005753,GO:0005794,GO:0005829,GO:0008270,GO:0009507,GO:0009535,GO:0009579,GO:0015078,GO:0015986,GO:0016787,GO:0022626,
g1368.t1	PREDICTED: uncharacterized protein LOC109354563 isoform X2	Putative chromatin regulator PHD family	No_function_in_NR	NO_GO_reported
g1369.t1	PREDICTED: probable ubiquitin-conjugating enzyme E2 C	Putative aminoacyltransferase E1 ubiquitin-activating enzyme	No_function_in_NR	,GO:0000209,GO:0005524,GO:0005634,GO:0005737,GO:0016874,GO:0030071,GO:0031145,GO:0031625,GO:0061630
g1370.t1	PREDICTED: patatin-like protein 6	Putative phospholipase A%282%29	No_function_in_NR	,GO:0006629
g1372.t1	PREDICTED: uncharacterized protein LOC109353750 isoform X3	Putative peptidase M28	No_function_in_NR	,GO:0008235
g1373.t1	PREDICTED: endoplasmic reticulum metallopeptidase 1-like	Putative peptidase M28	No_function_in_NR	,GO:0008235
g1374.t1	PREDICTED: auxin response factor 18-like	Putative transcription factor ARF family	No_function_in_NR	,GO:0003677,GO:0005634,GO:0006351,GO:0006355,GO:0007389,GO:0009725,GO:0009734,GO:0048829,GO:0051301
g1375.t1	PREDICTED: GATA transcription factor 8-like	Putative transcription factor C2C2-GATA family	No_function_in_NR	,GO:0000977,GO:0001085,GO:0001228,GO:0003677,GO:0003682,GO:0005634,GO:0005667,GO:0006355,GO:0006366,GO:0008270,GO:0030154,GO:0043565,GO:0045893,GO:0045944
g1376.t1	PREDICTED: dolichyl-diphosphooligosaccharide--protein glycosyltransferase subunit 1B-like	Putative dolichyl-diphosphooligosaccharide--protein glycotransferase	No_function_in_NR	,GO:0004579,GO:0005774,GO:0005886,GO:0006486,GO:0008250,GO:0009505,GO:0016021,GO:0018279
g1377.t1	PREDICTED: synaptotagmin-3-like	Putative C2 domain synaptotagmin-like mitochondrial-lipid-binding domain-containing protein	No_function_in_NR	,GO:0005783,GO:0008289,GO:0016021
g1378.t1	PREDICTED: phenylalanine ammonia-lyase 2-like isoform X1	Putative phenylalanine ammonia-lyase	No_function_in_NR	,GO:0003824,GO:0005737,GO:0006559,GO:0009800,GO:0016841,GO:0045548
g1380.t1	No_function_in_Refseq/Swissprot/TAIR_db	No_function_in_L.albus	No_function_in_NR	GO:0015031,GO:0030173,
g1381.t1	PREDICTED: myosin-9-like isoform X1	Putative myosin ATPase	No_function_in_NR	,GO:0003774,GO:0003779,GO:0005515,GO:0005524,GO:0016459
g1382.t1	PREDICTED: uncharacterized protein LOC109354551	Putative transposase MuDR plant MULE transposase domain-containing protein	No_function_in_NR	,GO:0008270
g1384.t1	PREDICTED: probable aquaporin NIP7-1 isoform X2	Putative major intrinsic protein	No_function_in_NR	,GO:0015267,GO:0016020,GO:0055085
g1385.t1	PREDICTED: uncharacterized protein LOC109354552	Putative Zeta toxin domain P-loop containing nucleoside triphosphate hydrolase	No_function_in_NR	,GO:0005524,GO:0016301
g1386.t1	PREDICTED: probable WRKY transcription factor 21	Putative transcription factor WRKY family	No_function_in_NR	,GO:0003700,GO:0006355,GO:0016021,GO:0043565
g1387.t1	PREDICTED: phospholipase A1-Igamma1, chloroplastic-like	Putative carboxylic ester hydrolase	No_function_in_NR	,GO:0006629
g1388.t1	PREDICTED: F-box/LRR-repeat protein 17-like	Putative F-box domain leucine-rich repeat domain L domain-containing protein	No_function_in_NR	,GO:0005515
g1390.t1	histone H2A 11	Putative transcription factor Hap3%2FNF-YB family	No_function_in_NR	,GO:0000786,GO:0003677,GO:0005515,GO:0005634,GO:0006970,GO:0009908,GO:0010468,GO:0016048,GO:0042742,GO:0044030,GO:0045892,GO:0046982,
g1391.t1	PREDICTED: beta-carotene isomerase D27, chloroplastic-like isoform X1	Putative beta-carotene isomerase	No_function_in_NR	,GO:0005506,GO:0016853
g1392.t1	PREDICTED: calmodulin-like protein 11	Putative EF-hand domain pair protein	No_function_in_NR	,GO:0005509
g1393.t1	PREDICTED: pentatricopeptide repeat-containing protein At3g63370, chloroplastic	Putative tetratricopeptide-like helical domain DYW domain-containing protein	No_function_in_NR	,GO:0005515,GO:0008270,GO:0008568
g1394.t1	PREDICTED: protein indeterminate-domain 12-like isoform X1	Putative transcription factor C2H2 family	No_function_in_NR	NO_GO_reported
g1395.t1	PREDICTED: uncharacterized protein LOC109354550	Putative protein-serine%2Fthreonine phosphatase protein kinase CMGC-GSKL family	No_function_in_NR	,GO:0004672,GO:0005524,GO:0006468,GO:0016791
g1396.t1	PREDICTED: VAN3-binding protein-like	Putative PH domain pleckstrin-like plant	No_function_in_NR	NO_GO_reported
g1397.t1	PREDICTED: protein NETWORKED 1D-like	Putative protein Networked %28NET%29 actin-binding %28NAB%29	No_function_in_NR	,GO:0003779
g1399.t1	PREDICTED: extensin-like	hypothetical protein	No_function_in_NR	NO_GO_reported
g1400.t1	PREDICTED: uncharacterized protein LOC109354054	Putative HSP20-like chaperone	No_function_in_NR	NO_GO_reported
g1401.t1	PREDICTED: uncharacterized protein LOC109354547	putative protein	No_function_in_NR	NO_GO_reported
g1402.t1	PREDICTED: COMPASS-like H3K4 histone methylase component WDR5B	Putative transcription factor WD40-like family	No_function_in_NR	,GO:0005515,GO:0006468,GO:0016905
g1403.t1	PREDICTED: ribosome-recycling factor, chloroplastic-like	Putative ribosome recycling factor	No_function_in_NR	,GO:0002184,GO:0005507,GO:0005829,GO:0006412,GO:0009570,GO:0009579,GO:0009658,GO:0009793,GO:0009817,GO:0032544,GO:0043023
g1404.t1	PREDICTED: probable inactive patatin-like protein 9	Putative phospholipase A%282%29	No_function_in_NR	,GO:0006629,GO:0016042,GO:0016787
g1405.t1	PREDICTED: RAN GTPase-activating protein 1	Putative WPP domain leucine-rich repeat domain L domain-containing protein	No_function_in_NR	,GO:0005515
g1406.t1	chloroplast stem-loop binding protein of 41 kDa	Putative NAD%28P%29-binding domain-containing protein	No_function_in_NR	,GO:0003723,GO:0003729,GO:0003824,GO:0005515,GO:0005829,GO:0005840,GO:0006364,GO:0007623,GO:0008266,GO:0009507,GO:0009534,GO:0009570,GO:0009579,GO:0009658,GO:0009941,GO:0010287,GO:0010319,GO:0032544,GO:0045727,GO:0045893,GO:0048046,GO:0050662,
g1407.t1	No_function_in_Refseq/Swissprot/TAIR_db	No_function_in_L.albus	No_function_in_NR	NO_GO_reported
g1408.t1	PREDICTED: basic helix-loop-helix protein A-like isoform X1	Putative transcription factor bHLH family	No_function_in_NR	,GO:0046983,GO:1901576
g1409.t1	PREDICTED: aluminum-activated malate transporter 14-like	Putative aluminum-activated malate transporter	No_function_in_NR	,GO:0009705,GO:0015140,GO:0015743,GO:0016021,GO:0071423
g1410.t1	Small nuclear ribonucleoprotein family protein	Putative small nuclear ribonucleoprotein D1	No_function_in_NR	,GO:0000243,GO:0000245,GO:0000325,GO:0000387,GO:0003723,GO:0003729,GO:0005634,GO:0005682,GO:0005685,GO:0005686,GO:0005687,GO:0005689,GO:0005730,GO:0005829,GO:0006396,GO:0008380,GO:0016607,GO:0019013,GO:0034715,GO:0034719,GO:0035194,GO:0043484,GO:0071010,GO:0071011,GO:0071013,GO:0097526,
g1411.t1	PREDICTED: adenylate isopentenyltransferase 3, chloroplastic	Putative transferase	No_function_in_NR	NO_GO_reported
g1412.t1	PREDICTED: uncharacterized protein LOC109354539	Putative bifunctional inhibitor%2Fplant lipid transfer protein%2Fseed storage helical	No_function_in_NR	NO_GO_reported
g1413.t1	PREDICTED: uncharacterized protein LOC109354533 isoform X2	hypothetical protein	No_function_in_NR	NO_GO_reported
g1414.t1	PREDICTED: probable glutathione peroxidase 5	Putative glutathione peroxidase	No_function_in_NR	,GO:0004602,GO:0006979,GO:0055114,GO:0098869
g1415.t1	PREDICTED: protein HUA2-LIKE 2-like	Putative PWWP domain-containing protein	No_function_in_NR	NO_GO_reported
g1416.t1	PREDICTED: protein PALE CRESS, chloroplastic	Putative protein PALE CRESS	No_function_in_NR	,GO:0009501,GO:0009507,GO:0009509,GO:0009513,GO:0009536,GO:0009537,GO:0009658,GO:0009965,GO:0010239,GO:0016021,GO:0048366,GO:0071482
g1417.t1	PREDICTED: BTB/POZ and MATH domain-containing protein 2 isoform X3	Putative chromatin remodeling %26 transcription regulator BTB-POZ-MATH family	No_function_in_NR	,GO:0005515,GO:0006397,GO:0016567
g1418.t1	PREDICTED: uncharacterized protein LOC109354535	hypothetical protein	No_function_in_NR	NO_GO_reported
g1419.t1	PREDICTED: uncharacterized protein LOC109354530 isoform X1	Putative oxoglutarate%2Firon-dependent dioxygenase alpha-ketoglutarate-dependent dioxygenase AlkB	No_function_in_NR	,GO:0003729,GO:0006402,GO:0032451
g1420.t1	PREDICTED: BSD domain-containing protein 1-like	No_function_in_L.albus	No_function_in_NR	NO_GO_reported
g1421.t1	PREDICTED: piezo-type mechanosensitive ion channel homolog isoform X1	Putative Piezo family protein	No_function_in_NR	,GO:0008381,GO:0016021,GO:0034220
g1422.t1	PREDICTED: methyl-CpG-binding domain-containing protein 4-like	Putative transcription factor %26 chromatin remodeling CW-Zn family	No_function_in_NR	,GO:0003677,GO:0008270
g1423.t1	PREDICTED: receptor-like cytosolic serine/threonine-protein kinase RBK2	Putative protein kinase RLK-Pelle-RLCK-VI family	No_function_in_NR	,GO:0004672,GO:0004674,GO:0004715,GO:0005524,GO:0006468,GO:0018108
g1424.t1	PREDICTED: LRR receptor-like serine/threonine-protein kinase ERL1	Putative non-specific serine%2Fthreonine protein kinase	No_function_in_NR	,GO:0005515,GO:0016301,GO:0016310
g1425.t1	PREDICTED: gibberellin receptor GID1B-like	Putative carboxylesterase	No_function_in_NR	,GO:0016787
g1426.t1	PREDICTED: rho GTPase-activating protein 2-like	Putative Rho GTPase activation protein	No_function_in_NR	,GO:0005096,GO:0007165
g1427.t1	PREDICTED: protein NETWORKED 3A-like	Putative protein Networked %28NET%29 actin-binding %28NAB%29	No_function_in_NR	,GO:0003779
g1428.t1	No_function_in_Refseq/Swissprot/TAIR_db	No_function_in_L.albus	No_function_in_NR	GO:0097573,
g1429.t1	PREDICTED: glutaredoxin-C13-like	Putative thioredoxin-disulfide reductase	No_function_in_NR	,GO:0097573
g1430.t1	PREDICTED: glutaredoxin-C11-like	Putative thioredoxin-disulfide reductase	No_function_in_NR	,GO:0097573
g1431.t1	PREDICTED: monothiol glutaredoxin-S6-like	Putative thioredoxin-disulfide reductase	No_function_in_NR	,GO:0097573
g1432.t1	PREDICTED: monothiol glutaredoxin-S1-like	Putative thioredoxin-disulfide reductase	No_function_in_NR	,GO:0097573
g1433.t1	PREDICTED: BTB/POZ domain-containing protein At1g03010-like	Putative SKP1%2FBTB%2FPOZ domain NPH3 domain-containing protein	No_function_in_NR	,GO:0005515
g1434.t1	PREDICTED: uncharacterized protein LOC109354522 isoform X1	Putative transcription factor %26 chromatin remodeling CW-Zn family	No_function_in_NR	,GO:0008270
g1435.t1	PREDICTED: cullin-1-like	Putative cullin protein neddylation	No_function_in_NR	,GO:0000794,GO:0005819,GO:0005829,GO:0006511,GO:0009524,GO:0009733,GO:0009753,GO:0009793,GO:0010087,GO:0031461,GO:0031625,GO:0042752,GO:0042787,GO:0048366,GO:0061630
g1436.t1	PREDICTED: potassium transporter 5-like	Putative potassium transporter	No_function_in_NR	,GO:0015079,GO:0016020,GO:0016021,GO:0071805
g1437.t1	Probable U6 snRNA-associated Sm-like protein LSm4	Putative sm-like protein Lsm4	No_function_in_NR	,GO:0000245,GO:0000387,GO:0000398,GO:0000932,GO:0000956,GO:0003723,GO:0005681,GO:0005688,GO:0006396,GO:0017070,GO:0019013,GO:0033962,GO:0097526,
g1438.t1	PREDICTED: probable E3 ubiquitin-protein ligase BAH1-like 2 isoform X1	Putative transcription factor C2H2 family	No_function_in_NR	,GO:0005634,GO:0005886,GO:0008270,GO:0009626,GO:0009627,GO:0009697,GO:0010167,GO:0010337,GO:0016567,GO:0016874,GO:0042742,GO:0043161,GO:0061630,GO:0080021
g1439.t1	PREDICTED: hydroxyisourate hydrolase-like isoform X1	Putative hydroxyisourate hydrolase	No_function_in_NR	,GO:0004553,GO:0005975,GO:0008422,GO:0016021,GO:0102483,GO:1901657
g1440.t1	PREDICTED: serine/arginine-rich-splicing factor SR34-like isoform X2	Putative RNA recognition motif domain-containing protein	No_function_in_NR	,GO:0003676
g1441.t1	PREDICTED: mitochondrial zinc maintenance protein 1, mitochondrial	Putative complex 1 LYR protein	No_function_in_NR	NO_GO_reported
g1442.t1	No_function_in_Refseq/Swissprot/TAIR_db	No_function_in_L.albus	No_function_in_NR	NO_GO_reported
g1443.t1	PREDICTED: protein ACCUMULATION AND REPLICATION OF CHLOROPLASTS 3 isoform X2	Putative tubulin%2FFtsZ GTPase domain-containing protein	No_function_in_NR	,GO:0003924,GO:0005525
g1444.t1	PREDICTED: protein transport protein Sec24-like At4g32640	Putative von Willebrand factor type A Zinc finger Sec23%2FSec24-type sec23%2FSec24 trunk	No_function_in_NR	,GO:0006886,GO:0006888,GO:0008270,GO:0030127
g1445.t1	PREDICTED: putative Myb family transcription factor At1g14600	No_function_in_L.albus	No_function_in_NR	,GO:0003677,GO:0003700
g1446.t1	PREDICTED: tyrosine--tRNA ligase 1, cytoplasmic-like	No_function_in_L.albus	No_function_in_NR	,GO:0000166,GO:0004812,GO:0004831,GO:0005524,GO:0006418
g1447.t1	hydroxypyruvate reductase	Putative oxidoreductase	No_function_in_NR	,GO:0003729,GO:0005739,GO:0005777,GO:0005829,GO:0008266,GO:0008465,GO:0009507,GO:0009853,GO:0009854,GO:0016616,GO:0016618,GO:0030267,GO:0042631,GO:0048046,GO:0051287,GO:0055114,GO:0071482,
g1448.t1	No_function_in_Refseq/Swissprot/TAIR_db	No_function_in_L.albus	No_function_in_NR	NO_GO_reported
g1449.t1	PREDICTED: probable ubiquitin-conjugating enzyme E2 23	Putative aminoacyltransferase E1 ubiquitin-activating enzyme	No_function_in_NR	,GO:0005829,GO:0016567,GO:0016874,GO:0031625,GO:0061630
g1450.t1	SNARE-like superfamily protein	Putative trafficking protein particle complex subunit 2	No_function_in_NR	,GO:0003674,GO:0005634,GO:0005737,GO:0005794,GO:0006888,GO:0030008,GO:0071554,GO:0090558,
g1451.t1	PREDICTED: uncharacterized protein LOC109346551 isoform X2	Putative mitochondrial import protein TIM15	No_function_in_NR	,GO:0008270
g1452.t1	PREDICTED: uncharacterized protein LOC109354560	Putative major facilitator superfamily	No_function_in_NR	,GO:0022857,GO:0055085
g1453.t1	PREDICTED: transportin-1-like isoform X1	Putative importin-beta domain-containing protein	No_function_in_NR	,GO:0005515,GO:0006606,GO:0006886,GO:0031267
g1454.t1	ATPase, V1 complex, subunit B protein	Putative proton-exporting ATPase	No_function_in_NR	,GO:0000325,GO:0005524,GO:0005773,GO:0005794,GO:0005886,GO:0009941,GO:0015991,GO:0016820,GO:0030835,GO:0033180,GO:0046034,GO:0051015,GO:0051017,GO:0051693,GO:1902600,
g1455.t1	PREDICTED: protein CHAPERONE-LIKE PROTEIN OF POR1, chloroplastic	Putative protein CHAPERONE-LIKE PROTEIN OF POR1	No_function_in_NR	,GO:0016021
g1456.t1	PREDICTED: uncharacterized protein LOC109355096	putative protein	No_function_in_NR	NO_GO_reported
g1457.t1	PREDICTED: probable protein phosphatase 2C 60 isoform X1	Putative protein-serine%2Fthreonine phosphatase	No_function_in_NR	,GO:0004722,GO:0006470,GO:0016791,GO:0043169,GO:0046872
g1458.t1	PREDICTED: E3 ubiquitin ligase BIG BROTHER-related-like isoform X1	No_function_in_L.albus	No_function_in_NR	NO_GO_reported
g1459.t1	PREDICTED: E3 ubiquitin-protein ligase CIP8-like isoform X1	Putative aminoacyltransferase E1 ubiquitin-activating enzyme	No_function_in_NR	,GO:0000209,GO:0008270,GO:0042787,GO:0043161,GO:0061630
g1460.t1	PREDICTED: reticulocalbin-2-like	Putative EF-hand domain pair protein	No_function_in_NR	,GO:0005509
g1461.t1	PREDICTED: pentatricopeptide repeat-containing protein At5g08305	Putative tetratricopeptide-like helical domain-containing protein	No_function_in_NR	,GO:0005515,GO:0008568
g1462.t1	PREDICTED: helicase-like transcription factor CHR28	Putative DNA helicase chromatin remodeling SNF2 family	No_function_in_NR	,GO:0004386,GO:0005524,GO:0005737,GO:0008270,GO:0016887,GO:0042981,GO:0048025,GO:0070615
g1463.t1	No_function_in_Refseq/Swissprot/TAIR_db	No_function_in_L.albus	No_function_in_NR	NO_GO_reported
g1464.t1	Transketolase	Putative transketolase and transaldolase	No_function_in_NR	,GO:0003824,GO:0004802,GO:0005829,GO:0006098,GO:0008152,GO:0009507,GO:0009536,GO:0009570,GO:0019253,
g1465.t1	PREDICTED: protein CLP1 homolog	Putative pre-mRNA cleavage complex subunit Clp1 P-loop containing nucleoside triphosphate hydrolase	No_function_in_NR	,GO:0005524,GO:0005849,GO:0006378,GO:0006379,GO:0006388,GO:0006396,GO:0016310,GO:0031124,GO:0051731
g1466.t1	protein MAEA homolog	Putative transcription factor interactor and regulator LisH family	No_function_in_NR	,GO:0004842,GO:0005515,GO:0043161,GO:0061630
g1467.t1	No_function_in_Refseq/Swissprot/TAIR_db	No_function_in_L.albus	No_function_in_NR	NO_GO_reported
g1468.t1	No_function_in_Refseq/Swissprot/TAIR_db	No_function_in_L.albus	No_function_in_NR	NO_GO_reported
g1469.t1	No_function_in_Refseq/Swissprot/TAIR_db	No_function_in_L.albus	No_function_in_NR	NO_GO_reported
g1470.t1	PREDICTED: ABC transporter G family member 1-like	Putative polar-amino-acid-transporting ATPase	No_function_in_NR	,GO:0005524,GO:0005886,GO:0010345,GO:0015416,GO:0015716,GO:0015748,GO:0016020,GO:0016021,GO:0055085,GO:0140359
g1472.t1	No_function_in_Refseq/Swissprot/TAIR_db	No_function_in_L.albus	No_function_in_NR	GO:0000398,GO:0046540,
g1473.t1	PREDICTED: cationic peroxidase 1-like	Putative peroxidase	No_function_in_NR	,GO:0004601,GO:0005576,GO:0006979,GO:0016021,GO:0020037,GO:0042744,GO:0046872,GO:0055114,GO:0098869
g1474.t1	PREDICTED: uncharacterized protein LOC109354480 isoform X4	hypothetical protein	No_function_in_NR	NO_GO_reported
g1475.t1	PREDICTED: probable membrane-associated kinase regulator 4	hypothetical protein	No_function_in_NR	,GO:0005886,GO:0019210
g1476.t1	PREDICTED: ankyrin repeat-containing protein ITN1-like isoform X2	Putative ankyrin repeat-containing domain PGG domain-containing protein	No_function_in_NR	,GO:0005515,GO:0005634,GO:0005886,GO:0007165,GO:0009651,GO:0016021,GO:0034613
g1477.t1	probable protein phosphatase 2C 11	Putative protein-serine%2Fthreonine phosphatase	No_function_in_NR	,GO:0004722,GO:0006470,GO:0016791,GO:0043169,GO:0046872
g1478.t1	Pectin lyase-like superfamily protein	Putative pectate lyase	No_function_in_NR	,GO:0005576,GO:0016829,GO:0030570,GO:0045490,GO:0046872,
g1479.t1	Ribosomal L29 family protein	Putative ribosomal protein L29%2FL36	No_function_in_NR	,GO:0000463,GO:0003729,GO:0003735,GO:0005737,GO:0005794,GO:0005840,GO:0006412,GO:0022625,GO:0022626,
g1480.t1	PREDICTED: caffeoylshikimate esterase isoform X2	Putative 2-acylglycerol O-acyltransferase	No_function_in_NR	NO_GO_reported
g1481.t1	PREDICTED: dirigent protein 24	Putative allene oxide cyclase%2Fdirigent protein	No_function_in_NR	,GO:0009699,GO:0042349
g1482.t1	PREDICTED: glutathione S-transferase DHAR2-like	Putative glutathione dehydrogenase %28ascorbate%29	No_function_in_NR	,GO:0004364,GO:0005515,GO:0005737,GO:0006749,GO:0033355,GO:0045174,GO:0055114,GO:0098869
g1483.t1	PREDICTED: beta-hexosaminidase 1-like	Putative beta-N-acetylhexosaminidase	No_function_in_NR	,GO:0004553,GO:0004563,GO:0005975
g1484.t1	PREDICTED: photosynthetic NDH subunit of lumenal location 1, chloroplastic	Putative PsbP family protein	No_function_in_NR	,GO:0005509,GO:0009523,GO:0009654,GO:0015979,GO:0019898
g1485.t1	tonoplast intrinsic protein 1;3	Putative major intrinsic protein	No_function_in_NR	,GO:0005887,GO:0006833,GO:0009507,GO:0009705,GO:0009992,GO:0015204,GO:0015250,GO:0015254,GO:0015267,GO:0015793,GO:0015840,GO:0016020,GO:0034220,GO:0042807,GO:0055085,
g1486.t1	PREDICTED: F-box protein At2g39490	Putative F-box domain leucine-rich repeat domain L domain-containing protein	No_function_in_NR	,GO:0005515
g1487.t1	PREDICTED: WUSCHEL-related homeobox 8-like isoform X2	Putative transcription factor Homobox-WOX family	No_function_in_NR	,GO:0003677,GO:0003700
g1488.t1	PREDICTED: elongator complex protein 1	Putative transcription factor WD40-like family	No_function_in_NR	,GO:0002098,GO:0005515,GO:0033588
g1489.t1	PREDICTED: CASP-like protein 4C2	putative protein	No_function_in_NR	NO_GO_reported
g1490.t1	No_function_in_Refseq/Swissprot/TAIR_db	No_function_in_L.albus	No_function_in_NR	NO_GO_reported
g1491.t1	PREDICTED: uncharacterized protein LOC109354490	putative protein	No_function_in_NR	NO_GO_reported
g1492.t1	PREDICTED: uncharacterized protein LOC109354491	hypothetical protein	No_function_in_NR	,GO:0006355,GO:0009658
g1493.t1	PREDICTED: uncharacterized protein LOC109354489	Putative oligopeptidase B	No_function_in_NR	,GO:0004252,GO:0006508,GO:0008236
g1494.t1	PREDICTED: DNA-damage-repair/toleration protein DRT100-like	Putative non-specific serine%2Fthreonine protein kinase	No_function_in_NR	,GO:0005515
g1495.t1	PREDICTED: uncharacterized protein LOC109354494	hypothetical protein	No_function_in_NR	,GO:0006360
g1496.t1	PREDICTED: high mobility group B protein 15-like isoform X1	Putative transcription factor %26 chromatin remodeling ARID-HMG family	No_function_in_NR	,GO:0003677
g1497.t1	Protein kinase family protein	Putative protein kinase CK1-CK1-Pl family	No_function_in_NR	,GO:0004672,GO:0004674,GO:0005515,GO:0005524,GO:0005634,GO:0005737,GO:0006468,GO:0006897,GO:0007165,GO:0008360,GO:0016055,GO:0016301,GO:0018105,GO:0048574,GO:1990164,
g1499.t1	PREDICTED: leukotriene A-4 hydrolase homolog	Putative leukotriene-A%284%29 hydrolase	No_function_in_NR	,GO:0004463,GO:0005829,GO:0005886,GO:0006508,GO:0008237,GO:0008270,GO:0042277,GO:0043171,GO:0070006
g1500.t1	PREDICTED: protein TONNEAU 1b-like	Putative transcription factor interactor and regulator LisH family	No_function_in_NR	,GO:0005515
g1501.t1	PREDICTED: protein IN2-1 homolog B-like	Putative glutathione transferase	No_function_in_NR	,GO:0004364,GO:0005515,GO:0006749
g1502.t1	PREDICTED: CDP-diacylglycerol--glycerol-3-phosphate 3-phosphatidyltransferase 2-like	Putative CDP-diacylglycerol--glycerol-3-phosphate 1-phosphatidyltransferase	No_function_in_NR	,GO:0005739,GO:0008444,GO:0008654,GO:0009941,GO:0016020,GO:0016021,GO:0016780,GO:0046474
g1503.t1	PREDICTED: TBC1 domain family member 9B-like	Putative Rab-GTPase-TBC domain-containing protein	No_function_in_NR	,GO:0005096,GO:0005622,GO:0006508,GO:0006886,GO:0012505,GO:0017137,GO:0031338,GO:0036459,GO:0090630
g1504.t1	PREDICTED: uncharacterized protein LOC109354526	hypothetical protein	No_function_in_NR	NO_GO_reported
g1505.t1	PREDICTED: transmembrane protein 120 homolog	putative protein	No_function_in_NR	,GO:0016021
g1507.t1	Protein kinase superfamily protein	Putative non-specific protein-tyrosine kinase RLK-Pelle-RLCK-VIII family	No_function_in_NR	,GO:0004672,GO:0004674,GO:0004713,GO:0004715,GO:0005515,GO:0005524,GO:0005634,GO:0005737,GO:0005829,GO:0005886,GO:0006468,GO:0006952,GO:0007165,GO:0009414,GO:0009611,GO:0009617,GO:0009651,GO:0009737,GO:0010200,GO:0010375,GO:0018108,GO:0019901,GO:0031347,GO:0032870,GO:0046777,GO:0048364,GO:0050832,GO:0072330,GO:1901701,
g1508.t1	PREDICTED: gem-associated protein 2-like isoform X2	putative protein	No_function_in_NR	NO_GO_reported
g1509.t1	UDP-galactose transporter 6	Putative nucleotide-sugar transporter	No_function_in_NR	,GO:0000139,GO:0005351,GO:0005794,GO:0008643,GO:0009507,GO:0015136,GO:0015165,GO:0015739,GO:0015992,GO:0016021,GO:0030173,GO:0044085,GO:0048364,GO:0071554,GO:0090481,GO:0090558,GO:0098542,
g1510.t1	PREDICTED: uncharacterized protein LOC109354467	putative protein	No_function_in_NR	NO_GO_reported
g1511.t1	PREDICTED: protein EMSY-LIKE 3-like isoform X1	Putative ENT domain Agenet domain plant type protein EMSY-LIKE plant	No_function_in_NR	,GO:0050832
g1512.t1	PREDICTED: AP2/ERF and B3 domain-containing transcription factor At1g51120-like	Putative transcription factor RAV family	No_function_in_NR	,GO:0003676,GO:0003677,GO:0003700,GO:0003723,GO:0006355,GO:0046872
g1513.t1	PREDICTED: clathrin interactor EPSIN 3-like isoform X2	putative protein	No_function_in_NR	NO_GO_reported
g1514.t1	No_function_in_Refseq/Swissprot/TAIR_db	No_function_in_L.albus	No_function_in_NR	NO_GO_reported
g1515.t1	PREDICTED: transcription factor bHLH128-like isoform X2	Putative transcription factor bHLH family	No_function_in_NR	,GO:0001046,GO:0001228,GO:0005634,GO:0006366,GO:0046983
g1516.t1	PREDICTED: uncharacterized protein C3orf26 homolog	No_function_in_L.albus	No_function_in_NR	NO_GO_reported
g1517.t1	PREDICTED: prolyl 4-hydroxylase 1-like	Putative procollagen-proline 4-dioxygenase	No_function_in_NR	,GO:0004656,GO:0005506,GO:0005794,GO:0016021,GO:0016705,GO:0018401,GO:0031418,GO:0055114
g1518.t1	PREDICTED: uncharacterized protein LOC109354922	Putative hydrolase	No_function_in_NR	,GO:0016787,GO:0016810
g1519.t1	CYTOCHROME P450 51G1	Putative sterol 14-alpha-demethylase	No_function_in_NR	,GO:0003824,GO:0004497,GO:0005506,GO:0005576,GO:0005783,GO:0005794,GO:0008398,GO:0009793,GO:0016125,GO:0016126,GO:0016491,GO:0016705,GO:0020037,
g1520.t1	PREDICTED: U2 small nuclear ribonucleoprotein A'-like	Putative U2A%27%2Fphosphoprotein 32 family A	No_function_in_NR	,GO:0000398,GO:0005515,GO:0005730,GO:0005829,GO:0009507,GO:0015030,GO:0019013,GO:0030529,GO:0030620
g1521.t1	PREDICTED: 2-hydroxyisoflavanone dehydratase-like	Putative carboxylesterase 2-hydroxyisoflavanone dehydratase	No_function_in_NR	,GO:0016787
g1522.t1	PREDICTED: RAN GTPase-activating protein 2-like	Putative WPP domain-containing protein	No_function_in_NR	,GO:0005515
g1523.t1	PREDICTED: protein FANTASTIC FOUR 3-like	No_function_in_L.albus	No_function_in_NR	NO_GO_reported
g1524.t1	PREDICTED: CRIB domain-containing protein RIC10-like	No_function_in_L.albus	No_function_in_NR	NO_GO_reported
g1526.t1	PREDICTED: probable dolichyl-diphosphooligosaccharide--protein glycosyltransferase subunit 3B	Putative oligosaccharyl transferase complex subunit OST3%2FOST6	No_function_in_NR	,GO:0016021
g1527.t1	PREDICTED: chaperone protein dnaJ 50-like	Putative DnaJ domain-containing protein	No_function_in_NR	,GO:0005783,GO:0006457,GO:0016021
g1528.t1	PREDICTED: uncharacterized protein LOC109353664	No_function_in_L.albus	No_function_in_NR	NO_GO_reported
g1529.t1	PREDICTED: protein NDR1-like	Putative Late embryogenesis abundant protein LEA-14	No_function_in_NR	,GO:0098542
g1530.t1	No_function_in_Refseq/Swissprot/TAIR_db	No_function_in_L.albus	No_function_in_NR	NO_GO_reported
g1531.t1	PREDICTED: putative receptor-like protein kinase At4g00960	No_function_in_L.albus	No_function_in_NR	,GO:0004672,GO:0005524,GO:0006468
g1532.t1	No_function_in_Refseq/Swissprot/TAIR_db	No_function_in_L.albus	No_function_in_NR	GO:0004672,GO:0005524,GO:0006468,
g1533.t1	No_function_in_Refseq/Swissprot/TAIR_db	No_function_in_L.albus	No_function_in_NR	GO:0004672,GO:0005524,GO:0006468,
g1534.t1	PREDICTED: cysteine-rich receptor-like protein kinase 25 isoform X4	Putative Gnk2-like domain-containing protein	No_function_in_NR	,GO:0016021,GO:0016301,GO:0016310
g1535.t1	PREDICTED: cysteine-rich receptor-like protein kinase 10	Putative protein kinase RLK-Pelle-DLSV family	No_function_in_NR	,GO:0004672,GO:0004674,GO:0005524,GO:0005886,GO:0006468,GO:0006952,GO:0009506,GO:0016021
g1536.t1	PREDICTED: agamous-like MADS-box protein AGL61	Putative transcription factor MADS-type1 family	No_function_in_NR	,GO:0000977,GO:0003677,GO:0005634,GO:0006351,GO:0006355,GO:0045944,GO:0046983
g1537.t1	PREDICTED: agamous-like MADS-box protein AGL62	Putative transcription factor MADS-type1 family	No_function_in_NR	,GO:0000977,GO:0003677,GO:0045944,GO:0046983
g1538.t1	PREDICTED: agamous-like MADS-box protein AGL62	Putative transcription factor MADS-type1 family	No_function_in_NR	,GO:0000977,GO:0003677,GO:0005488,GO:0045944,GO:0046983
g1539.t1	PREDICTED: pyruvate kinase isozyme A, chloroplastic-like isoform X2	Putative pyruvate kinase	No_function_in_NR	,GO:0000287,GO:0003824,GO:0004743,GO:0006096,GO:0016301,GO:0030955
g1540.t1	PREDICTED: uncharacterized protein LOC109355233	hypothetical protein	No_function_in_NR	NO_GO_reported
g1541.t1	tubulin alpha-2 chain	Putative tubulin	No_function_in_NR	,GO:0000226,GO:0000278,GO:0003924,GO:0005200,GO:0005525,GO:0005634,GO:0005737,GO:0005874,GO:0007017,GO:0009505,GO:0045298,
g1542.t1	PREDICTED: uncharacterized protein LOC109353494	Putative photosystem I reaction centre subunit N	No_function_in_NR	,GO:0009522,GO:0015979
g1543.t1	No_function_in_Refseq/Swissprot/TAIR_db	No_function_in_L.albus	No_function_in_NR	GO:0009690,GO:0009691,
g1544.t1	No_function_in_Refseq/Swissprot/TAIR_db	No_function_in_L.albus	No_function_in_NR	GO:0005886,
g1546.t1	No_function_in_Refseq/Swissprot/TAIR_db	No_function_in_L.albus	No_function_in_NR	GO:0003924,GO:0005525,
g1547.t1	PREDICTED: octanoyltransferase	Putative lipoyl%28octanoyl%29 transferase	No_function_in_NR	,GO:0006464,GO:0009249,GO:0033819
g1549.t1	vaculolar sorting receptor 3	Vacuolar-sorting receptor 1	No_function_in_NR	,GO:0000137,GO:0005509,GO:0005739,GO:0005768,GO:0005794,GO:0005802,GO:0006511,GO:0006623,GO:0006896,GO:0016020,GO:0016021,GO:0017119,GO:0061630,
g1550.t1	PREDICTED: transcription factor bHLH84-like	Putative transcription factor bHLH family	No_function_in_NR	,GO:0001046,GO:0001228,GO:0005634,GO:0006366,GO:0046983
g1551.t1	PREDICTED: transcription factor bHLH84-like	Putative transcription factor bHLH family	No_function_in_NR	,GO:0005488,GO:0046983
g1552.t1	No_function_in_Refseq/Swissprot/TAIR_db	No_function_in_L.albus	No_function_in_NR	NO_GO_reported
g1553.t1	PREDICTED: BTB/POZ domain-containing protein NPY2-like	Putative BTB%2FPOZ domain-containing protein NPY2	No_function_in_NR	,GO:0005515,GO:0009958,GO:0071944
g1554.t1	PREDICTED: QWRF motif-containing protein 2-like isoform X2	Putative QWRF family protein	No_function_in_NR	NO_GO_reported
g1555.t1	PREDICTED: uncharacterized protein LOC109353318	Putative transcriptional coactivator Hfi1%2FTranscriptional adapter 1	No_function_in_NR	,GO:0070461
g1556.t1	PREDICTED: PXMP2/4 family protein 4-like	putative protein	No_function_in_NR	,GO:0016021
g1557.t1	PREDICTED: probable protein phosphatase 2C 63 isoform X1	Putative protein-serine%2Fthreonine phosphatase	No_function_in_NR	,GO:0004722,GO:0006470,GO:0016791,GO:0043169,GO:0046872
g1558.t1	PREDICTED: pentatricopeptide repeat-containing protein At5g02860-like	Putative pentatricopeptide	No_function_in_NR	,GO:0005515
g1559.t1	No_function_in_Refseq/Swissprot/TAIR_db	No_function_in_L.albus	No_function_in_NR	GO:0005886,
g1560.t1	PREDICTED: uncharacterized protein LOC109354437	putative protein	No_function_in_NR	NO_GO_reported
g1561.t1	PREDICTED: snakin-1-like	Putative gibberellin regulated protein	No_function_in_NR	NO_GO_reported
g1562.t1	PREDICTED: thioredoxin domain-containing protein 9 homolog	Putative thioredoxin-like protein	No_function_in_NR	,GO:0005524,GO:0005737,GO:0006457,GO:0008479,GO:0008616,GO:0045454
g1563.t1	PREDICTED: uncharacterized protein LOC109354429 isoform X1	putative protein	No_function_in_NR	NO_GO_reported
g1564.t1	PREDICTED: TIP41-like protein	Putative TIP41-like protein	No_function_in_NR	,GO:0005829,GO:0043666
g1565.t1	PREDICTED: zinc finger protein 7-like	Putative transcription factor C2H2 family	No_function_in_NR	NO_GO_reported
g1566.t1	PREDICTED: ribosome biogenesis protein BOP1 homolog	Putative transcription factor WD40-like family	No_function_in_NR	,GO:0005515,GO:0006364,GO:0042254
g1567.t1	No_function_in_Refseq/Swissprot/TAIR_db	No_function_in_L.albus	No_function_in_NR	GO:0046983,
g1568.t1	No_function_in_Refseq/Swissprot/TAIR_db	No_function_in_L.albus	No_function_in_NR	GO:0003677,GO:0046983,
g1569.t1	No_function_in_Refseq/Swissprot/TAIR_db	No_function_in_L.albus	No_function_in_NR	NO_GO_reported
g1570.t1	No_function_in_Refseq/Swissprot/TAIR_db	No_function_in_L.albus	No_function_in_NR	GO:0045087,GO:0050793,
g1572.t1	No_function_in_Refseq/Swissprot/TAIR_db	No_function_in_L.albus	No_function_in_NR	GO:0045087,GO:0050793,
g1573.t1	No_function_in_Refseq/Swissprot/TAIR_db	No_function_in_L.albus	No_function_in_NR	GO:0045087,GO:0050793,
g1574.t1	No_function_in_Refseq/Swissprot/TAIR_db	No_function_in_L.albus	No_function_in_NR	GO:0045087,GO:0050793,
g1575.t1	No_function_in_Refseq/Swissprot/TAIR_db	No_function_in_L.albus	No_function_in_NR	GO:0045087,GO:0050793,
g1576.t1	No_function_in_Refseq/Swissprot/TAIR_db	No_function_in_L.albus	No_function_in_NR	GO:0045087,GO:0050793,
g1577.t1	No_function_in_Refseq/Swissprot/TAIR_db	No_function_in_L.albus	No_function_in_NR	GO:0045087,GO:0050793,
g1579.t1	Cinnamyl alcohol dehydrogenase 1	Probable cinnamyl alcohol dehydrogenase	No_function_in_NR	,GO:0008270,GO:0009809,GO:0016491,GO:0045551,GO:0052747,GO:0055114
g1580.t1	UNC-50 family protein	putative protein	No_function_in_NR	,GO:0003674,GO:0005634,GO:0005797,GO:0030173,
g1581.t1	PREDICTED: PRKR-interacting protein 1	putative protein	No_function_in_NR	,GO:0003725
g1582.t1	PREDICTED: reticulon-like protein B11	putative protein	No_function_in_NR	,GO:0009617
g1583.t1	PREDICTED: protein TIC 21, chloroplastic-like	putative protein	No_function_in_NR	NO_GO_reported
g1584.t1	PREDICTED: receptor protein kinase-like protein At4g34220 isoform X1	Putative protein kinase RLK-Pelle-LRR-III family	No_function_in_NR	,GO:0004672,GO:0005515,GO:0005524,GO:0006468,GO:0016021
g1585.t1	D-3-phosphoglycerate dehydrogenase	Putative phosphoglycerate dehydrogenase	No_function_in_NR	,GO:0000096,GO:0004617,GO:0005524,GO:0005739,GO:0005829,GO:0005886,GO:0006564,GO:0009507,GO:0009536,GO:0009555,GO:0009561,GO:0009570,GO:0009793,GO:0016597,GO:0016616,GO:0051287,GO:0055114,
g1586.t1	PREDICTED: ribosome biogenesis protein slx9-like isoform X1	hypothetical protein	No_function_in_NR	,GO:0000462,GO:0005730,GO:0030686,GO:0030688
g1587.t1	PREDICTED: receptor-like protein kinase 5	Putative polygalacturonase	No_function_in_NR	,GO:0005515
g1588.t1	No_function_in_Refseq/Swissprot/TAIR_db	No_function_in_L.albus	No_function_in_NR	GO:0004061,GO:0019441,
g1589.t1	PREDICTED: uncharacterized protein LOC109354777 isoform X1	Putative arylformamidase	No_function_in_NR	,GO:0004061,GO:0019441
g1590.t1	PREDICTED: cyclin-D3-1-like isoform X3	Putative cyclin A2 chordates	No_function_in_NR	,GO:0005634,GO:0044699
g1591.t1	PREDICTED: phosphatidylinositol 3,4,5-trisphosphate 3-phosphatase and protein-tyrosine-phosphatase PTEN2A-like	Putative phosphoric monoester hydrolase	No_function_in_NR	,GO:0004725,GO:0016311,GO:0016791
g1592.t1	PREDICTED: multicopper oxidase LPR1-like	Putative bilirubin oxidase	No_function_in_NR	,GO:0005507,GO:0016491,GO:0016722,GO:0019028,GO:0055114
g1593.t1	PREDICTED: multicopper oxidase LPR2-like	Putative bilirubin oxidase	No_function_in_NR	,GO:0005507,GO:0016491,GO:0016722,GO:0019028,GO:0055114
g1594.t1	No_function_in_Refseq/Swissprot/TAIR_db	No_function_in_L.albus	No_function_in_NR	GO:0046872,
g1595.t1	PREDICTED: CWF19-like protein 2 isoform X1	Putative cwf19-like protein domain-2	No_function_in_NR	,GO:0003824
g1596.t1	No_function_in_Refseq/Swissprot/TAIR_db	No_function_in_L.albus	No_function_in_NR	NO_GO_reported
g1597.t1	PREDICTED: probable ribose-5-phosphate isomerase 2	Putative ribose-5-phosphate isomerase	No_function_in_NR	,GO:0004751,GO:0009052
g1598.t1	PREDICTED: putative fasciclin-like arabinogalactan protein 20	Putative FAS1 domain-containing protein	No_function_in_NR	NO_GO_reported
g1599.t1	PREDICTED: uncharacterized protein LOC109354411	Putative transcription factor C2H2 family	No_function_in_NR	,GO:0008270
g1600.t1	PREDICTED: uncharacterized protein LOC109353614	putative protein	No_function_in_NR	NO_GO_reported
g1601.t1	PREDICTED: tetratricopeptide repeat protein 5-like	Putative tetratricopeptide repeat protein 5 OB	No_function_in_NR	,GO:0005515
g1602.t1	PREDICTED: ALG-2 interacting protein X-like	Putative BRO1 domain ALIX V-shaped domain-containing protein	No_function_in_NR	,GO:0005515,GO:0005829,GO:0009506
g1603.t1	No_function_in_Refseq/Swissprot/TAIR_db	No_function_in_L.albus	No_function_in_NR	NO_GO_reported
g1604.t1	ATP synthase alpha/beta family protein	Putative H%28%2B%29-transporting two-sector ATPase	No_function_in_NR	,GO:0000275,GO:0005507,GO:0005524,GO:0005739,GO:0005753,GO:0005794,GO:0005829,GO:0005886,GO:0006754,GO:0015986,GO:0015991,GO:0016887,GO:0042776,GO:0045261,GO:0046034,GO:0046933,GO:0046961,GO:1902600,
g1605.t1	phosphatidyl serine synthase family protein	Putative CDP-diacylglycerol--serine O-phosphatidyltransferase	No_function_in_NR	,GO:0003882,GO:0005634,GO:0005739,GO:0005789,GO:0006646,GO:0006659,GO:0009556,GO:0016021,GO:0016740,GO:0031965,GO:0106245,
g1606.t1	PREDICTED: E3 ubiquitin-protein ligase RHA2A-like	Putative transcription factor C2H2 family	No_function_in_NR	NO_GO_reported
g1609.t1	PREDICTED: amino-acid permease BAT1-like	Putative amino acid%2Fpolyamine transporter I	No_function_in_NR	,GO:0005313,GO:0005887,GO:0006865,GO:0015180,GO:0015181,GO:0015185,GO:0015189,GO:0015297,GO:0015808,GO:0015812,GO:0016020,GO:0016021,GO:0022857,GO:0055085,GO:0089711,GO:1903401,GO:1903826
g1610.t1	PREDICTED: lipid phosphate phosphatase 2-like isoform X1	Putative phosphoric monoester hydrolase	No_function_in_NR	,GO:0006644,GO:0042577
g1611.t1	PREDICTED: putative mediator of RNA polymerase II transcription subunit 12	Putative PB1 domain-containing protein	No_function_in_NR	,GO:0005515
g1612.t1	No_function_in_Refseq/Swissprot/TAIR_db	No_function_in_L.albus	No_function_in_NR	GO:0005515,
g1613.t1	No_function_in_Refseq/Swissprot/TAIR_db	No_function_in_L.albus	No_function_in_NR	GO:0005515,
g1614.t1	PREDICTED: uncharacterized protein LOC109354399 isoform X1	Putative alpha%2FBeta hydrolase	No_function_in_NR	NO_GO_reported
g1615.t1	PREDICTED: uncharacterized protein LOC109354400	Putative rossmann-like alpha%2Fbeta%2Falpha sandwich protein	No_function_in_NR	,GO:0003824,GO:0009058
g1616.t1	PREDICTED: alpha,alpha-trehalose-phosphate synthase	Putative alpha alpha-trehalose-phosphate synthase %28UDP-forming%29 Trehalose-phosphatase	No_function_in_NR	,GO:0003824,GO:0003825,GO:0004805,GO:0005992,GO:0016311
g1617.t1	PREDICTED: reticulon-like protein B9	putative protein	No_function_in_NR	,GO:0009617
g1618.t1	PREDICTED: uncharacterized protein LOC109354397	putative protein	No_function_in_NR	NO_GO_reported
g1619.t1	PREDICTED: LEAF RUST 10 DISEASE-RESISTANCE LOCUS RECEPTOR-LIKE PROTEIN KINASE-like 2.1	Putative glycerophosphodiester phosphodiesterase protein kinase RLK-Pelle-LRK10L-2 family	No_function_in_NR	,GO:0000166,GO:0004672,GO:0005524,GO:0006468,GO:0016020,GO:0016491
g1620.t1	PREDICTED: uncharacterized protein LOC109354396	Putative glycosyl transferase family 14	No_function_in_NR	,GO:0016020,GO:0016757
g1621.t1	Chaperone DnaJ-domain superfamily protein	Putative DnaJ domain-containing protein	No_function_in_NR	,GO:0008092,GO:0009638,GO:0009958,
g1622.t1	PREDICTED: cysteine--tRNA ligase 2, cytoplasmic-like	Putative cysteine--tRNA ligase	No_function_in_NR	,GO:0000166,GO:0004812,GO:0004817,GO:0005524,GO:0005739,GO:0005829,GO:0006418,GO:0006423,GO:0009507
g1623.t1	PREDICTED: BI1-like protein	putative protein	No_function_in_NR	NO_GO_reported
g1624.t1	PREDICTED: uncharacterized protein LOC109353709	hypothetical protein	No_function_in_NR	NO_GO_reported
g1625.t1	PREDICTED: myb-related protein 340-like	Putative transcription factor MYB-HB-like family	No_function_in_NR	,GO:0003677,GO:0003700,GO:0003824,GO:0006355,GO:0008152,GO:0043565
g1626.t1	PREDICTED: uncharacterized protein LOC109354052	hypothetical protein	No_function_in_NR	NO_GO_reported
g1627.t1	PREDICTED: VQ motif-containing protein 8, chloroplastic-like	putative protein	No_function_in_NR	NO_GO_reported
g1628.t1	PREDICTED: adenylate isopentenyltransferase-like	Putative transferase	No_function_in_NR	NO_GO_reported
g1629.t1	PREDICTED: zinc finger protein JAGGED-like	Putative transcription factor C2H2 family	No_function_in_NR	,GO:0007275
g1630.t1	PREDICTED: 50S ribosomal protein L15, chloroplastic-like	Putative ribosomal protein L15	No_function_in_NR	,GO:0003735,GO:0006412,GO:0009570,GO:0009735,GO:0009941,GO:0015934
g1631.t1	PREDICTED: uncharacterized protein LOC109354940	hypothetical protein	No_function_in_NR	NO_GO_reported
g1633.t1	PREDICTED: LOB domain-containing protein 40-like	Putative transcription factor AS2-LOB family	No_function_in_NR	NO_GO_reported
g1634.t1	PREDICTED: zinc finger protein CONSTANS-LIKE 16-like isoform X1	Putative transcription factor C2C2-CO-like family	No_function_in_NR	,GO:0005515,GO:0008270
g1635.t1	No_function_in_Refseq/Swissprot/TAIR_db	No_function_in_L.albus	No_function_in_NR	NO_GO_reported
g1636.t1	3-ketoacyl-CoA synthase 6	Putative oxidoreductase Very-long-chain 3-oxoacyl-CoA synthase	No_function_in_NR	,GO:0000038,GO:0005737,GO:0005739,GO:0005783,GO:0006633,GO:0009409,GO:0009416,GO:0009826,GO:0010025,GO:0016020,GO:0016021,GO:0016746,GO:0016747,GO:0042335,GO:0102756,
g1637.t1	PREDICTED: ethylene-responsive transcription factor ERF118-like	Putative transcription factor AP2-EREBP family	No_function_in_NR	,GO:0003677,GO:0003700,GO:0006355
g1639.t1	PREDICTED: uncharacterized protein LOC109355145	No_function_in_L.albus	No_function_in_NR	NO_GO_reported
g1640.t1	PREDICTED: ubiquitin receptor RAD23c-like isoform X2	Putative UV excision repair protein Rad23	No_function_in_NR	,GO:0003684,GO:0005515,GO:0006289,GO:0043161
g1641.t1	PREDICTED: ACD11 homolog protein-like	Putative glycolipid transfer protein	No_function_in_NR	,GO:0005737,GO:0120009,GO:0120013
g1642.t1	PREDICTED: uncharacterized protein LOC109354384	Putative BAH domain Agenet-like domain Agenet domain plant type	No_function_in_NR	,GO:0003682,GO:0046872
g1643.t1	PREDICTED: serine/threonine-protein kinase prpf4B-like isoform X2	Putative protein kinase CMGC-DYRK-PRP4 family	No_function_in_NR	,GO:0004672,GO:0004674,GO:0005524,GO:0006468,GO:0045292
g1644.t1	PREDICTED: cytochrome P450 CYP73A100-like	Putative trans-cinnamate 4-monooxygenase	No_function_in_NR	,GO:0004497,GO:0005506,GO:0016705,GO:0020037
g1645.t1	glycine-rich RNA-binding protein RZ1C isoform X2	No_function_in_L.albus	No_function_in_NR	,GO:0003676,GO:0008270
g1646.t1	PREDICTED: serine/threonine protein phosphatase 2A 57 kDa regulatory subunit B' beta isoform-like	Putative protein phosphatase 2A regulatory B subunit B56	No_function_in_NR	,GO:0000159,GO:0007165,GO:0019888,GO:0034047
g1648.t1	PREDICTED: probable pectate lyase 13	Putative pectate lyase	No_function_in_NR	,GO:0016021,GO:0030570,GO:0045490,GO:0046872
g1649.t1	PREDICTED: transcription repressor OFP13-like	Putative transcription factor OFP family	No_function_in_NR	,GO:0045892
g1650.t1	PREDICTED: uncharacterized protein LOC109354382	Putative inner centromere ARK-binding protein	No_function_in_NR	NO_GO_reported
g1652.t1	PREDICTED: pentatricopeptide repeat-containing protein At5g04780	Putative tetratricopeptide-like helical domain DYW domain-containing protein	No_function_in_NR	,GO:0005515,GO:0008270,GO:0008568
g1653.t1	PREDICTED: cationic amino acid transporter 7, chloroplastic-like	Putative amino acid%2Fpolyamine transporter I cationic amino acid transporter	No_function_in_NR	,GO:0005887,GO:0015179,GO:0015297,GO:0016020,GO:0022857,GO:0055085,GO:1902475
g1654.t1	PREDICTED: transcription factor DIVARICATA-like	Putative transcription factor MYB-HB-like family	No_function_in_NR	,GO:0003677,GO:0005634,GO:0006351,GO:0006355
g1655.t1	vesicle-associated membrane protein 727	Putative Longin-like domain-containing protein	No_function_in_NR	,GO:0005768,GO:0006623,GO:0007033,GO:0016021,GO:0016192,GO:0031201,GO:0033263,
g1656.t1	PREDICTED: coatomer subunit delta-like	Putative Longin-like domain coatomer delta subunit Mu domain-containing protein	No_function_in_NR	,GO:0005829,GO:0006890,GO:0009506,GO:0015031,GO:0030126
g1657.t1	PREDICTED: ribonuclease H2 subunit A-like	Putative ribonuclease H	No_function_in_NR	,GO:0003676,GO:0003723,GO:0004523,GO:0006298,GO:0016070,GO:0032299,GO:0043137,GO:0090502
g1658.t1	PREDICTED: replication protein A 14 kDa subunit A-like	Putative replication factor A protein	No_function_in_NR	,GO:0003677,GO:0005634,GO:0006260,GO:0006281,GO:0006310
g1659.t1	PREDICTED: ferredoxin, root R-B2-like	Putative ferredoxin %5B2Fe-2S%5D plant Beta-grasp domain-containing protein	No_function_in_NR	,GO:0009055,GO:0022900,GO:0046872,GO:0051536,GO:0051537
g1660.t1	PREDICTED: uncharacterized protein LOC109354375	putative protein	No_function_in_NR	NO_GO_reported
g1661.t1	PREDICTED: ACT domain-containing protein ACR12-like isoform X1	Putative ACT domain-containing protein	No_function_in_NR	,GO:0008152,GO:0009535,GO:0009570,GO:0016597
g1662.t1	GHMP kinase family protein	Putative diphosphomevalonate decarboxylase	No_function_in_NR	,GO:0004163,GO:0005524,GO:0005634,GO:0005829,GO:0008299,GO:0016831,GO:0019287,GO:1901135,
g1663.t1	Ribosomal L22e protein family	Putative ribosomal protein L22e	No_function_in_NR	,GO:0002181,GO:0003723,GO:0003729,GO:0003735,GO:0005730,GO:0005737,GO:0005829,GO:0005840,GO:0006412,GO:0009506,GO:0022625,GO:0022626,
g1664.t1	Gamma-tubulin complex component 4 homolog	Putative gamma-tubulin complex component protein	No_function_in_NR	,GO:0000226,GO:0000922,GO:0000923,GO:0000930,GO:0005200,GO:0005813,GO:0005815,GO:0005816,GO:0005874,GO:0007020,GO:0007126,GO:0009506,GO:0009624,GO:0040007,GO:0043015,GO:0043622,GO:0051011,GO:0051298,GO:0051415,GO:0090307
g1665.t1	PREDICTED: uncharacterized protein At5g01610-like	putative protein	No_function_in_NR	NO_GO_reported
g1666.t1	PREDICTED: uncharacterized protein LOC109338453	putative protein	No_function_in_NR	NO_GO_reported
g1667.t1	PREDICTED: exopolygalacturonase clone GBGE184-like	Putative glycosidase	No_function_in_NR	,GO:0004650,GO:0005975
g1669.t1	PREDICTED: cytochrome P450 81E8-like	Putative oxidoreductase	No_function_in_NR	,GO:0004497,GO:0005506,GO:0016705,GO:0020037
g1670.t1	PREDICTED: ethylene-responsive transcription factor RAP2-12-like isoform X2	No_function_in_L.albus	No_function_in_NR	,GO:0003677,GO:0003700,GO:0006355,GO:0009873
g1671.t1	Ribosomal protein L19e family protein	Putative ribosomal protein L19%2FL19e	No_function_in_NR	,GO:0003723,GO:0003729,GO:0003735,GO:0005737,GO:0005829,GO:0005840,GO:0006412,GO:0010035,GO:0022625,
g1672.t1	PREDICTED: probable ethylene response sensor 1 isoform X2	Putative histidine kinase	No_function_in_NR	,GO:0000155,GO:0005515,GO:0007165,GO:0016310,GO:0016772
g1673.t1	fumarase 1	Putative fumarate hydratase	No_function_in_NR	,GO:0003824,GO:0004333,GO:0005515,GO:0005739,GO:0005829,GO:0006099,GO:0006106,GO:0006108,GO:0016829,GO:0045239,GO:0048868,GO:0051262,
g1674.t1	PREDICTED: probable polygalacturonase isoform X2	Putative galacturan 1 4-alpha-galacturonidase	No_function_in_NR	,GO:0004650,GO:0005975
g1675.t1	PREDICTED: kinesin-like protein KIN-14I isoform X1	Putative minus-end-directed kinesin ATPase	No_function_in_NR	,GO:0003777,GO:0005515,GO:0005524,GO:0005871,GO:0007018,GO:0008017,GO:0016887,GO:1990939
g1676.t1	No_function_in_Refseq/Swissprot/TAIR_db	No_function_in_L.albus	No_function_in_NR	GO:0006862,GO:0055085,
g1677.t1	No_function_in_Refseq/Swissprot/TAIR_db	No_function_in_L.albus	No_function_in_NR	GO:0006862,GO:0055085,
g1678.t1	PREDICTED: uncharacterized protein LOC109353578	putative protein	No_function_in_NR	NO_GO_reported
g1679.t1	PREDICTED: probable galacturonosyltransferase-like 7	Putative polygalacturonate 4-alpha-galacturonosyltransferase	No_function_in_NR	,GO:0000271,GO:0005794,GO:0016757
g1680.t1	PREDICTED: uncharacterized protein LOC109353467	hypothetical protein	No_function_in_NR	NO_GO_reported
g1681.t1	PREDICTED: histone H1-like isoform X1	Putative histone H5	No_function_in_NR	,GO:0000786,GO:0003677,GO:0005694,GO:0006334
g1682.t1	PREDICTED: kynurenine--oxoglutarate transaminase 1-like	Putative pyridoxal phosphate-dependent transferase	No_function_in_NR	,GO:0003824,GO:0009058,GO:0030170
g1683.t1	PREDICTED: heparan-alpha-glucosaminide N-acetyltransferase-like isoform X1	Putative heparan-alpha-glucosaminide N-acetyltransferase	No_function_in_NR	,GO:0015019,GO:0016021
g1684.t1	No_function_in_Refseq/Swissprot/TAIR_db	No_function_in_L.albus	No_function_in_NR	NO_GO_reported
g1685.t1	PREDICTED: uncharacterized protein LOC109353751	putative protein	No_function_in_NR	NO_GO_reported
g1686.t1	PREDICTED: putative protein TPRXL	No_function_in_L.albus	No_function_in_NR	NO_GO_reported
g1687.t1	Probable protein disulfide-isomerase A6	Putative protein disulfide-isomerase	No_function_in_NR	,GO:0003756,GO:0005783,GO:0005788,GO:0006457,GO:0034976,GO:0045454,
g1688.t1	PREDICTED: uncharacterized protein LOC109353565	Putative galactolipase	No_function_in_NR	,GO:0006629,GO:0008970
g1689.t1	PREDICTED: transmembrane protein 205-like	putative protein	No_function_in_NR	NO_GO_reported
g1690.t1	No_function_in_Refseq/Swissprot/TAIR_db	No_function_in_L.albus	No_function_in_NR	GO:0005515,
g1691.t1	PREDICTED: universal stress protein PHOS32	Putative universal stress protein A	No_function_in_NR	,GO:0005773,GO:0006950,GO:0016787
g1692.t1	PREDICTED: E3 ubiquitin-protein ligase MARCH1-like	Putative aminoacyltransferase E1 ubiquitin-activating enzyme	No_function_in_NR	,GO:0008270,GO:0016021,GO:0016874
g1693.t1	No_function_in_Refseq/Swissprot/TAIR_db	No_function_in_L.albus	No_function_in_NR	GO:0010073,GO:0048507,
g1694.t1	No_function_in_Refseq/Swissprot/TAIR_db	No_function_in_L.albus	No_function_in_NR	GO:0008270,
g1695.t1	PREDICTED: histidine kinase CKI1-like	Putative histidine kinase response regulator and transcription factor RR-A-type family	No_function_in_NR	,GO:0000155,GO:0000160,GO:0004673,GO:0006468,GO:0007165,GO:0016020,GO:0016310,GO:0016772,GO:0044464,GO:0048856
g1696.t1	PREDICTED: bromodomain and WD repeat-containing protein 3-like isoform X1	Putative transcription factor WD40-like family	No_function_in_NR	,GO:0003677,GO:0005515,GO:0005634,GO:0006357,GO:0007010,GO:0008360,GO:0009725
g1697.t1	PREDICTED: bZIP transcription factor 53-like	Putative transcription factor bZIP family	No_function_in_NR	,GO:0003700,GO:0006355,GO:0016740,GO:0043565
g1698.t1	PREDICTED: calvin cycle protein CP12-2, chloroplastic-like	No_function_in_L.albus	No_function_in_NR	NO_GO_reported
g1699.t1	Cytochrome c oxidase subunit 5C-2	Putative cytochrome c oxidase subunit 5c	No_function_in_NR	,GO:0005746,GO:0016021
g1700.t1	PREDICTED: uncharacterized protein LOC109354350	Putative transcription factor WD40-like family	No_function_in_NR	NO_GO_reported
g1701.t1	PREDICTED: uncharacterized protein LOC109354352	hypothetical protein	No_function_in_NR	NO_GO_reported
g1702.t1	PREDICTED: probable WRKY transcription factor 35 isoform X1	Putative transcription factor WRKY family	No_function_in_NR	,GO:0003700,GO:0006355,GO:0043565
g1703.t1	nuclear encoded CLP protease 5	Putative endopeptidase Clp	No_function_in_NR	,GO:0004176,GO:0004252,GO:0005576,GO:0006508,GO:0006515,GO:0006778,GO:0009368,GO:0009507,GO:0009532,GO:0009534,GO:0009570,GO:0009579,GO:0009793,GO:0009840,GO:0009941,GO:0016021,GO:0048827,GO:0051117,GO:0065003,GO:1901575,
g1704.t1	PREDICTED: uncharacterized protein LOC109354832	Putative cytochrome c-552%2FDMSO reductase-like haem-binding domain-containing protein	No_function_in_NR	,GO:0020037
g1705.t1	PREDICTED: probable WRKY transcription factor 23	Putative transcription factor WRKY family	No_function_in_NR	,GO:0003700,GO:0006355,GO:0043565
g1706.t1	PREDICTED: probable pectinesterase 53	Putative pectinesterase	No_function_in_NR	,GO:0005576,GO:0005618,GO:0030599,GO:0042545,GO:0045330,GO:0045490
g1707.t1	PREDICTED: transcription factor MYB108-like	Putative transcription factor MYB-HB-like family	No_function_in_NR	,GO:0003700,GO:0006355,GO:0043565
g1708.t1	ADP-ribosylation factor A1E	Putative small GTPase superfamily ARF%2FSAR type P-loop containing nucleoside triphosphate hydrolase	No_function_in_NR	,GO:0000325,GO:0003729,GO:0003924,GO:0005525,GO:0005737,GO:0005794,GO:0005829,GO:0006886,GO:0009506,GO:0016004,GO:0016192,
g1709.t1	PREDICTED: probable protein phosphatase 2C 49	Putative protein-serine%2Fthreonine phosphatase	No_function_in_NR	,GO:0004722,GO:0006470,GO:0016791,GO:0043169,GO:0046872
g1710.t1	autophagy-related protein 8i-like	Putative autophagy protein Atg8 ubiquitin	No_function_in_NR	,GO:0006914,GO:0006995
g1711.t1	PREDICTED: squamosa promoter-binding-like protein 1	Putative transcription factor SBP family	No_function_in_NR	,GO:0003677,GO:0005634
g1712.t1	Pto-interacting protein 1	Putative protein kinase RLK-Pelle-RLCK-VIII family	No_function_in_NR	,GO:0004672,GO:0004674,GO:0004712,GO:0005524,GO:0006468,GO:0009626,GO:0106310,
g1713.t1	No_function_in_Refseq/Swissprot/TAIR_db	No_function_in_L.albus	No_function_in_NR	GO:0004857,GO:0030599,GO:0042545,
g1714.t1	PREDICTED: ABC transporter B family member 21-like	Putative xenobiotic-transporting ATPase	No_function_in_NR	,GO:0005524,GO:0016020,GO:0016021,GO:0017038,GO:0042626,GO:0055085,GO:0140359
g1715.t1	PREDICTED: protein S-acyltransferase 18 isoform X2	Putative protein S-acyltransferase	No_function_in_NR	,GO:0008270,GO:0016021,GO:0016409,GO:0019706
g1716.t1	PREDICTED: chitinase 10-like	Putative chitinase	No_function_in_NR	,GO:0004568,GO:0005975,GO:0006032,GO:0016998
g1717.t1	PREDICTED: auxin-responsive protein IAA20-like	Putative transcription factor interactor and regulator AUX-IAA family	No_function_in_NR	,GO:0005515,GO:0005634,GO:0006355
g1718.t1	PREDICTED: protoporphyrinogen oxidase 1, chloroplastic-like	Putative protoporphyrinogen oxidase	No_function_in_NR	,GO:0004729,GO:0006779,GO:0009534,GO:0009941,GO:0016491,GO:0055114
g1719.t1	PREDICTED: uncharacterized protein C24B11.05-like isoform X1	Putative pyridoxal phosphatase	No_function_in_NR	NO_GO_reported
g1720.t1	PREDICTED: uncharacterized protein C9orf78 homolog	Putative hepatocellular carcinoma-associated antigen 59	No_function_in_NR	NO_GO_reported
g1721.t1	PREDICTED: DEAD-box ATP-dependent RNA helicase 3, chloroplastic-like	Putative RNA helicase transcription factor interactor and regulator CCHC%28Zn%29 family	No_function_in_NR	,GO:0003676,GO:0003723,GO:0004004,GO:0004386,GO:0005524,GO:0005634,GO:0008270,GO:0010501
g1723.t1	Phytochrome type A	Putative phytochrome histidine kinase domain GAF domain-containing protein	No_function_in_NR	,GO:0000155,GO:0000160,GO:0005515,GO:0005737,GO:0006351,GO:0006355,GO:0007165,GO:0009584,GO:0009585,GO:0009630,GO:0009638,GO:0009640,GO:0009881,GO:0010018,GO:0010161,GO:0010201,GO:0010203,GO:0016604,GO:0017006,GO:0017148,GO:0018298,GO:0023014,GO:0031516,GO:0042803,GO:0046685
g1724.t1	PREDICTED: glutamate--tRNA ligase, cytoplasmic-like	Putative glutamate--tRNA ligase	No_function_in_NR	,GO:0000166,GO:0003723,GO:0004812,GO:0004818,GO:0004819,GO:0005524,GO:0005737,GO:0005739,GO:0005829,GO:0006412,GO:0006418,GO:0006424,GO:0006425,GO:0043039
g1725.t1	PREDICTED: protein NRT1/ PTR FAMILY 4.5-like isoform X1	Putative proton-dependent oligopeptide transporter family major facilitator superfamily	No_function_in_NR	,GO:0016020,GO:0022857,GO:0055085
g1726.t1	PREDICTED: transcription factor MYB86-like	Putative transcription factor MYB-HB-like family	No_function_in_NR	NO_GO_reported
g1727.t1	No_function_in_Refseq/Swissprot/TAIR_db	No_function_in_L.albus	No_function_in_NR	NO_GO_reported
g1729.t1	anaphase-promoting complex/cyclosome 11	Putative transcription factor C2H2 family	No_function_in_NR	,GO:0004842,GO:0005515,GO:0005634,GO:0005680,GO:0007346,GO:0008270,GO:0009793,GO:0031145,GO:0061630,GO:0097602,
g1730.t1	PREDICTED: agamous-like MADS-box protein AGL80	Putative transcription factor MADS-type1 family	No_function_in_NR	,GO:0000981,GO:0000987,GO:0003677,GO:0003700,GO:0005634,GO:0006351,GO:0006355,GO:0045944,GO:0046983
g1731.t1	PREDICTED: uncharacterized protein LOC109344877	hypothetical protein	No_function_in_NR	NO_GO_reported
g1732.t1	hypothetical protein PHAVU_007G205200g	hypothetical protein	No_function_in_NR	NO_GO_reported
g1734.t1	PREDICTED: aspartic proteinase-like	Putative phytepsin	No_function_in_NR	,GO:0004190,GO:0006508,GO:0006629
g1735.t1	PREDICTED: uncharacterized protein LOC109354336	hypothetical protein	No_function_in_NR	NO_GO_reported
g1736.t1	PREDICTED: uncharacterized protein LOC109354328	Putative transcription factor interactor and regulator CCHC%28Zn%29 family	No_function_in_NR	,GO:0005515,GO:0008270
g1737.t1	No_function_in_Refseq/Swissprot/TAIR_db	No_function_in_L.albus	No_function_in_NR	NO_GO_reported
g1738.t1	PREDICTED: myosin heavy chain, cardiac muscle isoform-like isoform X1	hypothetical protein	No_function_in_NR	NO_GO_reported
g1739.t1	PREDICTED: proteoglycan 4-like	Putative glucan endo-1 3-beta-D-glucosidase	No_function_in_NR	,GO:0004553,GO:0005975
g1740.t1	S-adenosylmethionine synthetase family protein	Putative methionine adenosyltransferase	No_function_in_NR	,GO:0003729,GO:0004478,GO:0005524,GO:0005730,GO:0005737,GO:0005829,GO:0005886,GO:0006555,GO:0006556,GO:0006730,GO:0009409,GO:0009505,GO:0009506,GO:0009809,GO:0046872,
g1742.t1	PREDICTED: uncharacterized protein LOC109354335	Putative pyroglutamyl-peptidase I	No_function_in_NR	,GO:0005829,GO:0006508,GO:0016920
g1744.t1	PREDICTED: WAT1-related protein At1g09380-like	Putative EamA domain-containing protein	No_function_in_NR	,GO:0016020,GO:0016021,GO:0022857
g1745.t1	PREDICTED: alkaline/neutral invertase A, mitochondrial-like isoform X1	Putative beta-fructofuranosidase	No_function_in_NR	,GO:0005634,GO:0005975,GO:0006281,GO:0008853,GO:0033926
g1746.t1	PREDICTED: DUF724 domain-containing protein 6-like isoform X2	Putative Agenet-like domain-containing protein	No_function_in_NR	NO_GO_reported
g1747.t1	PREDICTED: uncharacterized protein LOC109354326	putative protein	No_function_in_NR	NO_GO_reported
g1748.t1	PREDICTED: rhodanese-like domain-containing protein 6	Putative Rhodanese-like domain rhodanase alpha%2FBeta hydrolase	No_function_in_NR	,GO:0016740
g1749.t1	uncharacterized protein LOC121172880	hypothetical protein	No_function_in_NR	NO_GO_reported
g1750.t1	PREDICTED: transcription factor bHLH149-like	Putative myc-type basic helix-loop-helix %28bHLH%29 domain-containing protein	No_function_in_NR	,GO:0006355,GO:0046983
g1751.t1	No_function_in_Refseq/Swissprot/TAIR_db	No_function_in_L.albus	No_function_in_NR	GO:0030599,GO:0042545,
g1752.t1	PREDICTED: putative pectinesterase 52 isoform X2	Putative pectinesterase	No_function_in_NR	,GO:0016788,GO:0030599,GO:0042545,GO:0071555
g1753.t1	PREDICTED: uncharacterized protein LOC109354839 isoform X4	putative protein	No_function_in_NR	NO_GO_reported
g1754.t1	PREDICTED: homeobox protein knotted-1-like 1	Putative transcription factor Homeodomain-TALE-KNOX family	No_function_in_NR	,GO:0000981,GO:0003677,GO:0005634,GO:0006355
g1755.t1	PREDICTED: nicotianamine synthase-like isoform X1	Putative nicotianamine synthase	No_function_in_NR	,GO:0030410,GO:0030418
g1756.t1	PREDICTED: lon protease homolog 1, mitochondrial-like isoform X2	Putative endopeptidase La	No_function_in_NR	,GO:0004176,GO:0004252,GO:0005509,GO:0005515,GO:0005524,GO:0005783,GO:0006457,GO:0006508,GO:0006515,GO:0016887,GO:0030163,GO:0051082
g1757.t1	PREDICTED: uncharacterized protein LOC109353392 isoform X2	Putative DNA helicase	No_function_in_NR	,GO:0003676,GO:0006139,GO:0008408
g1758.t1	PREDICTED: syntaxin-43-like	putative protein	No_function_in_NR	,GO:0005484,GO:0006886,GO:0016020,GO:0016192
g1759.t1	PREDICTED: protein DEHYDRATION-INDUCED 19 homolog 3-like	Putative protein dehydration-induced 19	No_function_in_NR	NO_GO_reported
g1760.t1	PREDICTED: kinesin-like protein KIN-14G	Putative minus-end-directed kinesin ATPase	No_function_in_NR	,GO:0003777,GO:0005515,GO:0005524,GO:0005871,GO:0005874,GO:0007018,GO:0008017,GO:0016887,GO:1990939
g1761.t1	No_function_in_Refseq/Swissprot/TAIR_db	No_function_in_L.albus	No_function_in_NR	NO_GO_reported
g1762.t1	PREDICTED: pre-mRNA-splicing factor 38-like	Putative pre-mRNA-splicing factor 38	No_function_in_NR	,GO:0071011
g1763.t1	PREDICTED: topless-related protein 3-like	Putative transcription factor WD40-like family	No_function_in_NR	,GO:0005515,GO:0006355
g1764.t1	PREDICTED: phospholipase D zeta 1-like	Putative phospholipase D	No_function_in_NR	,GO:0003824,GO:0004630,GO:0005773,GO:0006654,GO:0009395,GO:0009733,GO:0019375,GO:0030334,GO:0048017,GO:0048364,GO:0050764
g1765.t1	PREDICTED: agamous-like MADS-box protein AGL80	Putative transcription factor MADS-type1 family	No_function_in_NR	,GO:0000981,GO:0000987,GO:0003677,GO:0005634,GO:0006351,GO:0006355,GO:0045944,GO:0046983
g1766.t1	PREDICTED: probable pectinesterase/pectinesterase inhibitor 58 isoform X2	Putative pectinesterase	No_function_in_NR	,GO:0004857,GO:0005576,GO:0005618,GO:0016021,GO:0030599,GO:0042545,GO:0043086,GO:0045330,GO:0045490,GO:0046910
g1767.t1	PREDICTED: putative pectinesterase/pectinesterase inhibitor 28	No_function_in_L.albus	No_function_in_NR	,GO:0004857,GO:0030599,GO:0042545
g1768.t1	PREDICTED: putative pectinesterase/pectinesterase inhibitor 28	Putative pectinesterase	No_function_in_NR	,GO:0004857,GO:0005576,GO:0005618,GO:0016021,GO:0030599,GO:0042545,GO:0043086,GO:0045330,GO:0045490,GO:0046910
g1769.t1	ribosomal protein L18	60S ribosomal protein L18	No_function_in_NR	,GO:0000325,GO:0003723,GO:0003729,GO:0003735,GO:0005515,GO:0005737,GO:0005773,GO:0005794,GO:0005829,GO:0005840,GO:0006412,GO:0009507,GO:0015934,GO:0022625,
g1770.t1	Hypoxia-responsive family protein	Putative hypoxia induced protein	No_function_in_NR	,GO:0003674,GO:0005746,GO:0031305,GO:0033617,GO:0097249,
g1771.t1	PREDICTED: uncharacterized protein LOC109346201	Putative chromatin regulator PHD family	No_function_in_NR	,GO:0004842
g1772.t1	translationally controlled tumor protein	Putative translationally controlled tumour protein	No_function_in_NR	,GO:0000325,GO:0001558,GO:0005509,GO:0005515,GO:0005634,GO:0005737,GO:0005794,GO:0005829,GO:0005886,GO:0007346,GO:0008017,GO:0009506,GO:0009507,GO:0009579,GO:0009791,GO:0009793,GO:0009819,GO:0009860,GO:0010252,GO:0031117,GO:0040014,GO:0048046,GO:0048364,GO:0048527,GO:0048768,GO:0051301,GO:0090333,GO:0090406,
g1773.t1	26S proteasome AAA-ATPase subunit RPT5B	Putative proteasome endopeptidase complex	No_function_in_NR	,GO:0000502,GO:0005524,GO:0005576,GO:0005634,GO:0005737,GO:0005829,GO:0008233,GO:0008540,GO:0009553,GO:0009555,GO:0010255,GO:0010498,GO:0016021,GO:0016887,GO:0017025,GO:0030163,GO:0030433,GO:0031595,GO:0031597,GO:0036402,GO:0043161,GO:0045899,GO:1901800,
g1774.t1	PREDICTED: heavy metal-associated isoprenylated plant protein 36-like isoform X1	Putative heavy metal-associated domain HMA	No_function_in_NR	,GO:0046872
g1775.t1	PREDICTED: ATP-dependent DNA helicase Q-like SIM isoform X2	Putative DNA helicase	No_function_in_NR	,GO:0000724,GO:0003676,GO:0003677,GO:0004386,GO:0005524,GO:0005634,GO:0005694,GO:0005737,GO:0006310,GO:0009378,GO:0043140
g1777.t1	PREDICTED: autophagy-related protein 18a-like	Putative transcription factor WD40-like family	No_function_in_NR	,GO:0000422,GO:0005515,GO:0005829,GO:0006497,GO:0019898,GO:0032266,GO:0034045,GO:0034497,GO:0044804,GO:0080025
g1778.t1	PREDICTED: psbP domain-containing protein 7, chloroplastic-like isoform X1	Putative PsbP family protein	No_function_in_NR	,GO:0005509,GO:0009523,GO:0009654,GO:0015979,GO:0016021,GO:0019898
g1779.t1	PREDICTED: protein indeterminate-domain 2-like isoform X1	No_function_in_L.albus	No_function_in_NR	NO_GO_reported
g1781.t1	PREDICTED: F-box protein At1g55000 isoform X1	Putative F-box domain LysM domain-containing protein	No_function_in_NR	,GO:0005515
g1782.t1	PREDICTED: kinesin-like protein KIN-14S	Putative minus-end-directed kinesin ATPase	No_function_in_NR	,GO:0003777,GO:0005524,GO:0005871,GO:0005874,GO:0007018,GO:0008017,GO:0016887,GO:1990939
g1783.t1	PREDICTED: mitochondrial Rho GTPase 1-like	Putative small GTPase superfamily EF-hand domain pair	No_function_in_NR	,GO:0003924,GO:0005509,GO:0005525,GO:0007005,GO:0007264,GO:0031307
g1784.t1	PREDICTED: uncharacterized protein LOC109354301 isoform X1	hypothetical protein	No_function_in_NR	NO_GO_reported
g1785.t1	No_function_in_Refseq/Swissprot/TAIR_db	No_function_in_L.albus	No_function_in_NR	GO:0003723,GO:0005515,
g1786.t1	PREDICTED: amidase 1-like isoform X1	Putative amidase	No_function_in_NR	,GO:0004040,GO:0005829,GO:0009684,GO:0043864,GO:0050566
g1787.t1	PREDICTED: uncharacterized protein LOC109354299	Putative transcription factor C2H2 family	No_function_in_NR	,GO:0046872
g1789.t1	PREDICTED: nuclear transcription factor Y subunit C-3-like	No_function_in_L.albus	No_function_in_NR	,GO:0046982
g1790.t1	No_function_in_Refseq/Swissprot/TAIR_db	No_function_in_L.albus	No_function_in_NR	GO:0046872,
g1791.t1	No_function_in_Refseq/Swissprot/TAIR_db	No_function_in_L.albus	No_function_in_NR	NO_GO_reported
g1792.t1	PREDICTED: receptor-like cytosolic serine/threonine-protein kinase RBK2 isoform X1	Putative protein kinase RLK-Pelle-RLCK-VI family	No_function_in_NR	,GO:0004672,GO:0004674,GO:0005524,GO:0006468
g1793.t1	PREDICTED: autophagy-related protein 18h-like isoform X2	Putative transcription factor WD40-like family	No_function_in_NR	,GO:0005515,GO:0005737,GO:0006914,GO:0016192,GO:0042594
g1794.t1	PREDICTED: gibberellin receptor GID1C-like	Putative carboxylesterase	No_function_in_NR	,GO:0016787
g1796.t1	PREDICTED: cyclin-L1-1 isoform X1	Putative cyclin L%2FT	No_function_in_NR	,GO:0000307,GO:0005634,GO:0006357,GO:0016538,GO:0019901,GO:0045737,GO:0045944,GO:1901409
g1797.t1	PREDICTED: transmembrane protein adipocyte-associated 1 homolog	Putative transmembrane protein adipocyte-associated 1	No_function_in_NR	,GO:0016021
g1798.t1	PREDICTED: sodium/hydrogen exchanger 2-like	Putative cation%2FH%2B exchanger cation%2FH%2B exchanger CPA1 family na%2B%2FH%2B exchanger NHX -type	No_function_in_NR	,GO:0005774,GO:0005886,GO:0006812,GO:0006814,GO:0006885,GO:0009651,GO:0015299,GO:0015385,GO:0016021,GO:0035725,GO:0055075,GO:0055085,GO:1902600
g1799.t1	PREDICTED: kinesin-like protein KIN-14U	Putative minus-end-directed kinesin ATPase transcription factor bZIP family	No_function_in_NR	,GO:0003777,GO:0005524,GO:0005871,GO:0005874,GO:0007018,GO:0008017,GO:0016887,GO:1990939
g1800.t1	PREDICTED: late embryogenesis abundant protein D-34-like	Putative Seed maturation protein	No_function_in_NR	,GO:0005829
g1802.t1	PREDICTED: 5'-3' exoribonuclease 4-like isoform X2	Putative transcription factor interactor and regulator CCHC%28Zn%29 family	No_function_in_NR	,GO:0003676,GO:0004527,GO:0004534,GO:0005634,GO:0006139,GO:0008270
g1803.t1	PREDICTED: probable transcription factor At5g28040	Putative transcription factor GeBP family	No_function_in_NR	,GO:0006355
g1804.t1	Ribosomal protein S24e family protein	Putative ribosomal protein S24e	No_function_in_NR	,GO:0000166,GO:0000462,GO:0003729,GO:0003735,GO:0005737,GO:0005794,GO:0005840,GO:0006412,GO:0009505,GO:0009536,GO:0010035,GO:0022626,GO:0022627,
g1805.t1	PREDICTED: pentatricopeptide repeat-containing protein At3g24000, mitochondrial	Putative tetratricopeptide-like helical domain DYW domain-containing protein	No_function_in_NR	,GO:0005515,GO:0008270,GO:0008568
g1806.t1	Zeta-carotene desaturase, chloroplastic/chromoplastic	Putative 9 9%27-di-cis-zeta-carotene desaturase	No_function_in_NR	,GO:0009507,GO:0009509,GO:0009941,GO:0016117,GO:0016491,GO:0016719,GO:0052886,GO:0052887,GO:0052889,GO:0055114,
g1807.t1	No_function_in_Refseq/Swissprot/TAIR_db	No_function_in_L.albus	No_function_in_NR	GO:0005509,
g1808.t1	No_function_in_Refseq/Swissprot/TAIR_db	No_function_in_L.albus	No_function_in_NR	NO_GO_reported
g1809.t1	PREDICTED: trihelix transcription factor GTL2-like isoform X1	No_function_in_L.albus	No_function_in_NR	NO_GO_reported
g1810.t1	PREDICTED: serine/threonine-protein kinase Nek2-like	No_function_in_L.albus	No_function_in_NR	,GO:0004672,GO:0005524,GO:0006468
g1811.t1	GDP-D-mannose 3',5'-epimerase	Putative GDP-mannose 3 5-epimerase	No_function_in_NR	,GO:0003824,GO:0005515,GO:0005794,GO:0005829,GO:0009536,GO:0019853,GO:0047918,GO:0050662,GO:0051287,
g1812.t1	PREDICTED: sec-independent protein translocase protein TATA, chloroplastic-like	Putative sec-independent protein translocase protein TatA%2FB%2FE	No_function_in_NR	,GO:0009306,GO:0009535,GO:0009977,GO:0015031,GO:0016021,GO:0031361,GO:0033281,GO:0043953,GO:0045038
g1813.t1	PREDICTED: transcription factor UNE12-like isoform X2	Putative transcription factor bHLH family	No_function_in_NR	,GO:0001046,GO:0001228,GO:0005634,GO:0006366,GO:0046983
g1814.t1	PREDICTED: E3 ubiquitin protein ligase DRIP2-like isoform X1	Putative transcription factor C2H2 family	No_function_in_NR	,GO:0004842
g1815.t1	PREDICTED: probable prefoldin subunit 4	Putative prefoldin beta	No_function_in_NR	,GO:0005829,GO:0006457,GO:0016272,GO:0051082,GO:0051087
g1816.t1	PREDICTED: receptor-like protein kinase ANXUR1	Putative protein kinase RLK-Pelle-CrRLK1L-1 family	No_function_in_NR	,GO:0004672,GO:0004674,GO:0005524,GO:0006468,GO:0016021
g1818.t1	No_function_in_Refseq/Swissprot/TAIR_db	No_function_in_L.albus	No_function_in_NR	GO:0000786,GO:0003677,GO:0006334,
g1819.t1	No_function_in_Refseq/Swissprot/TAIR_db	No_function_in_L.albus	No_function_in_NR	GO:0000226,GO:0008017,
g1820.t1	PREDICTED: uncharacterized protein At2g34160-like	Putative DNA%2FRNA-binding protein Alba	No_function_in_NR	,GO:0003676
g1821.t1	No_function_in_Refseq/Swissprot/TAIR_db	No_function_in_L.albus	No_function_in_NR	NO_GO_reported
g1822.t1	PREDICTED: GRF1-interacting factor 1-like	Putative transcription factor SSXT family	No_function_in_NR	,GO:0003713,GO:0016021
g1823.t1	No_function_in_Refseq/Swissprot/TAIR_db	No_function_in_L.albus	hypothetical protein Lal_00000297	NO_GO_reported
g1824.t1	Myosin family protein with Dil domain	Putative myosin ATPase	No_function_in_NR	,GO:0000146,GO:0003774,GO:0003779,GO:0003917,GO:0005515,GO:0005524,GO:0005634,GO:0005737,GO:0007015,GO:0009860,GO:0015629,GO:0016459,GO:0030048,GO:0030050,GO:0031982,GO:0051015,GO:0051640,
g1825.t1	PREDICTED: uncharacterized protein LOC109353603	Putative C2 domain-containing protein	No_function_in_NR	,GO:0006952
g1826.t1	PREDICTED: peroxygenase-like	Putative plant seed peroxygenase	No_function_in_NR	,GO:0016021
g1827.t1	PREDICTED: protein PHR1-LIKE 1-like isoform X2	Putative transcription factor MYB-HB-like family	No_function_in_NR	,GO:0003677,GO:0003700,GO:0005634,GO:0006351,GO:0006355
g1828.t1	PREDICTED: probable low-specificity L-threonine aldolase 1 isoform X1	Putative aldehyde-lyase	No_function_in_NR	,GO:0003824,GO:0005829,GO:0006520,GO:0006545,GO:0006567,GO:0008732,GO:0016829
g1829.t1	PREDICTED: pentatricopeptide repeat-containing protein At1g08610-like	Putative tetratricopeptide-like helical domain-containing protein	No_function_in_NR	,GO:0005515
g1830.t1	PREDICTED: pentatricopeptide repeat-containing protein At3g04760, chloroplastic-like	Putative pentatricopeptide	No_function_in_NR	,GO:0005515,GO:0009507
g1831.t1	PREDICTED: serine/threonine protein phosphatase 2A regulatory subunit B''beta-like	Putative EF-hand domain pair protein	No_function_in_NR	,GO:0005509
g1832.t1	PREDICTED: phosphoenolpyruvate carboxylase kinase 1-like	Putative protein kinase CAMK-CDPK family	No_function_in_NR	,GO:0004672,GO:0004683,GO:0005516,GO:0005524,GO:0005634,GO:0005737,GO:0005886,GO:0006468,GO:0009738,GO:0009931,GO:0018105,GO:0035556,GO:0046777
g1833.t1	type one serine/threonine protein phosphatase 4	Putative protein-serine%2Fthreonine phosphatase	No_function_in_NR	,GO:0000164,GO:0004721,GO:0004722,GO:0005515,GO:0005634,GO:0005737,GO:0006468,GO:0006470,GO:0009740,GO:0010161,GO:0016311,GO:0016787,GO:0016791,GO:0046872,
g1834.t1	No_function_in_Refseq/Swissprot/TAIR_db	No_function_in_L.albus	No_function_in_NR	NO_GO_reported
g1835.t1	No_function_in_Refseq/Swissprot/TAIR_db	No_function_in_L.albus	No_function_in_NR	GO:0016020,
g1836.t1	PREDICTED: uncharacterized protein LOC109354780 isoform X1	hypothetical protein	No_function_in_NR	NO_GO_reported
g1837.t1	PREDICTED: AT-hook motif nuclear-localized protein 20-like	Putative AT-hook motif nuclear-localized protein	No_function_in_NR	,GO:0003680
g1838.t1	PREDICTED: AT-hook motif nuclear-localized protein 14-like	Putative PPC domain-containing protein	No_function_in_NR	,GO:0003677,GO:0003680
g1839.t1	PREDICTED: uncharacterized protein LOC109354280	putative protein	No_function_in_NR	NO_GO_reported
g1840.t1	PREDICTED: uncharacterized protein LOC109354278	Putative transcription regulator SAP family	No_function_in_NR	,GO:0005515
g1841.t1	Tetratricopeptide repeat (TPR)-like superfamily protein	Putative protein O-GlcNAc transferase	No_function_in_NR	,GO:0005515,GO:0005634,GO:0006493,GO:0009910,GO:0010228,GO:0016757,GO:0097363,
g1842.t1	PREDICTED: U11/U12 small nuclear ribonucleoprotein 48 kDa protein	Putative U11%2FU12 small nuclear ribonucleoprotein 48kDa protein	No_function_in_NR	NO_GO_reported
g1843.t1	PREDICTED: probable serine/threonine-protein kinase PBL26 isoform X1	Putative protein kinase RLK-Pelle-RLCK-VIIa-1 family	No_function_in_NR	,GO:0004672,GO:0005524,GO:0006468
g1844.t1	No_function_in_Refseq/Swissprot/TAIR_db	No_function_in_L.albus	No_function_in_NR	GO:0005515,
g1845.t1	PREDICTED: uncharacterized protein LOC109354790 isoform X2	Putative transcription factor MYB family	No_function_in_NR	,GO:0003700,GO:0006355
g1846.t1	No_function_in_Refseq/Swissprot/TAIR_db	No_function_in_L.albus	No_function_in_NR	NO_GO_reported
g1847.t1	PREDICTED: uncharacterized protein LOC109354952 isoform X2	Putative R3H domain SUZ domain-containing protein	No_function_in_NR	,GO:0003676
g1848.t1	PREDICTED: ubiquitin carboxyl-terminal hydrolase 2-like	Putative ubiquitinyl hydrolase 1	No_function_in_NR	,GO:0004843,GO:0005634,GO:0005737,GO:0006511,GO:0010016,GO:0016579,GO:0048366
g1849.t1	PREDICTED: uncharacterized protein LOC109345374 isoform X1	putative protein	No_function_in_NR	NO_GO_reported
g1850.t1	Zinc finger CCCH domain-containing protein ZFN-like	Zinc finger CCCH domain-containing protein ZFN	No_function_in_NR	,GO:0003677,GO:0005634,GO:0008643,GO:0016740,GO:0046872,
g1851.t1	PREDICTED: probable tyrosine-protein phosphatase At1g05000	Putative protein-tyrosine-phosphatase	No_function_in_NR	,GO:0004725,GO:0006470,GO:0008138,GO:0016311,GO:0016791,GO:0035335
g1852.t1	ARM repeat superfamily protein	putative protein	No_function_in_NR	,GO:0003674,GO:0005515,GO:0005634,GO:0005737,GO:0008150,
g1853.t1	No_function_in_Refseq/Swissprot/TAIR_db	No_function_in_L.albus	No_function_in_NR	GO:0003677,GO:0003700,GO:0006355,
g1854.t1	No_function_in_Refseq/Swissprot/TAIR_db	No_function_in_L.albus	No_function_in_NR	GO:0003677,GO:0003700,GO:0006355,
g1855.t1	PREDICTED: chromatin assembly factor 1 subunit FAS1-like isoform X4	Putative chromatin assembly factor 1 subunit A	No_function_in_NR	,GO:0005634,GO:0006310,GO:0006334,GO:0007275,GO:0016020,GO:0033186,GO:0044763,GO:0050789
g1856.t1	RAB GTPase homolog A5A	Putative small GTPase superfamily P-loop containing nucleoside triphosphate hydrolase	No_function_in_NR	,GO:0000325,GO:0003924,GO:0005525,GO:0005774,GO:0005886,GO:0006886,GO:0007264,GO:0009536,GO:0012505,
g1857.t1	PREDICTED: phosphatidylcholine transfer protein-like	Putative START-like domain-containing protein	No_function_in_NR	,GO:0005773,GO:0008289,GO:0016021
g1858.t1	PREDICTED: glucan endo-1,3-beta-glucosidase 11 isoform X2	Putative glucan endo-1 3-beta-D-glucosidase	No_function_in_NR	,GO:0004553,GO:0005783,GO:0005975,GO:0007154,GO:0009505,GO:0009506,GO:0016021,GO:0030247,GO:0042973,GO:0046658
g1859.t1	PREDICTED: ubiquitin carboxyl-terminal hydrolase 9-like isoform X1	Putative ubiquitinyl hydrolase 1	No_function_in_NR	,GO:0004843,GO:0006511,GO:0016579
g1860.t1	PREDICTED: uncharacterized protein LOC109340177 isoform X1	Putative chromatin regulator PHD family	No_function_in_NR	NO_GO_reported
g1861.t1	PREDICTED: probable lysophospholipase BODYGUARD 3	Putative 2-hydroxymuconate-6-semialdehyde hydrolase	No_function_in_NR	NO_GO_reported
g1862.t1	No_function_in_Refseq/Swissprot/TAIR_db	No_function_in_L.albus	No_function_in_NR	NO_GO_reported
g1863.t1	PREDICTED: uncharacterized protein LOC109340177 isoform X1	Putative chromatin regulator PHD family	No_function_in_NR	NO_GO_reported
g1864.t1	PREDICTED: uncharacterized protein LOC109354268	Putative tetratricopeptide-like helical domain-containing protein	No_function_in_NR	,GO:0005515
g1865.t1	PREDICTED: metal-nicotianamine transporter YSL1-like	Putative oligopeptide transporter OPT superfamily	No_function_in_NR	,GO:0005886,GO:0016021,GO:0035673,GO:0048316,GO:0055085
g1866.t1	PREDICTED: serine/threonine-protein kinase fray2-like isoform X2	Putative protein kinase STE-STE20-Fray family	No_function_in_NR	,GO:0004672,GO:0004702,GO:0005524,GO:0005737,GO:0006468,GO:0023014
g1867.t1	PREDICTED: LOW QUALITY PROTEIN: phosphoribosylamine--glycine ligase	Putative phosphoribosylamine--glycine ligase	No_function_in_NR	,GO:0004637,GO:0005524,GO:0009113,GO:0009570,GO:0046872
g1868.t1	PREDICTED: plant UBX domain-containing protein 10-like	Putative UBX domain-containing protein 2%2F7	No_function_in_NR	,GO:0005515,GO:0005886,GO:0016021
g1869.t1	PREDICTED: dof zinc finger protein DOF4.6-like isoform X2	No_function_in_L.albus	No_function_in_NR	,GO:0003677,GO:0006355
g1870.t1	PREDICTED: uncharacterized protein LOC109354264	Putative BRO1 domain-containing protein	No_function_in_NR	NO_GO_reported
g1871.t1	PREDICTED: coiled-coil domain-containing protein 12	Putative mRNA splicing factor Cwf18	No_function_in_NR	NO_GO_reported
g1872.t1	No_function_in_Refseq/Swissprot/TAIR_db	No_function_in_L.albus	No_function_in_NR	NO_GO_reported
g1873.t1	PREDICTED: uncharacterized protein LOC109354392	Putative PH domain MMM1 domain-containing protein	No_function_in_NR	,GO:0008289
g1874.t1	PREDICTED: uncharacterized protein LOC109353825	putative protein	No_function_in_NR	NO_GO_reported
g1875.t1	PREDICTED: probable mitochondrial import inner membrane translocase subunit TIM21 isoform X1	Putative mitochondrial import inner membrane translocase subunit Tim21	No_function_in_NR	,GO:0005744,GO:0016021,GO:0030150,GO:0032981,GO:0033617,GO:0090351
g1876.t1	PREDICTED: uncharacterized protein LOC109354270 isoform X1	hypothetical protein	No_function_in_NR	NO_GO_reported
g1877.t1	Translation initiation factor IF6	Putative translation initiation factor IF6	No_function_in_NR	,GO:0000054,GO:0000460,GO:0000470,GO:0003743,GO:0005634,GO:0005730,GO:0005829,GO:0006413,GO:0009793,GO:0030687,GO:0042256,GO:0043022,GO:0043023,GO:0071215,GO:1902626,
g1879.t1	PREDICTED: uncharacterized protein LOC109354365	Putative histone deacetylation protein Rxt3	No_function_in_NR	,GO:0016575
g1880.t1	PREDICTED: isoflavone-7-O-methyltransferase 9-like	Putative isoflavone 7-O-methyltransferase	No_function_in_NR	,GO:0008168,GO:0008171,GO:0008757,GO:0019438,GO:0032259,GO:0046983
g1881.t1	PREDICTED: isoflavone-7-O-methyltransferase 9-like	Putative isoflavone 7-O-methyltransferase	No_function_in_NR	,GO:0008168,GO:0008171,GO:0008757,GO:0019438,GO:0032259,GO:0046983
g1882.t1	PREDICTED: vacuolar amino acid transporter 1-like	Putative amino acid transporter transmembrane domain-containing protein	No_function_in_NR	,GO:0003333,GO:0015171,GO:0016021
g1883.t1	PREDICTED: chaperone protein dnaJ 49-like	Putative DnaJ domain-containing protein	No_function_in_NR	NO_GO_reported
g1884.t1	PREDICTED: transcription factor MYB98-like	Putative transcription factor MYB-HB-like family	No_function_in_NR	NO_GO_reported
g1885.t1	PREDICTED: probable LRR receptor-like serine/threonine-protein kinase At5g45780	Putative protein kinase RLK-Pelle-LRR-IV family	No_function_in_NR	,GO:0004672,GO:0004674,GO:0004714,GO:0005515,GO:0005524,GO:0005886,GO:0006468,GO:0016021,GO:0018108
g1886.t1	PREDICTED: uncharacterized protein LOC109354094	putative protein	No_function_in_NR	NO_GO_reported
g1887.t1	PREDICTED: ribosome maturation protein SBDS-like	Putative transcription factor C2H2 family	No_function_in_NR	,GO:0042254,GO:0042256
g1888.t1	PREDICTED: uncharacterized protein At2g17340-like isoform X2	putative protein	No_function_in_NR	,GO:0004594,GO:0005524,GO:0015937
g1889.t1	PREDICTED: uncharacterized protein At2g17340-like isoform X4	putative protein	No_function_in_NR	,GO:0004594,GO:0005524,GO:0015937
g1890.t1	PREDICTED: AT-hook motif nuclear-localized protein 4-like	Putative PPC domain AT hook DNA-binding protein	No_function_in_NR	,GO:0003677,GO:0003680
g1891.t1	PREDICTED: protein YLS7-like	No_function_in_L.albus	No_function_in_NR	NO_GO_reported
g1892.t1	PREDICTED: calmodulin-like protein 8	Putative EF-hand domain pair protein	No_function_in_NR	,GO:0005509
g1893.t1	PREDICTED: uncharacterized protein LOC109354919	putative protein	No_function_in_NR	NO_GO_reported
g1894.t1	PREDICTED: 3-ketoacyl-CoA synthase 11-like	Putative oxidoreductase Very-long-chain 3-oxoacyl-CoA synthase	No_function_in_NR	,GO:0006633,GO:0016020,GO:0016021,GO:0016746,GO:0016747
g1895.t1	PREDICTED: rRNA-processing protein EFG1-like isoform X1	Putative rRNA-processing protein Efg1	No_function_in_NR	,GO:0004571,GO:0005509,GO:0006364,GO:0008152,GO:0016020
g1896.t1	PREDICTED: auxin-induced protein 22B-like	Putative transcription factor interactor and regulator AUX-IAA family	No_function_in_NR	,GO:0005515,GO:0005634,GO:0006355
g1897.t1	PREDICTED: auxin-responsive protein IAA14-like isoform X1	Putative transcription factor interactor and regulator AUX-IAA family	No_function_in_NR	,GO:0005515,GO:0005634,GO:0006355
g1898.t1	PREDICTED: magnesium transporter MRS2-2-like isoform X1	Putative Mg2%2B transporter protein CorA-like%2FZinc transport protein ZntB	No_function_in_NR	,GO:0015095,GO:0015693,GO:0016020,GO:0016021,GO:0030001,GO:0046873,GO:0055085,GO:1903830
g1899.t1	PREDICTED: E3 ubiquitin protein ligase DRIP2-like	Putative transcription factor C2H2 family	No_function_in_NR	,GO:0004842
g1900.t1	PREDICTED: cryptochrome-1	Putative deoxyribodipyrimidine photo-lyase	No_function_in_NR	,GO:0009785,GO:0009882
g1901.t1	PREDICTED: actin-depolymerizing factor-like	Putative ADF%2FCofilin ADF-H%2FGelsolin-like domain-containing protein	No_function_in_NR	,GO:0003779,GO:0015629,GO:0030042
g1902.t1	PREDICTED: myb-related protein Myb4-like	Putative transcription factor MYB-HB-like family	No_function_in_NR	,GO:0003677
g1903.t1	Lactate/malate dehydrogenase family protein	Malate dehydrogenase cytoplasmic	No_function_in_NR	,GO:0000325,GO:0003729,GO:0003824,GO:0005515,GO:0005576,GO:0005634,GO:0005737,GO:0005794,GO:0005829,GO:0005886,GO:0005975,GO:0006099,GO:0006107,GO:0006108,GO:0006734,GO:0009506,GO:0009507,GO:0009570,GO:0010043,GO:0016491,GO:0016615,GO:0016616,GO:0019752,GO:0030060,GO:0048046,
g1904.t1	PREDICTED: putative E3 ubiquitin-protein ligase XBAT34	Putative transcription factor C2H2 family	No_function_in_NR	,GO:0005515,GO:0008270,GO:0016874
g1905.t1	PREDICTED: probable methyltransferase PMT8	Putative S-adenosyl-L-methionine-dependent methyltransferase	No_function_in_NR	,GO:0005768,GO:0005774,GO:0005802,GO:0008168,GO:0008757,GO:0016021,GO:0032259
g1906.t1	AGC (cAMP-dependent, cGMP-dependent and protein kinase C) kinase family protein	Putative protein kinase AGC-NDR family	No_function_in_NR	,GO:0004672,GO:0004674,GO:0005524,GO:0005622,GO:0005634,GO:0006468,GO:0016301,GO:0018105,GO:0035556,
g1907.t1	PREDICTED: casein kinase 1-like protein 10 isoform X1	Putative protein kinase CK1-CK1 family	No_function_in_NR	,GO:0004672,GO:0004674,GO:0005524,GO:0005634,GO:0005737,GO:0006468,GO:0006897,GO:0008360,GO:0016055,GO:0018105
g1908.t1	PREDICTED: uncharacterized protein LOC109354243	Putative EEIG1%2FEHBP1 domain-containing protein	No_function_in_NR	,GO:0005643
g1909.t1	No_function_in_Refseq/Swissprot/TAIR_db	No_function_in_L.albus	hypothetical protein TanjilG_08377	NO_GO_reported
g1910.t1	PREDICTED: epsin-3	No_function_in_L.albus	No_function_in_NR	NO_GO_reported
g1911.t1	No_function_in_Refseq/Swissprot/TAIR_db	No_function_in_L.albus	No_function_in_NR	GO:0003723,GO:0003735,GO:0005840,GO:0006412,
g1912.t1	PREDICTED: glycolipid transfer protein 1	Putative glycolipid transfer protein	No_function_in_NR	,GO:0005737,GO:0016021,GO:0017089,GO:0046836,GO:0051861,GO:0120009,GO:0120013
g1913.t1	PREDICTED: CRIB domain-containing protein RIC3-like isoform X1	Putative CRIB domain-containing protein	No_function_in_NR	NO_GO_reported
g1914.t1	PREDICTED: kinesin-like protein KIN-10A	Putative plus-end-directed kinesin ATPase	No_function_in_NR	,GO:0003777,GO:0005524,GO:0005871,GO:0005874,GO:0007018,GO:0008017,GO:0016020,GO:0016887,GO:1990939
g1915.t1	PREDICTED: probable plastid-lipid-associated protein 6, chloroplastic	Putative plastid lipid-associated protein%2Ffibrillin	No_function_in_NR	,GO:0005634,GO:0005886,GO:0009535,GO:0009658,GO:0009941,GO:0010193,GO:0010287,GO:0031977,GO:0042742
g1917.t1	PREDICTED: phosphate transporter PHO1	Putative SPX domain-containing protein	No_function_in_NR	,GO:0016021
g1918.t1	PREDICTED: peroxisomal membrane protein PMP22	putative protein	No_function_in_NR	,GO:0016021
g1919.t1	PREDICTED: uncharacterized protein LOC109359478	hypothetical protein	No_function_in_NR	NO_GO_reported
g1920.t1	PREDICTED: uncharacterized protein LOC109361348	Putative RNA-directed DNA polymerase	No_function_in_NR	,GO:0006397
g1921.t1	multiple organellar RNA editing factor 2, chloroplastic-like	Putative peptidase S8 propeptide%2Fproteinase inhibitor I9	No_function_in_NR	,GO:0002103,GO:0009507,GO:0009657,GO:0016554
g1922.t1	PREDICTED: protein LATE FLOWERING-like	Putative transcription factor C2H2 family	No_function_in_NR	NO_GO_reported
g1923.t1	putative protease inhibitor	Putative proteinase inhibitor I13 potato inhibitor I	No_function_in_NR	,GO:0004867,GO:0006508,GO:0008233,GO:0009611,GO:0010951
g1924.t1	PREDICTED: ureidoglycolate hydrolase-like	Putative ureidoglycolate amidohydrolase	No_function_in_NR	,GO:0000256,GO:0004848,GO:0005783,GO:0006145,GO:0010136,GO:0016787,GO:0016813
g1925.t1	PREDICTED: protein WVD2-like 3 isoform X1	putative protein	No_function_in_NR	,GO:0000226,GO:0008017
g1926.t1	PREDICTED: CRM-domain containing factor CFM3A, chloroplastic/mitochondrial	Putative RNA-binding CRM domain CRM-domain containing factor CFM3	No_function_in_NR	,GO:0000373,GO:0003723
g1927.t1	PREDICTED: protein SIEVE ELEMENT OCCLUSION B-like	Putative sieve element occlusion	No_function_in_NR	,GO:0010088
g1928.t1	phosphate transporter 1;7	Putative phosphate-transporting ATPase	No_function_in_NR	,GO:0005315,GO:0005737,GO:0005886,GO:0005887,GO:0006817,GO:0015114,GO:0016021,GO:0022857,GO:0022891,GO:0055085,GO:1901683,GO:1901684,
g1929.t1	PREDICTED: RING-H2 finger protein ATL16-like	Putative transcription factor C2H2 family	No_function_in_NR	,GO:0008270,GO:0016021,GO:0016567,GO:0016740,GO:0016874
g1930.t1	PREDICTED: CASP-like protein 5B3	putative protein	No_function_in_NR	NO_GO_reported
g1931.t1	PREDICTED: uncharacterized protein LOC109359402	Putative HR-like lesion-inducer	No_function_in_NR	NO_GO_reported
g1932.t1	PREDICTED: uncharacterized protein At4g14450, chloroplastic-like	hypothetical protein	No_function_in_NR	NO_GO_reported
g1933.t1	PREDICTED: uncharacterized protein LOC109361203	putative protein	No_function_in_NR	,GO:0045927
g1934.t1	No_function_in_Refseq/Swissprot/TAIR_db	No_function_in_L.albus	No_function_in_NR	GO:0003680,
g1936.t1	PREDICTED: zinc finger protein JAGGED-like	Putative transcription factor C2H2 family	No_function_in_NR	NO_GO_reported
g1937.t1	PREDICTED: MATH domain-containing protein At5g43560-like	putative protein	No_function_in_NR	,GO:0005515
g1938.t1	PREDICTED: uncharacterized protein LOC109360595	putative protein	No_function_in_NR	NO_GO_reported
g1939.t1	PREDICTED: uncharacterized protein LOC109361089	Putative cyclopropane-fatty-acyl-phospholipid synthase	No_function_in_NR	,GO:0016491
g1940.t1	PREDICTED: uncharacterized protein LOC109361089	Putative cyclopropane-fatty-acyl-phospholipid synthase	No_function_in_NR	,GO:0016491
g1941.t1	PREDICTED: heterogeneous nuclear ribonucleoprotein 1-like	Putative RNA recognition motif domain-containing protein	No_function_in_NR	,GO:0003676,GO:0003723
g1942.t1	No_function_in_Refseq/Swissprot/TAIR_db	No_function_in_L.albus	No_function_in_NR	GO:0007142,
g1943.t1	PREDICTED: acid phosphatase 1-like	Putative Acid phosphatase	No_function_in_NR	,GO:0003993,GO:0016021,GO:0016311
g1944.t1	PREDICTED: uncharacterized protein LOC109361028	putative protein	No_function_in_NR	NO_GO_reported
g1945.t1	PREDICTED: uncharacterized protein LOC109359418 isoform X3	Putative transcription factor C2C2-CO-like family	No_function_in_NR	,GO:0005515
g1946.t1	PREDICTED: cysteine-rich repeat secretory protein 3-like	Putative Gnk2-like domain-containing protein	No_function_in_NR	,GO:0016021
g1947.t1	PREDICTED: uncharacterized protein LOC109359332 isoform X1	Putative C2 domain-containing protein	No_function_in_NR	,GO:0006952
g1948.t1	PREDICTED: myb-related protein 305-like	Putative transcription factor MYB-HB-like family	No_function_in_NR	,GO:0003677,GO:0003700,GO:0006355,GO:0016021,GO:0043565
g1949.t1	PREDICTED: pentatricopeptide repeat-containing protein At3g12770-like	Putative tetratricopeptide-like helical domain-containing protein	No_function_in_NR	,GO:0005515,GO:0008568
g1950.t1	PREDICTED: uncharacterized protein P8A3.02c	Putative tRNA %28carboxymethyluridine%2834%29-5-O%29-methyltransferase	No_function_in_NR	NO_GO_reported
g1951.t1	PREDICTED: cyclin-dependent kinase inhibitor 4-like	Putative cyclin-dependent kinase inhibitor	No_function_in_NR	,GO:0004861,GO:0005634,GO:0009987,GO:0044424,GO:0045736,GO:0045786,GO:0051726,GO:0071901
g1952.t1	PREDICTED: uncharacterized protein LOC109361305 isoform X1	hypothetical protein	No_function_in_NR	NO_GO_reported
g1953.t1	PREDICTED: uncharacterized protein LOC109361254 isoform X2	Putative transmembrane protein	No_function_in_NR	NO_GO_reported
g1954.t1	PREDICTED: nuclear transcription factor Y subunit B-1-like	Putative transcription factor Hap3%2FNF-YB family	No_function_in_NR	,GO:0001228,GO:0005634,GO:0006355,GO:0016602,GO:0043565,GO:0046982
g1955.t1	Glutathione reductase, cytosolic	Putative glucosylceramidase	No_function_in_NR	,GO:0004362,GO:0004553,GO:0005737,GO:0005975,GO:0006749,GO:0016491,GO:0016668,GO:0045454,GO:0050660,GO:0050661,
g1956.t1	PREDICTED: uncharacterized protein LOC109359335	hypothetical protein	No_function_in_NR	NO_GO_reported
g1957.t1	PREDICTED: uncharacterized protein LOC109359312	Putative protein kinase TKL-Pl-6 family	No_function_in_NR	,GO:0004672,GO:0005515,GO:0005524,GO:0006468
g1959.t1	PREDICTED: uncharacterized protein LOC109361106	Putative armadillo-like helical protein	No_function_in_NR	NO_GO_reported
g1960.t1	PREDICTED: probable glutathione S-transferase	Putative glutathione transferase	No_function_in_NR	,GO:0004364,GO:0004462,GO:0005515,GO:0005737,GO:0006749,GO:0009407
g1961.t1	PREDICTED: pentatricopeptide repeat-containing protein At3g23020-like	Putative tetratricopeptide-like helical domain pentacotripeptide-repeat region of PRORP	No_function_in_NR	,GO:0005515,GO:0006810,GO:0009507
g1962.t1	heat shock protein 60	Putative chaperonin Cpn60%2FTCP-1 family groEL-like apical domain groEL-like equatorial	No_function_in_NR	,GO:0000325,GO:0000373,GO:0003723,GO:0005507,GO:0005524,GO:0005737,GO:0005739,GO:0005759,GO:0005794,GO:0005829,GO:0006457,GO:0007005,GO:0009408,GO:0009507,GO:0016887,GO:0022626,GO:0042026,GO:0051131,
g1963.t1	PREDICTED: stellacyanin-like	Putative cupredoxin	No_function_in_NR	,GO:0009055
g1964.t1	PREDICTED: oleosin 1-like	No_function_in_L.albus	No_function_in_NR	,GO:0012511,GO:0016021
g1965.t1	PREDICTED: ubiquitin carboxyl-terminal hydrolase 12-like isoform X3	Putative ubiquitinyl hydrolase 1	No_function_in_NR	,GO:0004843,GO:0005515,GO:0006511,GO:0016579,GO:0036459
g1966.t1	PREDICTED: nuclear pore complex protein NUP1-like isoform X1	hypothetical protein	No_function_in_NR	NO_GO_reported
g1967.t1	No_function_in_Refseq/Swissprot/TAIR_db	No_function_in_L.albus	No_function_in_NR	NO_GO_reported
g1968.t1	PREDICTED: 3-oxo-5-alpha-steroid 4-dehydrogenase 2	Putative 3-oxo-5-alpha-steroid 4-dehydrogenase %28NADP%28%2B%29%29	No_function_in_NR	,GO:0005737,GO:0006629,GO:0016021,GO:0016627,GO:0055114
g1969.t1	No_function_in_Refseq/Swissprot/TAIR_db	No_function_in_L.albus	No_function_in_NR	GO:0009055,
g1970.t1	No_function_in_Refseq/Swissprot/TAIR_db	No_function_in_L.albus	No_function_in_NR	NO_GO_reported
g1971.t1	No_function_in_Refseq/Swissprot/TAIR_db	No_function_in_L.albus	No_function_in_NR	GO:0007034,
g1972.t1	No_function_in_Refseq/Swissprot/TAIR_db	No_function_in_L.albus	No_function_in_NR	NO_GO_reported
g1973.t1	PREDICTED: exocyst complex component EXO70A1-like	Putative exocyst complex component Exo70 cullin repeat-like-containing domain-containing protein	No_function_in_NR	,GO:0000145,GO:0006887
g1974.t1	PREDICTED: uncharacterized protein LOC109361270	Putative NTF2-like domain-containing protein	No_function_in_NR	NO_GO_reported
g1975.t1	PREDICTED: protein SMAX1-LIKE 3-like isoform X2	putative protein	No_function_in_NR	NO_GO_reported
g1976.t1	Nucleotidylyl transferase superfamily protein	Putative tryptophan--tRNA ligase	No_function_in_NR	,GO:0000166,GO:0004812,GO:0004830,GO:0005524,GO:0005737,GO:0005829,GO:0006418,GO:0006436,
g1977.t1	PREDICTED: shugoshin-1-like isoform X2	Putative shugoshin	No_function_in_NR	,GO:0000775,GO:0005634,GO:0034090,GO:0043229,GO:0045132,GO:0045144
g1978.t1	PREDICTED: pullulanase 1, chloroplastic	Putative glycosidase	No_function_in_NR	,GO:0004553,GO:0005975,GO:0051060
g1979.t1	ribosomal protein L6 family protein	Putative ribosomal protein L6	No_function_in_NR	,GO:0002181,GO:0003735,GO:0005840,GO:0006412,GO:0009507,GO:0019843,
g1980.t1	PREDICTED: zinc finger protein ZAT5	Putative transcription factor C2H2 family	No_function_in_NR	NO_GO_reported
g1981.t1	PREDICTED: ras-related protein RABC2a-like	Putative small monomeric GTPase	No_function_in_NR	,GO:0003924,GO:0005525
g1982.t1	PREDICTED: NAC domain-containing protein 78-like	Putative transcription factor NAM family	No_function_in_NR	,GO:0003677,GO:0006355
g1983.t1	PREDICTED: peroxidase 65-like	Putative peroxidase	No_function_in_NR	,GO:0004601,GO:0005576,GO:0006979,GO:0020037,GO:0042744,GO:0046872,GO:0055114,GO:0098869
g1984.t1	PREDICTED: UV radiation resistance associated protein-like	Putative phosphatidylinositol 3-kinase	No_function_in_NR	NO_GO_reported
g1985.t1	PREDICTED: exosome complex component RRP4 homolog isoform X1	Putative exosome complex RNA-binding protein 1%2FRRP40%2FRRP4	No_function_in_NR	,GO:0000176,GO:0000177,GO:0000178,GO:0000467,GO:0003723,GO:0034427,GO:0034475,GO:0043928,GO:0071034,GO:0071035,GO:0071038,GO:0071049,GO:0071051
g1986.t1	No_function_in_Refseq/Swissprot/TAIR_db	No_function_in_L.albus	No_function_in_NR	GO:0003677,
g1987.t1	No_function_in_Refseq/Swissprot/TAIR_db	No_function_in_L.albus	No_function_in_NR	GO:0000166,GO:0003676,GO:0004813,GO:0005524,GO:0005737,GO:0006419,
g1988.t1	PREDICTED: PLASMODESMATA CALLOSE-BINDING PROTEIN 2-like	No_function_in_L.albus	No_function_in_NR	NO_GO_reported
g1989.t1	PREDICTED: uncharacterized protein LOC109360949 isoform X2	hypothetical protein	No_function_in_NR	NO_GO_reported
g1990.t1	PREDICTED: leghemoglobin-1	putative protein	No_function_in_NR	,GO:0019825,GO:0020037
g1991.t1	PREDICTED: protein DETOXIFICATION 16-like	Putative multi antimicrobial extrusion protein	No_function_in_NR	,GO:0015297,GO:0016020,GO:0042910,GO:0055085,GO:1990961
g1992.t1	PREDICTED: uncharacterized protein LOC109361246 isoform X1	hypothetical protein	No_function_in_NR	NO_GO_reported
g1993.t1	PREDICTED: phosphoglucan phosphatase DSP4, amyloplastic	Putative mitogen-activated protein %28MAP%29 kinase phosphatase	No_function_in_NR	,GO:0005634,GO:0005982,GO:0005983,GO:0006470,GO:0007623,GO:0008138,GO:0009501,GO:0009570,GO:0016311,GO:0016791,GO:0019203,GO:0030247
g1994.t1	PREDICTED: probable U3 small nucleolar RNA-associated protein 7	Putative transcription factor WD40-like family	No_function_in_NR	,GO:0005515
g1995.t1	PREDICTED: glycosyltransferase family protein 64 protein C5-like	Putative hexosyltransferase	No_function_in_NR	,GO:0006486,GO:0016021,GO:0016757
g1997.t1	PREDICTED: thioredoxin-like protein 4B	Putative Dim1 family thioredoxin-like protein	No_function_in_NR	,GO:0000245,GO:0000398,GO:0005681,GO:0005682,GO:0046540
g1998.t1	PREDICTED: dihydrolipoyllysine-residue acetyltransferase component 1 of pyruvate dehydrogenase complex, mitochondrial-like isoform X1	Putative dihydrolipoyllysine-residue acetyltransferase	No_function_in_NR	,GO:0004742,GO:0005759,GO:0006090,GO:0016746,GO:0045254
g1999.t1	PREDICTED: uncharacterized protein LOC109360862	putative protein	No_function_in_NR	,GO:0045927
g2001.t1	PREDICTED: phosphatidylinositol-3-phosphatase myotubularin-1-like isoform X1	Putative phosphoric monoester hydrolase	No_function_in_NR	,GO:0004725,GO:0016311
g2002.t1	PREDICTED: uncharacterized protein LOC109340084	hypothetical protein	No_function_in_NR	NO_GO_reported
g2003.t1	PREDICTED: GABA transporter 1-like	Putative amino acid transporter transmembrane domain-containing protein	No_function_in_NR	,GO:0003333,GO:0015171,GO:0016021
g2004.t1	PREDICTED: glucomannan 4-beta-mannosyltransferase 9-like	Putative glucomannan 4-beta-mannosyltransferase	No_function_in_NR	,GO:0009294,GO:0009617,GO:0016021,GO:0047259,GO:0051753,GO:0097502
g2005.t1	PREDICTED: conserved oligomeric Golgi complex subunit 1-like	Putative oligomeric Golgi complex subunit 1 protein	No_function_in_NR	,GO:0000301,GO:0005829,GO:0006891,GO:0007030,GO:0017119
g2006.t1	Cytochrome P450 77A3	Cytochrome P450 77A3	No_function_in_NR	,GO:0004497,GO:0005506,GO:0010143,GO:0016020,GO:0016021,GO:0016705,GO:0016709,GO:0020037,GO:0044550,GO:0052722,GO:0055114,
g2007.t1	PREDICTED: E3 ubiquitin-protein ligase ATL59-like	Putative transcription factor C2H2 family	No_function_in_NR	NO_GO_reported
g2008.t1	PREDICTED: uncharacterized protein LOC109340078	Putative XS domain-containing protein	No_function_in_NR	,GO:0031047
g2009.t1	PREDICTED: uncharacterized protein LOC109340079	Putative enhancer of polycomb protein	No_function_in_NR	,GO:0006357,GO:0032777,GO:0035267
g2010.t1	copper transport protein ATX1	Putative heavy metal-associated domain HMA	No_function_in_NR	,GO:0046872
g2011.t1	PREDICTED: GDSL esterase/lipase At5g03610-like	Putative carboxylesterase	No_function_in_NR	,GO:0016635,GO:0016788,GO:0044710
g2012.t1	PREDICTED: 9-cis-epoxycarotenoid dioxygenase NCED3, chloroplastic-like	Putative 9-cis-epoxycarotenoid dioxygenase	No_function_in_NR	,GO:0016702,GO:0055114
g2013.t1	PREDICTED: R3H domain-containing protein 2-like	Putative R3H domain SUZ domain-containing protein	No_function_in_NR	,GO:0003676
g2014.t1	PREDICTED: myb family transcription factor EFM-like	Putative transcription factor MYB-HB-like family	No_function_in_NR	,GO:0003677,GO:0003700,GO:0005634,GO:0006351,GO:0006355
g2015.t1	No_function_in_Refseq/Swissprot/TAIR_db	No_function_in_L.albus	No_function_in_NR	GO:0003700,GO:0010468,
g2016.t1	No_function_in_Refseq/Swissprot/TAIR_db	No_function_in_L.albus	No_function_in_NR	GO:0003700,GO:0010468,
g2018.t1	PREDICTED: coiled-coil domain-containing protein 130-like	Putative CWC16 protein	No_function_in_NR	NO_GO_reported
g2019.t1	PREDICTED: protein decapping 5-like	Putative LSM domain FDF domain DFDF domain-containing protein	No_function_in_NR	NO_GO_reported
g2020.t1	PREDICTED: uncharacterized protein LOC109360189	putative protein	No_function_in_NR	NO_GO_reported
g2021.t1	PREDICTED: peptidyl-prolyl cis-trans isomerase CYP21-4-like	Putative peptidylprolyl isomerase	No_function_in_NR	,GO:0000413,GO:0003755,GO:0006457,GO:0016021
g2022.t1	PREDICTED: purine permease 1-like	Putative purine permease plant	No_function_in_NR	,GO:0005215,GO:0006810,GO:0015211,GO:0016021
g2023.t1	PREDICTED: purine permease 1-like	Putative purine permease plant	No_function_in_NR	,GO:0005215,GO:0006810,GO:0015211,GO:0016021
g2024.t1	PREDICTED: uncharacterized protein LOC109335057	putative protein	No_function_in_NR	NO_GO_reported
g2025.t1	PREDICTED: protein MOR1-like	Putative armadillo-like helical CLASP domain-containing protein	No_function_in_NR	,GO:0004462,GO:0005819,GO:0005874,GO:0006886,GO:0007051,GO:0008017,GO:0009506,GO:0009524,GO:0009574,GO:0009920,GO:0030951,GO:0030981,GO:0046785,GO:0051010,GO:0061863
g2026.t1	PREDICTED: uncharacterized protein LOC109335065	Putative 23S rRNA pseudouridine%282605%29 synthase	No_function_in_NR	,GO:0001522,GO:0003723,GO:0009451,GO:0009982,GO:0016866
g2027.t1	PREDICTED: vacuolar protein-sorting-associated protein 33 homolog	Putative sec1-like protein	No_function_in_NR	,GO:0016192
g2029.t1	PREDICTED: probable protein S-acyltransferase 15	Putative protein S-acyltransferase	No_function_in_NR	,GO:0008270,GO:0016021,GO:0016409,GO:0019706
g2030.t1	PREDICTED: vacuolar amino acid transporter 1-like	Putative amino acid transporter transmembrane domain-containing protein	No_function_in_NR	,GO:0003333,GO:0015171,GO:0016021
g2031.t1	PREDICTED: thioredoxin-like 3-2, chloroplastic	Putative protein disulfide-isomerase	No_function_in_NR	,GO:0009570
g2032.t1	PREDICTED: pumilio homolog 4-like isoform X1	Putative armadillo-like helical nucleic acid binding NABP pumilio domain-containing protein	No_function_in_NR	,GO:0003723,GO:0003729
g2033.t1	PREDICTED: OTU domain-containing protein DDB_G0284757-like isoform X1	Putative ubiquitinyl hydrolase 1	No_function_in_NR	NO_GO_reported
g2035.t1	PREDICTED: 1-aminocyclopropane-1-carboxylate oxidase homolog 1-like	Putative oxoglutarate%2Firon-dependent dioxygenase non-haem dioxygenase domain-containing protein	No_function_in_NR	NO_GO_reported
g2036.t1	PREDICTED: transcription factor EMB1444-like	Putative transcription factor bHLH family	No_function_in_NR	,GO:0003700,GO:0004674,GO:0005829,GO:0006355,GO:0006468,GO:0035556,GO:0046983
g2037.t1	PREDICTED: CDT1-like protein a, chloroplastic	Putative winged helix-turn-helix DNA-binding domain CDT1 Geminin-binding domain-containing protein	No_function_in_NR	NO_GO_reported
g2038.t1	PREDICTED: protein KINESIN LIGHT CHAIN-RELATED 2	Putative winged helix-turn-helix DNA-binding domain acetyltransferase A auxiliary subunit	No_function_in_NR	,GO:0005515
g2039.t1	phosphate transporter 1;7	Putative major facilitator sugar transporter major facilitator superfamily	No_function_in_NR	,GO:0005315,GO:0005737,GO:0005886,GO:0005887,GO:0006817,GO:0015114,GO:0016021,GO:0022857,GO:0022891,GO:0055085,GO:1901683,GO:1901684,
g2040.t1	PREDICTED: actin-depolymerizing factor-like	Putative ADF%2FCofilin ADF-H%2FGelsolin-like domain-containing protein	No_function_in_NR	,GO:0003779,GO:0015629,GO:0030042
g2041.t1	PREDICTED: chromatin modification-related protein MEAF6	putative protein	No_function_in_NR	,GO:0000123,GO:0016573
g2042.t1	No_function_in_Refseq/Swissprot/TAIR_db	No_function_in_L.albus	hypothetical protein Lal_00037563	NO_GO_reported
g2043.t1	PREDICTED: uncharacterized protein LOC109360718	Putative peptidase S24%2FS26A%2FS26B%2FS26C	No_function_in_NR	,GO:0004252,GO:0006465
g2044.t1	PREDICTED: rho-N domain-containing protein 1, chloroplastic-like isoform X1	Putative Rho termination factor	No_function_in_NR	,GO:0006353
g2046.t1	PREDICTED: protein LIGHT-DEPENDENT SHORT HYPOCOTYLS 4-like	No_function_in_L.albus	No_function_in_NR	NO_GO_reported
g2047.t1	PREDICTED: NAC domain-containing protein 21/22-like	Putative transcription factor NAM family	No_function_in_NR	,GO:0003677,GO:0006355
g2048.t1	PREDICTED: dolichyl-diphosphooligosaccharide--protein glycosyltransferase subunit 2-like	Putative dolichyl-diphosphooligosaccharide--protein glycotransferase	No_function_in_NR	,GO:0004579,GO:0005739,GO:0005774,GO:0005794,GO:0005886,GO:0006487,GO:0008250,GO:0009505,GO:0009506,GO:0016021
g2049.t1	PREDICTED: uncharacterized protein At1g03900-like	Putative PH domain-containing protein	No_function_in_NR	,GO:0006897,GO:0016020
g2050.t1	PREDICTED: CRIB domain-containing protein RIC7-like	Putative CRIB domain-containing protein	No_function_in_NR	,GO:0009860,GO:0016324
g2051.t1	ATP citrate lyase (ACL) family protein	Putative succinate--CoA ligase %28ADP-forming%29	No_function_in_NR	,GO:0003824,GO:0004775,GO:0004776,GO:0005507,GO:0005524,GO:0005739,GO:0005794,GO:0006099,GO:0006104,GO:0042709,GO:0046872,
g2052.t1	No_function_in_Refseq/Swissprot/TAIR_db	No_function_in_L.albus	No_function_in_NR	NO_GO_reported
g2053.t1	PREDICTED: uncharacterized protein LOC109360753 isoform X1	Putative acetyltransferase A auxiliary subunit	No_function_in_NR	,GO:0005515
g2054.t1	PREDICTED: carboxyl-terminal-processing peptidase 3, chloroplastic	No_function_in_L.albus	No_function_in_NR	,GO:0005515,GO:0006508,GO:0008236
g2055.t1	No_function_in_Refseq/Swissprot/TAIR_db	No_function_in_L.albus	No_function_in_NR	GO:0007142,
g2056.t1	No_function_in_Refseq/Swissprot/TAIR_db	No_function_in_L.albus	No_function_in_NR	GO:0016020,GO:0016760,GO:0030244,
g2057.t1	Ribosomal protein L14p/L23e family protein	Putative ribosomal protein L14P	No_function_in_NR	,GO:0003729,GO:0003735,GO:0005730,GO:0005829,GO:0005840,GO:0006412,GO:0009507,GO:0009793,GO:0022625,GO:0070180,
g2058.t1	No_function_in_Refseq/Swissprot/TAIR_db	No_function_in_L.albus	No_function_in_NR	NO_GO_reported
g2059.t1	PREDICTED: putative G3BP-like protein isoform X1	Putative RNA recognition motif domain NTF2-like domain-containing protein	No_function_in_NR	,GO:0000166,GO:0003676,GO:0005622,GO:0006810,GO:0016021
g2060.t1	PREDICTED: xyloglucan galactosyltransferase KATAMARI1 homolog isoform X2	No_function_in_L.albus	No_function_in_NR	,GO:0006486,GO:0016757
g2061.t1	PREDICTED: tetratricopeptide repeat protein 4 homolog	Putative 43kDa postsynaptic protein	No_function_in_NR	,GO:0004721,GO:0005515,GO:0006470,GO:0051879
g2062.t1	PREDICTED: ammonium transporter 1 member 4-like	Putative ammonium transporter	No_function_in_NR	,GO:0005887,GO:0008519,GO:0009506,GO:0015398,GO:0015695,GO:0015696,GO:0016020,GO:0019740,GO:0072488
g2063.t1	PREDICTED: myosin-6-like	Putative myosin ATPase	No_function_in_NR	,GO:0003774,GO:0003779,GO:0003917,GO:0005515,GO:0005524,GO:0007015,GO:0016459
g2065.t1	PREDICTED: photosystem I reaction center subunit IV, chloroplastic-like	Putative photosystem I PsaE reaction centre subunit IV	No_function_in_NR	,GO:0009507,GO:0009522,GO:0009538,GO:0015979
g2066.t1	PREDICTED: tetraspanin-18-like	Putative tetraspanin%2FPeripherin	No_function_in_NR	,GO:0016021
g2067.t1	PREDICTED: transcription factor PIF1-like isoform X2	No_function_in_L.albus	No_function_in_NR	,GO:0046983
g2068.t1	PREDICTED: zinc finger HIT domain-containing protein 3	Putative Zinc finger HIT-type	No_function_in_NR	NO_GO_reported
g2069.t1	No_function_in_Refseq/Swissprot/TAIR_db	No_function_in_L.albus	No_function_in_NR	NO_GO_reported
g2070.t1	heat shock protein 70	Putative Heat shock protein 70 family	No_function_in_NR	,GO:0000325,GO:0005524,GO:0005737,GO:0005739,GO:0005794,GO:0005829,GO:0005886,GO:0006457,GO:0009266,GO:0009408,GO:0009505,GO:0009507,GO:0009615,GO:0009617,GO:0016567,GO:0016887,GO:0031072,GO:0031625,GO:0034620,GO:0042026,GO:0044183,GO:0051082,GO:0051085,GO:0051787,
g2071.t1	Histone superfamily protein	Histone H4	No_function_in_NR	,GO:0000325,GO:0000786,GO:0000788,GO:0003677,GO:0005515,GO:0005634,GO:0005730,GO:0005774,GO:0005794,GO:0005829,GO:0005886,GO:0006334,GO:0009414,GO:0009506,GO:0009507,GO:0009536,GO:0009579,GO:0042393,GO:0046982,GO:0048589,
g2072.t1	PREDICTED: ADP-ribosylation factor GTPase-activating protein AGD7-like	No_function_in_L.albus	No_function_in_NR	,GO:0005096,GO:0016192
g2073.t1	PREDICTED: beclin-1-like protein	Putative atg6%2FBeclin	No_function_in_NR	,GO:0000045,GO:0000407,GO:0006914,GO:0006995,GO:0009846,GO:0032258,GO:0034271,GO:0034272,GO:0044804,GO:0045324
g2074.t1	PREDICTED: probable protein arginine N-methyltransferase 3	Putative methyltransferase transcription factor C2H2 family	No_function_in_NR	,GO:0005829,GO:0006355,GO:0008469,GO:0016274,GO:0018216,GO:0019919,GO:0034969,GO:0035242,GO:0046872
g2075.t1	No_function_in_Refseq/Swissprot/TAIR_db	No_function_in_L.albus	No_function_in_NR	GO:0009834,
g2076.t1	PREDICTED: stearoyl-	Putative stearoyl-%5Bacyl-carrier-protein%5D 9-desaturase	No_function_in_NR	,GO:0006631,GO:0006633,GO:0009507,GO:0016491,GO:0045300,GO:0055114
g2077.t1	PREDICTED: small RNA degrading nuclease 5	Putative exoribonuclease II	No_function_in_NR	,GO:0003676,GO:0008859,GO:0016740,GO:0090503
g2078.t1	PREDICTED: uncharacterized protein LOC109358856	hypothetical protein	No_function_in_NR	NO_GO_reported
g2079.t1	PREDICTED: chaperone protein dnaJ 10-like	Putative DNAJ-containing protein	No_function_in_NR	NO_GO_reported
g2080.t1	PREDICTED: linoleate 13S-lipoxygenase 3-1, chloroplastic-like	Putative linoleate 13S-lipoxygenase	No_function_in_NR	,GO:0005515,GO:0016491,GO:0016702,GO:0031408,GO:0046872,GO:0055114
g2081.t1	PREDICTED: cytochrome P450 71A1-like	Putative flavonoid 3%27-monooxygenase	No_function_in_NR	,GO:0004497,GO:0005506,GO:0016705,GO:0020037
g2082.t1	PREDICTED: probable GTP diphosphokinase RSH3, chloroplastic	Putative GTP diphosphokinase	No_function_in_NR	,GO:0008728,GO:0008893,GO:0009507,GO:0015969,GO:0042594
g2083.t1	No_function_in_Refseq/Swissprot/TAIR_db	No_function_in_L.albus	No_function_in_NR	NO_GO_reported
g2084.t1	PREDICTED: nodulation-signaling pathway 1 protein	Putative transcription factor GRAS family	No_function_in_NR	NO_GO_reported
g2085.t1	PREDICTED: germin-like protein subfamily 3 member 1	Putative germin rmlC-like cupin domain-containing protein	No_function_in_NR	,GO:0005576,GO:0005618,GO:0030145,GO:0033609,GO:0045735,GO:0046564
g2086.t1	PREDICTED: auxin-binding protein ABP19a-like	Putative germin	No_function_in_NR	,GO:0030145
g2087.t1	PREDICTED: auxin-binding protein ABP19a-like	Putative germin rmlC-like cupin domain-containing protein	No_function_in_NR	,GO:0005634,GO:0009505,GO:0009735,GO:0030145,GO:0031012,GO:0033609,GO:0045735,GO:0046564,GO:0048046
g2089.t1	PREDICTED: growth-regulating factor 5-like isoform X4	Putative transcription factor interactor and regulator C3H-WRC%2FGRF family	No_function_in_NR	,GO:0005524,GO:0005634,GO:0006351,GO:0006355,GO:0032502
g2090.t1	PREDICTED: auxin-binding protein ABP19a-like	Putative germin	No_function_in_NR	,GO:0030145
g2092.t1	PREDICTED: AP2-like ethylene-responsive transcription factor AIL1	Putative transcription factor AP2-EREBP family	No_function_in_NR	,GO:0003677,GO:0003700,GO:0005634,GO:0006351,GO:0006355,GO:0007275
g2093.t1	uncharacterized ATP-dependent helicase C29A10.10c-like isoform X1	Putative P-loop containing nucleoside triphosphate hydrolase	No_function_in_NR	,GO:0004386
g2094.t1	P-loop containing nucleoside triphosphate hydrolases superfamily protein	Putative GTP binding protein second	No_function_in_NR	,GO:0002181,GO:0003729,GO:0003924,GO:0005525,GO:0005737,GO:0005739,GO:0019003,
g2095.t1	PREDICTED: protein BIG GRAIN 1-like B	hypothetical protein	No_function_in_NR	,GO:0009734
g2096.t1	PREDICTED: GBF-interacting protein 1-like isoform X3	Putative GBF-interacting protein	No_function_in_NR	,GO:0005515,GO:0005634,GO:0005829
g2097.t1	PREDICTED: protein Brevis radix-like 2	Putative brevis radix %28BRX%29 domain transcription factor BREVIS RADIX domain-containing protein	No_function_in_NR	NO_GO_reported
g2098.t1	PREDICTED: PHD finger protein ALFIN-LIKE 4-like isoform X1	Putative chromatin regulator PHD family	No_function_in_NR	,GO:0006355,GO:0008270,GO:0016021,GO:0042393
g2099.t1	PREDICTED: uncharacterized protein LOC109347880	Putative alcohol dehydrogenase	No_function_in_NR	,GO:0016491
g2100.t1	PREDICTED: U-box domain-containing protein 35-like isoform X2	Putative protein kinase RLK-Pelle-RLCK-IXb family	No_function_in_NR	,GO:0004672,GO:0005524,GO:0006468
g2102.t1	PREDICTED: probable phospholipid-transporting ATPase 4	Putative phospholipid-translocating ATPase	No_function_in_NR	,GO:0000139,GO:0000166,GO:0000287,GO:0004012,GO:0005215,GO:0005524,GO:0005802,GO:0005886,GO:0015914,GO:0016021,GO:0045332,GO:0048194,GO:0140326,GO:0140603
g2103.t1	PREDICTED: seed linoleate 9S-lipoxygenase-3-like	Putative linoleate 9S-lipoxygenase	No_function_in_NR	,GO:0005515,GO:0005737,GO:0016491,GO:0016702,GO:0031408,GO:0046872,GO:0055114
g2104.t1	PREDICTED: seed linoleate 9S-lipoxygenase-2-like	Putative linoleate 9S-lipoxygenase	No_function_in_NR	,GO:0005515,GO:0005737,GO:0016491,GO:0016702,GO:0031408,GO:0046872,GO:0055114
g2105.t1	PREDICTED: dihydrolipoyllysine-residue acetyltransferase component 2 of pyruvate dehydrogenase complex, mitochondrial-like isoform X1	Putative dihydrolipoyllysine-residue acetyltransferase	No_function_in_NR	,GO:0004742,GO:0005759,GO:0006090,GO:0016746,GO:0045254
g2106.t1	PREDICTED: coatomer subunit zeta-3-like	Putative Longin-like domain-containing protein	No_function_in_NR	,GO:0006890,GO:0015031,GO:0019028,GO:0030126
g2107.t1	PREDICTED: EPIDERMAL PATTERNING FACTOR-like protein 6	hypothetical protein	No_function_in_NR	,GO:0010374
g2108.t1	PREDICTED: IQ domain-containing protein IQM1-like	hypothetical protein	No_function_in_NR	NO_GO_reported
g2110.t1	PREDICTED: uncharacterized protein LOC109347867	Putative D-amino-acid oxidase	No_function_in_NR	,GO:0003735,GO:0005840,GO:0006412
g2111.t1	No_function_in_Refseq/Swissprot/TAIR_db	No_function_in_L.albus	No_function_in_NR	GO:0004553,GO:0005975,
g2113.t1	PREDICTED: mediator of RNA polymerase II transcription subunit 9	Putative WD40%2FYVTN repeat-like-containing domain-containing protein	No_function_in_NR	,GO:0016592
g2114.t1	PREDICTED: LOB domain-containing protein 22-like	Putative transcription factor AS2-LOB family	No_function_in_NR	NO_GO_reported
g2115.t1	PREDICTED: protein HOTHEAD-like	Putative glucose-methanol-choline oxidoreductase long-chain-alcohol oxidase	No_function_in_NR	,GO:0016614,GO:0050660
g2117.t1	PREDICTED: protein ROOT HAIR DEFECTIVE 3-like isoform X1	Putative P-loop containing nucleoside triphosphate hydrolase	No_function_in_NR	,GO:0005525
g2118.t1	transmembrane nine 7	Putative nonaspanin %28TM9SF%29 major facilitator superfamily domain-containing protein	No_function_in_NR	,GO:0000138,GO:0000325,GO:0005576,GO:0005634,GO:0005737,GO:0005768,GO:0005794,GO:0005802,GO:0006878,GO:0006882,GO:0016020,GO:0016021,GO:0072657,
g2119.t1	PREDICTED: beta-galactosidase 1-like	Putative beta-galactosidase	No_function_in_NR	,GO:0004553,GO:0004565,GO:0005618,GO:0005773,GO:0005975,GO:0030246
g2120.t1	PREDICTED: tumor necrosis factor ligand superfamily member 6	hypothetical protein	No_function_in_NR	NO_GO_reported
g2121.t1	PREDICTED: PRA1 family protein F2-like	Putative prenylated rab acceptor PRA1	No_function_in_NR	,GO:0016021
g2122.t1	PREDICTED: uncharacterized protein LOC109347852	Putative six-bladed beta-propeller TolB	No_function_in_NR	NO_GO_reported
g2123.t1	PREDICTED: inactive protein kinase SELMODRAFT_444075-like	Putative protein kinase RLK-Pelle-PERK-2 family	No_function_in_NR	,GO:0004672,GO:0004715,GO:0005524,GO:0006468,GO:0016787,GO:0018108
g2124.t1	PREDICTED: DDB1- and CUL4-associated factor 13	Putative transcription factor WD40-like family	No_function_in_NR	,GO:0000462,GO:0005515,GO:0005730,GO:0032040,GO:0080008
g2125.t1	PREDICTED: ABC transporter C family member 8-like	Putative xenobiotic-transporting ATPase	No_function_in_NR	,GO:0005524,GO:0016021,GO:0042626,GO:0055085,GO:0140359
g2126.t1	PREDICTED: inorganic pyrophosphatase 2-like	Putative hydrolase	No_function_in_NR	,GO:0016791
g2127.t1	No_function_in_Refseq/Swissprot/TAIR_db	No_function_in_L.albus	No_function_in_NR	GO:0000159,GO:0019888,
g2128.t1	No_function_in_Refseq/Swissprot/TAIR_db	No_function_in_L.albus	No_function_in_NR	GO:0009788,
g2129.t1	No_function_in_Refseq/Swissprot/TAIR_db	No_function_in_L.albus	No_function_in_NR	GO:0009788,
g2130.t1	PREDICTED: IAA-amino acid hydrolase ILR1-like 4	Putative peptidase M20	No_function_in_NR	,GO:0009850,GO:0016787
g2131.t1	No_function_in_Refseq/Swissprot/TAIR_db	No_function_in_L.albus	No_function_in_NR	NO_GO_reported
g2132.t1	PREDICTED: 60S ribosomal protein L28-2-like	Putative ribosomal protein L28e	No_function_in_NR	,GO:0003735,GO:0005840,GO:0006412,GO:0022625
g2133.t1	PREDICTED: uncharacterized protein At1g51745-like	Putative PWWP domain-containing protein	No_function_in_NR	NO_GO_reported
g2134.t1	PREDICTED: ubiquitin carboxyl-terminal hydrolase 6-like	Putative ubiquitinyl hydrolase 1	No_function_in_NR	,GO:0004843,GO:0005515,GO:0006511,GO:0016021,GO:0016579,GO:0036459,GO:0043161
g2135.t1	PREDICTED: IAA-amino acid hydrolase ILR1-like 4	Putative peptidase M20	No_function_in_NR	,GO:0009850,GO:0016787
g2136.t1	PREDICTED: uncharacterized protein LOC109357537	Putative glycosyl transferase family 14	No_function_in_NR	,GO:0016020,GO:0016757
g2137.t1	PREDICTED: ELF3-like protein 2 isoform X2	hypothetical protein	No_function_in_NR	,GO:2000028
g2138.t1	PREDICTED: transcription factor bHLH87-like	No_function_in_L.albus	No_function_in_NR	,GO:0046983
g2139.t1	PREDICTED: GDSL esterase/lipase APG-like	Putative triacylglycerol lipase	No_function_in_NR	,GO:0016021,GO:0016788,GO:0052886,GO:0052887,GO:0052889,GO:0055114
g2140.t1	PREDICTED: mitochondrial-processing peptidase subunit alpha-like isoform X1	Putative quinol--cytochrome-c reductase Mitochondrial processing peptidase	No_function_in_NR	,GO:0004222,GO:0005743,GO:0006508,GO:0006627,GO:0008270,GO:0046872
g2141.t1	No_function_in_Refseq/Swissprot/TAIR_db	No_function_in_L.albus	No_function_in_NR	NO_GO_reported
g2142.t1	No_function_in_Refseq/Swissprot/TAIR_db	No_function_in_L.albus	No_function_in_NR	NO_GO_reported
g2143.t1	PREDICTED: stem 28 kDa glycoprotein-like	Putative Acid phosphatase	No_function_in_NR	,GO:0003993
g2144.t1	PREDICTED: uncharacterized protein LOC109336921	Putative IQ motif EF-hand binding protein	No_function_in_NR	,GO:0005515
g2145.t1	PREDICTED: nuclear poly(A) polymerase 4-like isoform X2	Putative polynucleotide adenylyltransferase	No_function_in_NR	,GO:0003723,GO:0004652,GO:0005634,GO:0006378,GO:0016779,GO:0031123,GO:0043631
g2146.t1	PREDICTED: hexokinase-1-like	Putative hexokinase	No_function_in_NR	,GO:0001678,GO:0004340,GO:0004396,GO:0005524,GO:0005536,GO:0005829,GO:0005975,GO:0006096,GO:0008865,GO:0009707,GO:0016021,GO:0016773,GO:0019158,GO:0046835,GO:0051156
g2147.t1	No_function_in_Refseq/Swissprot/TAIR_db	No_function_in_L.albus	No_function_in_NR	GO:0016539,GO:0019062,
g2148.t1	No_function_in_Refseq/Swissprot/TAIR_db	No_function_in_L.albus	No_function_in_NR	GO:0005515,GO:0005634,GO:0006355,
g2149.t1	PREDICTED: lysM domain receptor-like kinase 3 isoform X1	Putative protein kinase RLK-Pelle-LysM family	No_function_in_NR	,GO:0004672,GO:0004674,GO:0005524,GO:0005886,GO:0006468,GO:0009737,GO:0009789,GO:0016021,GO:0019199,GO:0031348,GO:0045087,GO:0050832
g2150.t1	PREDICTED: histidine-containing phosphotransfer protein 4-like	Putative signal transduction histidine kinase phosphotransfer %28Hpt%29 domain-containing protein	No_function_in_NR	,GO:0000160,GO:0005634,GO:0005737,GO:0009736,GO:0009927,GO:0016021,GO:0016310,GO:0043424
g2151.t1	PREDICTED: ABC transporter G family member 36-like	Putative xenobiotic-transporting ATPase	No_function_in_NR	,GO:0005524,GO:0005886,GO:0016020,GO:0016021,GO:0042626,GO:0055085,GO:0140359
g2153.t1	PREDICTED: protein SAWADEE HOMEODOMAIN HOMOLOG 1-like	Putative transcription factor Homobox-WOX family	No_function_in_NR	,GO:0003677,GO:0003682
g2154.t1	PREDICTED: casein kinase 1-like protein HD16	Putative protein kinase CK1-CK1-Pl family	No_function_in_NR	,GO:0004672,GO:0004674,GO:0005524,GO:0005634,GO:0005737,GO:0006468,GO:0006897,GO:0008360,GO:0016055,GO:0018105
g2155.t1	PREDICTED: uncharacterized protein LOC109332690	putative protein	No_function_in_NR	NO_GO_reported
g2156.t1	Homeobox-leucine zipper family protein / lipid-binding START domain-containing protein	Putative transcription factor %26 lipid binding HD-SAD family	No_function_in_NR	,GO:0000976,GO:0003677,GO:0003700,GO:0005634,GO:0008289,GO:0009855,GO:0009965,GO:0010014,GO:0010073,GO:0010075,GO:0010087,GO:0048263,GO:0080060,GO:1905392,
[truncated: 29,261 more rows]
