# Supplementary material for: The unexplored diversity of rough-seeded lupins provides rich genomic resources and insights into lupin evolution
Source: Nat Commun. 2025 May 10;16:4358. doi: 10.1038/s41467-025-58531-w (PMC12065815; doi:10.1038/s41467-025-58531-w)
Supplement: Supplementary file 11 — Source Data [file 41467_2025_58531_MOESM11_ESM.xlsx]

## Sheet: Figure 1a
GC ratio					Gene density					Repetitive elements
HiC_scaffold_1252	0	10000	0.4625		HiC_scaffold_1252	400000	401850	1.0		HiC_scaffold_1252	501	388724
HiC_scaffold_1252	9000	19000	0.4851		HiC_scaffold_1253	1300000	1400000	1.0		HiC_scaffold_1252	389725	503387
HiC_scaffold_1252	18000	28000	0.4903		HiC_scaffold_1253	1400000	1500000	1.0		HiC_scaffold_1252	504408	575290
HiC_scaffold_1252	27000	37000	0.4903		HiC_scaffold_1253	1500000	1600000	1.0		HiC_scaffold_1252	576293	643968
HiC_scaffold_1252	36000	46000	0.4876		HiC_scaffold_1253	1600000	1700000	1.0		HiC_scaffold_1252	644979	803863
HiC_scaffold_1252	45000	55000	0.4858		HiC_scaffold_1253	1700000	1800000	1.0		HiC_scaffold_1252	803864	805124
HiC_scaffold_1252	54000	64000	0.4821		HiC_scaffold_1253	1900000	2000000	1.0		HiC_scaffold_1252	805125	809662
HiC_scaffold_1252	63000	73000	0.4797		HiC_scaffold_1253	2000000	2100000	1.0		HiC_scaffold_1252	809676	811327
HiC_scaffold_1252	72000	82000	0.4782		HiC_scaffold_1253	2100000	2200000	3.0		HiC_scaffold_1252	811345	854911
HiC_scaffold_1252	81000	91000	0.4819		HiC_scaffold_1253	2200000	2300000	4.0		HiC_scaffold_1253	1	31552
HiC_scaffold_1252	90000	100000	0.4805		HiC_scaffold_1253	2300000	2400000	3.0		HiC_scaffold_1253	31553	52200
HiC_scaffold_1252	99000	109000	0.4829		HiC_scaffold_1253	2500000	2600000	1.0		HiC_scaffold_1253	52204	75847
HiC_scaffold_1252	108000	118000	0.4875		HiC_scaffold_1253	4400000	4500000	1.0		HiC_scaffold_1253	75857	82442
HiC_scaffold_1252	117000	127000	0.4877		HiC_scaffold_1253	5100000	5200000	1.0		HiC_scaffold_1253	82448	82753
HiC_scaffold_1252	126000	136000	0.4904		HiC_scaffold_1253	5200000	5300000	5.0		HiC_scaffold_1253	83980	84146
HiC_scaffold_1252	135000	145000	0.4861		HiC_scaffold_1253	5300000	5400000	2.0		HiC_scaffold_1253	84267	84490
HiC_scaffold_1252	144000	154000	0.4898		HiC_scaffold_1253	5400000	5500000	3.0		HiC_scaffold_1253	84721	84767
HiC_scaffold_1252	153000	163000	0.4898		HiC_scaffold_1253	5500000	5600000	7.0		HiC_scaffold_1253	84785	84876
HiC_scaffold_1252	162000	172000	0.4916		HiC_scaffold_1253	5600000	5700000	3.0		HiC_scaffold_1253	85027	85143
HiC_scaffold_1252	171000	181000	0.4916		HiC_scaffold_1253	5700000	5800000	1.0		HiC_scaffold_1253	85207	85392
HiC_scaffold_1252	180000	190000	0.4907		HiC_scaffold_1253	5800000	5900000	2.0		HiC_scaffold_1253	86450	86689
HiC_scaffold_1252	189000	199000	0.4866		HiC_scaffold_1253	5900000	6000000	5.0		HiC_scaffold_1253	87000	87219
HiC_scaffold_1252	198000	208000	0.4886		HiC_scaffold_1253	6000000	6100000	4.0		HiC_scaffold_1253	87336	87726
HiC_scaffold_1252	207000	217000	0.4811		HiC_scaffold_1253	6100000	6200000	4.0		HiC_scaffold_1253	87844	87910
HiC_scaffold_1252	216000	226000	0.4809		HiC_scaffold_1253	6200000	6300000	5.0		HiC_scaffold_1253	88049	88175
HiC_scaffold_1252	225000	235000	0.4872		HiC_scaffold_1253	6300000	6400000	5.0		HiC_scaffold_1253	88262	88426
HiC_scaffold_1252	234000	244000	0.4844		HiC_scaffold_1253	6400000	6500000	5.0		HiC_scaffold_1253	90420	90462
HiC_scaffold_1252	243000	253000	0.4798		HiC_scaffold_1253	6500000	6600000	5.0		HiC_scaffold_1253	90463	91516
HiC_scaffold_1252	252000	262000	0.4819		HiC_scaffold_1253	6600000	6700000	4.0		HiC_scaffold_1253	91523	94202
HiC_scaffold_1252	261000	271000	0.4861		HiC_scaffold_1253	6700000	6800000	8.0		HiC_scaffold_1253	94203	94226
HiC_scaffold_1252	270000	280000	0.4824		HiC_scaffold_1253	6800000	6900000	8.0		HiC_scaffold_1253	94227	94821
HiC_scaffold_1252	279000	289000	0.481		HiC_scaffold_1253	6900000	7000000	6.0		HiC_scaffold_1253	94851	95434
HiC_scaffold_1252	288000	298000	0.4795		HiC_scaffold_1253	7000000	7100000	5.0		HiC_scaffold_1253	95436	96849
HiC_scaffold_1252	297000	307000	0.479		HiC_scaffold_1253	7100000	7200000	8.0		HiC_scaffold_1253	96852	97194
HiC_scaffold_1252	306000	316000	0.4734		HiC_scaffold_1253	7200000	7300000	8.0		HiC_scaffold_1253	97195	97573
HiC_scaffold_1252	315000	325000	0.4797		HiC_scaffold_1253	7300000	7400000	10.0		HiC_scaffold_1253	97574	98022
HiC_scaffold_1252	324000	334000	0.4748		HiC_scaffold_1253	7400000	7500000	6.0		HiC_scaffold_1253	98051	98154
HiC_scaffold_1252	333000	343000	0.4861		HiC_scaffold_1253	7500000	7600000	7.0		HiC_scaffold_1253	98155	98484
HiC_scaffold_1252	342000	352000	0.4856		HiC_scaffold_1253	7600000	7700000	10.0		HiC_scaffold_1253	99495	99520
HiC_scaffold_1252	351000	361000	0.4835		HiC_scaffold_1253	7700000	7800000	9.0		HiC_scaffold_1253	99717	99822
HiC_scaffold_1252	360000	370000	0.4824		HiC_scaffold_1253	7800000	7900000	11.0		HiC_scaffold_1253	100004	100227
HiC_scaffold_1252	369000	379000	0.4833		HiC_scaffold_1253	7900000	8000000	13.0		HiC_scaffold_1253	100458	100504
HiC_scaffold_1252	378000	388000	0.4877		HiC_scaffold_1253	8000000	8100000	12.0		HiC_scaffold_1253	100522	100613
HiC_scaffold_1252	387000	397000	0.4394		HiC_scaffold_1253	8100000	8200000	8.0		HiC_scaffold_1253	100764	100880
HiC_scaffold_1252	396000	406000	0.481		HiC_scaffold_1253	8200000	8300000	9.0		HiC_scaffold_1253	100944	101129
HiC_scaffold_1252	405000	415000	0.4787		HiC_scaffold_1253	8500000	8600000	1.0		HiC_scaffold_1253	102190	104530
HiC_scaffold_1252	414000	424000	0.4831		HiC_scaffold_1253	8600000	8700000	2.0		HiC_scaffold_1253	104536	104969
HiC_scaffold_1252	423000	433000	0.4805		HiC_scaffold_1253	8800000	8900000	3.0		HiC_scaffold_1253	104971	105510
HiC_scaffold_1252	432000	442000	0.477		HiC_scaffold_1253	8900000	9000000	4.0		HiC_scaffold_1253	105512	109091
HiC_scaffold_1252	441000	451000	0.478		HiC_scaffold_1253	9000000	9100000	5.0		HiC_scaffold_1253	109092	111362
HiC_scaffold_1252	450000	460000	0.479		HiC_scaffold_1253	9100000	9200000	6.0		HiC_scaffold_1253	111399	121902
HiC_scaffold_1252	459000	469000	0.4787		HiC_scaffold_1253	9200000	9300000	4.0		HiC_scaffold_1253	121903	122513
HiC_scaffold_1252	468000	478000	0.4749		HiC_scaffold_1253	9300000	9400000	2.0		HiC_scaffold_1253	122524	132412
HiC_scaffold_1252	477000	487000	0.4817		HiC_scaffold_1253	9400000	9500000	5.0		HiC_scaffold_1253	132413	142880
HiC_scaffold_1252	486000	496000	0.4813		HiC_scaffold_1253	9500000	9600000	6.0		HiC_scaffold_1253	142887	147266
HiC_scaffold_1252	495000	505000	0.436		HiC_scaffold_1253	9600000	9700000	2.0		HiC_scaffold_1253	147272	149097
HiC_scaffold_1252	504000	514000	0.468		HiC_scaffold_1253	9700000	9800000	2.0		HiC_scaffold_1253	149098	170065
HiC_scaffold_1252	513000	523000	0.4877		HiC_scaffold_1253	9800000	9900000	4.0		HiC_scaffold_1253	170066	170102
HiC_scaffold_1252	522000	532000	0.4868		HiC_scaffold_1253	9900000	10000000	3.0		HiC_scaffold_1253	170103	187018
HiC_scaffold_1252	531000	541000	0.4848		HiC_scaffold_1253	10000000	10100000	5.0		HiC_scaffold_1253	187044	194448
HiC_scaffold_1252	540000	550000	0.4879		HiC_scaffold_1253	10100000	10200000	3.0		HiC_scaffold_1253	194455	209453
HiC_scaffold_1252	549000	559000	0.4892		HiC_scaffold_1253	10200000	10300000	4.0		HiC_scaffold_1253	209454	213688
HiC_scaffold_1252	558000	568000	0.4865		HiC_scaffold_1253	10300000	10400000	6.0		HiC_scaffold_1253	213689	214102
HiC_scaffold_1252	567000	577000	0.4415		HiC_scaffold_1253	10400000	10500000	2.0		HiC_scaffold_1253	214109	224439
HiC_scaffold_1252	576000	586000	0.4719		HiC_scaffold_1253	10500000	10600000	2.0		HiC_scaffold_1253	224440	225370
HiC_scaffold_1252	585000	595000	0.4888		HiC_scaffold_1253	10600000	10700000	4.0		HiC_scaffold_1253	225371	225412
HiC_scaffold_1252	594000	604000	0.4888		HiC_scaffold_1253	10700000	10800000	3.0		HiC_scaffold_1253	225419	269621
HiC_scaffold_1252	603000	613000	0.4914		HiC_scaffold_1253	10800000	10900000	2.0		HiC_scaffold_1253	269623	289978
HiC_scaffold_1252	612000	622000	0.484		HiC_scaffold_1253	10900000	11000000	4.0		HiC_scaffold_1253	289979	293914
HiC_scaffold_1252	621000	631000	0.4941		HiC_scaffold_1253	11000000	11100000	2.0		HiC_scaffold_1253	293915	298151
HiC_scaffold_1252	630000	640000	0.4923		HiC_scaffold_1253	11100000	11200000	5.0		HiC_scaffold_1253	298154	301465
HiC_scaffold_1252	639000	649000	0.4377		HiC_scaffold_1253	11200000	11300000	4.0		HiC_scaffold_1253	301492	302112
HiC_scaffold_1252	648000	658000	0.4846		HiC_scaffold_1253	11300000	11400000	7.0		HiC_scaffold_1253	302117	304735
HiC_scaffold_1252	657000	667000	0.4864		HiC_scaffold_1253	11400000	11500000	5.0		HiC_scaffold_1253	304737	305213
HiC_scaffold_1252	666000	676000	0.4872		HiC_scaffold_1253	11500000	11600000	6.0		HiC_scaffold_1253	305215	308585
HiC_scaffold_1252	675000	685000	0.49		HiC_scaffold_1253	11600000	11700000	7.0		HiC_scaffold_1253	308586	311985
HiC_scaffold_1252	684000	694000	0.4902		HiC_scaffold_1253	11700000	11800000	5.0		HiC_scaffold_1253	311987	312462
HiC_scaffold_1252	693000	703000	0.4928		HiC_scaffold_1253	11800000	11900000	5.0		HiC_scaffold_1253	312464	315303
HiC_scaffold_1252	702000	712000	0.4882		HiC_scaffold_1253	11900000	12000000	8.0		HiC_scaffold_1253	315373	338454
HiC_scaffold_1252	711000	721000	0.4882		HiC_scaffold_1253	12000000	12100000	4.0		HiC_scaffold_1253	338455	339157
HiC_scaffold_1252	720000	730000	0.4891		HiC_scaffold_1253	12100000	12200000	7.0		HiC_scaffold_1253	339170	343604
HiC_scaffold_1252	729000	739000	0.4894		HiC_scaffold_1253	12200000	12300000	10.0		HiC_scaffold_1253	343606	344082
HiC_scaffold_1252	738000	748000	0.4876		HiC_scaffold_1253	12300000	12400000	6.0		HiC_scaffold_1253	344084	347382
HiC_scaffold_1252	747000	757000	0.4937		HiC_scaffold_1253	12400000	12500000	7.0		HiC_scaffold_1253	347388	348875
HiC_scaffold_1252	756000	766000	0.4791		HiC_scaffold_1253	12500000	12600000	5.0		HiC_scaffold_1253	348876	361990
HiC_scaffold_1252	765000	775000	0.4825		HiC_scaffold_1253	12600000	12700000	8.0		HiC_scaffold_1253	361997	366267
HiC_scaffold_1252	774000	784000	0.4811		HiC_scaffold_1253	12700000	12800000	10.0		HiC_scaffold_1253	366269	370593
HiC_scaffold_1252	783000	793000	0.4789		HiC_scaffold_1253	12800000	12900000	7.0		HiC_scaffold_1253	370594	370632
HiC_scaffold_1252	792000	802000	0.4864		HiC_scaffold_1253	12900000	13000000	8.0		HiC_scaffold_1253	370633	411146
HiC_scaffold_1252	801000	811000	0.427		HiC_scaffold_1253	13000000	13100000	14.0		HiC_scaffold_1253	411149	469800
HiC_scaffold_1252	810000	820000	0.4713		HiC_scaffold_1253	13100000	13200000	10.0		HiC_scaffold_1253	469840	477384
HiC_scaffold_1252	819000	829000	0.4861		HiC_scaffold_1253	13200000	13300000	9.0		HiC_scaffold_1253	477389	477622
HiC_scaffold_1252	828000	838000	0.4889		HiC_scaffold_1253	13300000	13400000	8.0		HiC_scaffold_1253	477623	477960
HiC_scaffold_1252	837000	854911	0.48908493		HiC_scaffold_1253	13400000	13500000	6.0		HiC_scaffold_1253	477971	483471
HiC_scaffold_1253	0	10000	0.4848		HiC_scaffold_1253	13500000	13600000	7.0		HiC_scaffold_1253	483501	645000
HiC_scaffold_1253	9000	19000	0.4775		HiC_scaffold_1253	13600000	13700000	11.0		HiC_scaffold_1253	645001	647425
HiC_scaffold_1253	18000	28000	0.4786		HiC_scaffold_1253	13700000	13800000	6.0		HiC_scaffold_1253	647441	672706
HiC_scaffold_1253	27000	37000	0.4336		HiC_scaffold_1253	13800000	13900000	9.0		HiC_scaffold_1253	672713	698501
HiC_scaffold_1253	36000	46000	0.4057		HiC_scaffold_1253	13900000	14000000	8.0		HiC_scaffold_1253	698518	707707
HiC_scaffold_1253	45000	55000	0.3776		HiC_scaffold_1253	14000000	14100000	9.0		HiC_scaffold_1253	707723	757089
HiC_scaffold_1253	54000	64000	0.3887		HiC_scaffold_1253	14100000	14200000	8.0		HiC_scaffold_1253	757127	759598
HiC_scaffold_1253	63000	73000	0.3966		HiC_scaffold_1253	14200000	14300000	10.0		HiC_scaffold_1253	759611	764534
HiC_scaffold_1253	72000	82000	0.3289		HiC_scaffold_1253	14300000	14400000	14.0		HiC_scaffold_1253	764564	765827
HiC_scaffold_1253	81000	91000	0.3544		HiC_scaffold_1253	14400000	14500000	7.0		HiC_scaffold_1253	765828	771857
HiC_scaffold_1253	90000	100000	0.3701		HiC_scaffold_1253	14500000	14600000	6.0		HiC_scaffold_1253	771858	782939
HiC_scaffold_1253	99000	109000	0.3381		HiC_scaffold_1253	14600000	14700000	11.0		HiC_scaffold_1253	782956	783421
HiC_scaffold_1253	108000	118000	0.3419		HiC_scaffold_1253	14700000	14800000	7.0		HiC_scaffold_1253	783422	787513
HiC_scaffold_1253	117000	127000	0.3527		HiC_scaffold_1253	14800000	14900000	8.0		HiC_scaffold_1253	787514	787832
HiC_scaffold_1253	126000	136000	0.366		HiC_scaffold_1253	14900000	15000000	7.0		HiC_scaffold_1253	787833	833635
HiC_scaffold_1253	135000	145000	0.3492		HiC_scaffold_1253	15000000	15100000	3.0		HiC_scaffold_1253	833664	835195
HiC_scaffold_1253	144000	154000	0.3594		HiC_scaffold_1253	15100000	15200000	5.0		HiC_scaffold_1253	835196	839250
HiC_scaffold_1253	153000	163000	0.343		HiC_scaffold_1253	15200000	15300000	9.0		HiC_scaffold_1253	839251	844534
HiC_scaffold_1253	162000	172000	0.2695		HiC_scaffold_1253	15300000	15400000	12.0		HiC_scaffold_1253	844537	856385
HiC_scaffold_1253	171000	181000	0.2943		HiC_scaffold_1253	15400000	15500000	12.0		HiC_scaffold_1253	856386	864796
HiC_scaffold_1253	180000	190000	0.3048		HiC_scaffold_1253	15500000	15600000	9.0		HiC_scaffold_1253	864797	865613
HiC_scaffold_1253	189000	199000	0.3154		HiC_scaffold_1253	15600000	15700000	12.0		HiC_scaffold_1253	865615	964479
HiC_scaffold_1253	198000	208000	0.3665		HiC_scaffold_1253	15700000	15800000	16.0		HiC_scaffold_1253	964480	1016582
HiC_scaffold_1253	207000	217000	0.3349		HiC_scaffold_1253	15800000	15900000	8.0		HiC_scaffold_1253	1016583	1023657
HiC_scaffold_1253	216000	226000	0.2952		HiC_scaffold_1253	15900000	16000000	10.0		HiC_scaffold_1253	1023658	1125820
HiC_scaffold_1253	225000	235000	0.2873		HiC_scaffold_1253	16000000	16100000	7.0		HiC_scaffold_1253	1125867	1192754
HiC_scaffold_1253	234000	244000	0.273		HiC_scaffold_1253	16100000	16200000	12.0		HiC_scaffold_1253	1192755	1193359
HiC_scaffold_1253	243000	253000	0.2741		HiC_scaffold_1253	16200000	16300000	13.0		HiC_scaffold_1253	1193377	1193447
HiC_scaffold_1253	252000	262000	0.2737		HiC_scaffold_1253	16300000	16400000	14.0		HiC_scaffold_1253	1193472	1195502
HiC_scaffold_1253	261000	271000	0.2764		HiC_scaffold_1253	16400000	16500000	11.0		HiC_scaffold_1253	1195506	1196888
HiC_scaffold_1253	270000	280000	0.2716		HiC_scaffold_1253	16500000	16600000	9.0		HiC_scaffold_1253	1196899	1197857
HiC_scaffold_1253	279000	289000	0.27		HiC_scaffold_1253	16600000	16700000	14.0		HiC_scaffold_1253	1197859	1198333
HiC_scaffold_1253	288000	298000	0.3658		HiC_scaffold_1253	16700000	16800000	12.0		HiC_scaffold_1253	1198335	1208955
HiC_scaffold_1253	297000	307000	0.3492		HiC_scaffold_1253	16800000	16900000	11.0		HiC_scaffold_1253	1208956	1211877
HiC_scaffold_1253	306000	316000	0.3717		HiC_scaffold_1253	16900000	17000000	13.0		HiC_scaffold_1253	1211883	1212787
HiC_scaffold_1253	315000	325000	0.2782		HiC_scaffold_1253	17000000	17100000	13.0		HiC_scaffold_1253	1212788	1215115
HiC_scaffold_1253	324000	334000	0.2796		HiC_scaffold_1253	17100000	17200000	15.0		HiC_scaffold_1253	1215151	1225551
HiC_scaffold_1253	333000	343000	0.3162		HiC_scaffold_1253	17200000	17300000	17.0		HiC_scaffold_1253	1225557	1228661
HiC_scaffold_1253	342000	352000	0.3601		HiC_scaffold_1253	17300000	17400000	13.0		HiC_scaffold_1253	1228668	1233032
HiC_scaffold_1253	351000	361000	0.3602		HiC_scaffold_1253	17400000	17500000	11.0		HiC_scaffold_1253	1233035	1235559
HiC_scaffold_1253	360000	370000	0.3865		HiC_scaffold_1253	17500000	17600000	15.0		HiC_scaffold_1253	1235560	1236023
HiC_scaffold_1253	369000	379000	0.3332		HiC_scaffold_1253	17600000	17700000	16.0		HiC_scaffold_1253	1236026	1237739
HiC_scaffold_1253	378000	388000	0.3369		HiC_scaffold_1253	17700000	17800000	12.0		HiC_scaffold_1253	1237747	1237835
HiC_scaffold_1253	387000	397000	0.3042		HiC_scaffold_1253	17800000	17900000	16.0		HiC_scaffold_1253	1237838	1248797
HiC_scaffold_1253	396000	406000	0.2817		HiC_scaffold_1253	17900000	18000000	11.0		HiC_scaffold_1253	1248810	1249129
HiC_scaffold_1253	405000	415000	0.2831		HiC_scaffold_1253	18000000	18100000	16.0		HiC_scaffold_1253	1249139	1256814
HiC_scaffold_1253	414000	424000	0.2839		HiC_scaffold_1253	18100000	18200000	17.0		HiC_scaffold_1253	1256815	1256880
HiC_scaffold_1253	423000	433000	0.2838		HiC_scaffold_1253	18200000	18300000	12.0		HiC_scaffold_1253	1256882	1260056
HiC_scaffold_1253	432000	442000	0.2846		HiC_scaffold_1253	18300000	18400000	13.0		HiC_scaffold_1253	1260057	1261104
HiC_scaffold_1253	441000	451000	0.281		HiC_scaffold_1253	18400000	18500000	15.0		HiC_scaffold_1253	1261118	1261303
HiC_scaffold_1253	450000	460000	0.2689		HiC_scaffold_1253	18500000	18600000	11.0		HiC_scaffold_1253	1261305	1267386
HiC_scaffold_1253	459000	469000	0.3365		HiC_scaffold_1253	18600000	18700000	1.0		HiC_scaffold_1253	1268166	1268713
HiC_scaffold_1253	468000	478000	0.2856		HiC_scaffold_1253	18700000	18800000	12.0		HiC_scaffold_1253	1268852	1268906
HiC_scaffold_1253	477000	487000	0.3516		HiC_scaffold_1253	18800000	18900000	2.0		HiC_scaffold_1253	1269091	1269139
HiC_scaffold_1253	486000	496000	0.283		HiC_scaffold_1253	19000000	19100000	1.0		HiC_scaffold_1253	1269214	1270435
HiC_scaffold_1253	495000	505000	0.2881		HiC_scaffold_1253	19100000	19200000	13.0		HiC_scaffold_1253	1270607	1271722
HiC_scaffold_1253	504000	514000	0.2881		HiC_scaffold_1253	19200000	19300000	23.0		HiC_scaffold_1253	1271763	1274223
HiC_scaffold_1253	513000	523000	0.2878		HiC_scaffold_1253	19300000	19400000	22.0		HiC_scaffold_1253	1275616	1275659
HiC_scaffold_1253	522000	532000	0.2875		HiC_scaffold_1253	19400000	19475906	5.0		HiC_scaffold_1253	1276003	1276827
HiC_scaffold_1253	531000	541000	0.2902		HiC_scaffold_1254	1300000	1400000	1.0		HiC_scaffold_1253	1277063	1277161
HiC_scaffold_1253	540000	550000	0.2879		HiC_scaffold_1254	2000000	2100000	2.0		HiC_scaffold_1253	1277842	1278316
HiC_scaffold_1253	549000	559000	0.2879		HiC_scaffold_1254	2100000	2200000	1.0		HiC_scaffold_1253	1278550	1279233
HiC_scaffold_1253	558000	568000	0.2893		HiC_scaffold_1254	2200000	2300000	2.0		HiC_scaffold_1253	1279288	1281384
HiC_scaffold_1253	567000	577000	0.2909		HiC_scaffold_1254	2500000	2600000	1.0		HiC_scaffold_1253	1281387	1281890
HiC_scaffold_1253	576000	586000	0.2888		HiC_scaffold_1254	2700000	2800000	5.0		HiC_scaffold_1253	1281891	1285436
HiC_scaffold_1253	585000	595000	0.2977		HiC_scaffold_1254	2800000	2900000	4.0		HiC_scaffold_1253	1285460	1292806
HiC_scaffold_1253	594000	604000	0.2852		HiC_scaffold_1254	2900000	3000000	2.0		HiC_scaffold_1253	1292807	1293522
HiC_scaffold_1253	603000	613000	0.2815		HiC_scaffold_1254	3000000	3100000	9.0		HiC_scaffold_1253	1293652	1297632
HiC_scaffold_1253	612000	622000	0.2795		HiC_scaffold_1254	3100000	3200000	9.0		HiC_scaffold_1253	1297646	1297744
HiC_scaffold_1253	621000	631000	0.2794		HiC_scaffold_1254	3200000	3300000	14.0		HiC_scaffold_1253	1297746	1298265
HiC_scaffold_1253	630000	640000	0.2836		HiC_scaffold_1254	3300000	3400000	4.0		HiC_scaffold_1253	1298266	1301336
HiC_scaffold_1253	639000	649000	0.3345		HiC_scaffold_1254	4200000	4300000	3.0		HiC_scaffold_1253	1301338	1303574
HiC_scaffold_1253	648000	658000	0.3539		HiC_scaffold_1254	4300000	4400000	3.0		HiC_scaffold_1253	1303630	1304068
HiC_scaffold_1253	657000	667000	0.3439		HiC_scaffold_1254	4400000	4500000	3.0		HiC_scaffold_1253	1304080	1306383
HiC_scaffold_1253	666000	676000	0.3233		HiC_scaffold_1254	4500000	4600000	2.0		HiC_scaffold_1253	1306385	1310631
HiC_scaffold_1253	675000	685000	0.2874		HiC_scaffold_1254	4600000	4700000	2.0		HiC_scaffold_1253	1310633	1312658
HiC_scaffold_1253	684000	694000	0.2815		HiC_scaffold_1254	4700000	4800000	6.0		HiC_scaffold_1253	1312663	1314353
HiC_scaffold_1253	693000	703000	0.322		HiC_scaffold_1254	4800000	4900000	10.0		HiC_scaffold_1253	1314357	1317822
HiC_scaffold_1253	702000	712000	0.3709		HiC_scaffold_1254	4900000	5000000	2.0		HiC_scaffold_1253	1317823	1322629
HiC_scaffold_1253	711000	721000	0.3466		HiC_scaffold_1254	5000000	5100000	4.0		HiC_scaffold_1253	1322630	1322646
HiC_scaffold_1253	720000	730000	0.2819		HiC_scaffold_1254	5200000	5300000	1.0		HiC_scaffold_1253	1322652	1325526
HiC_scaffold_1253	729000	739000	0.285		HiC_scaffold_1254	5300000	5400000	3.0		HiC_scaffold_1253	1325527	1325617
HiC_scaffold_1253	738000	748000	0.2853		HiC_scaffold_1254	5400000	5500000	5.0		HiC_scaffold_1253	1325624	1325951
HiC_scaffold_1253	747000	757000	0.2755		HiC_scaffold_1254	5500000	5600000	8.0		HiC_scaffold_1253	1326071	1326546
HiC_scaffold_1253	756000	766000	0.3104		HiC_scaffold_1254	5600000	5700000	10.0		HiC_scaffold_1253	1326601	1328405
HiC_scaffold_1253	765000	775000	0.3631		HiC_scaffold_1254	5700000	5800000	9.0		HiC_scaffold_1253	1328407	1328814
HiC_scaffold_1253	774000	784000	0.3521		HiC_scaffold_1254	5800000	5900000	12.0		HiC_scaffold_1253	1328901	1329208
HiC_scaffold_1253	783000	793000	0.3046		HiC_scaffold_1254	5900000	6000000	5.0		HiC_scaffold_1253	1329246	1329662
HiC_scaffold_1253	792000	802000	0.2768		HiC_scaffold_1254	6000000	6100000	7.0		HiC_scaffold_1253	1329664	1329954
HiC_scaffold_1253	801000	811000	0.2768		HiC_scaffold_1254	6100000	6200000	4.0		HiC_scaffold_1253	1330012	1330075
HiC_scaffold_1253	810000	820000	0.2847		HiC_scaffold_1254	6200000	6300000	5.0		HiC_scaffold_1253	1330928	1331523
HiC_scaffold_1253	819000	829000	0.2873		HiC_scaffold_1254	6300000	6400000	4.0		HiC_scaffold_1253	1331834	1331981
HiC_scaffold_1253	828000	838000	0.3123		HiC_scaffold_1254	6400000	6500000	3.0		HiC_scaffold_1253	1332075	1332528
HiC_scaffold_1253	837000	847000	0.3442		HiC_scaffold_1254	6500000	6600000	4.0		HiC_scaffold_1253	1332537	1332578
HiC_scaffold_1253	846000	856000	0.2897		HiC_scaffold_1254	6600000	6700000	2.0		HiC_scaffold_1253	1332579	1333528
HiC_scaffold_1253	855000	865000	0.3543		HiC_scaffold_1254	6700000	6800000	6.0		HiC_scaffold_1253	1333605	1333714
HiC_scaffold_1253	864000	874000	0.3141		HiC_scaffold_1254	6800000	6900000	4.0		HiC_scaffold_1253	1334757	1334806
HiC_scaffold_1253	873000	883000	0.3111		HiC_scaffold_1254	6900000	7000000	1.0		HiC_scaffold_1253	1335920	1335979
HiC_scaffold_1253	882000	892000	0.2935		HiC_scaffold_1254	7000000	7100000	4.0		HiC_scaffold_1253	1335990	1336270
HiC_scaffold_1253	891000	901000	0.2885		HiC_scaffold_1254	7100000	7200000	4.0		HiC_scaffold_1253	1336406	1336570
HiC_scaffold_1253	900000	910000	0.2829		HiC_scaffold_1254	7200000	7300000	6.0		HiC_scaffold_1253	1336727	1336747
HiC_scaffold_1253	909000	919000	0.2842		HiC_scaffold_1254	7300000	7400000	4.0		HiC_scaffold_1253	1336748	1336805
HiC_scaffold_1253	918000	928000	0.2845		HiC_scaffold_1254	8400000	8500000	6.0		HiC_scaffold_1253	1337049	1338973
HiC_scaffold_1253	927000	937000	0.2863		HiC_scaffold_1254	8500000	8600000	7.0		HiC_scaffold_1253	1339027	1343411
HiC_scaffold_1253	936000	946000	0.2866		HiC_scaffold_1254	8600000	8700000	7.0		HiC_scaffold_1253	1343423	1343803
HiC_scaffold_1253	945000	955000	0.294		HiC_scaffold_1254	8700000	8800000	5.0		HiC_scaffold_1253	1343810	1343899
HiC_scaffold_1253	954000	964000	0.3758		HiC_scaffold_1254	8800000	8900000	5.0		HiC_scaffold_1253	1343900	1345235
HiC_scaffold_1253	963000	973000	0.2939		HiC_scaffold_1254	8900000	9000000	6.0		HiC_scaffold_1253	1345237	1347279
HiC_scaffold_1253	972000	982000	0.287		HiC_scaffold_1254	9000000	9100000	4.0		HiC_scaffold_1253	1347322	1350040
HiC_scaffold_1253	981000	991000	0.2897		HiC_scaffold_1254	9100000	9200000	2.0		HiC_scaffold_1253	1350041	1350285
HiC_scaffold_1253	990000	1000000	0.2891		HiC_scaffold_1254	9200000	9300000	5.0		HiC_scaffold_1253	1350289	1350300
HiC_scaffold_1253	999000	1009000	0.313		HiC_scaffold_1254	9300000	9400000	5.0		HiC_scaffold_1253	1350301	1352219
HiC_scaffold_1253	1008000	1018000	0.3563		HiC_scaffold_1254	9400000	9500000	7.0		HiC_scaffold_1253	1352220	1352412
HiC_scaffold_1253	1017000	1027000	0.3469		HiC_scaffold_1254	9500000	9600000	3.0		HiC_scaffold_1253	1352417	1352826
HiC_scaffold_1253	1026000	1036000	0.2842		HiC_scaffold_1254	9600000	9700000	5.0		HiC_scaffold_1253	1352878	1353388
HiC_scaffold_1253	1035000	1045000	0.2817		HiC_scaffold_1254	9700000	9800000	6.0		HiC_scaffold_1253	1353389	1353422
HiC_scaffold_1253	1044000	1054000	0.2816		HiC_scaffold_1254	9800000	9900000	6.0		HiC_scaffold_1253	1353423	1358249
HiC_scaffold_1253	1053000	1063000	0.2818		HiC_scaffold_1254	9900000	10000000	6.0		HiC_scaffold_1253	1358252	1359603
HiC_scaffold_1253	1062000	1072000	0.2859		HiC_scaffold_1254	10000000	10100000	5.0		HiC_scaffold_1253	1359607	1359732
HiC_scaffold_1253	1071000	1081000	0.2854		HiC_scaffold_1254	10100000	10200000	6.0		HiC_scaffold_1253	1359733	1359771
HiC_scaffold_1253	1080000	1090000	0.2865		HiC_scaffold_1254	10200000	10300000	8.0		HiC_scaffold_1253	1359772	1359893
HiC_scaffold_1253	1089000	1099000	0.2883		HiC_scaffold_1254	10300000	10400000	10.0		HiC_scaffold_1253	1359986	1360057
HiC_scaffold_1253	1098000	1108000	0.2878		HiC_scaffold_1254	10400000	10500000	5.0		HiC_scaffold_1253	1360205	1361997
HiC_scaffold_1253	1107000	1117000	0.2999		HiC_scaffold_1254	10500000	10600000	9.0		HiC_scaffold_1253	1362027	1362214
HiC_scaffold_1253	1116000	1126000	0.3527		HiC_scaffold_1254	10600000	10700000	7.0		HiC_scaffold_1253	1362262	1362331
HiC_scaffold_1253	1125000	1135000	0.2818		HiC_scaffold_1254	10700000	10800000	9.0		HiC_scaffold_1253	1362333	1362384
HiC_scaffold_1253	1134000	1144000	0.2849		HiC_scaffold_1254	10800000	10900000	13.0		HiC_scaffold_1253	1362388	1362715
HiC_scaffold_1253	1143000	1153000	0.2831		HiC_scaffold_1254	10900000	11000000	9.0		HiC_scaffold_1253	1362791	1363924
HiC_scaffold_1253	1152000	1162000	0.288		HiC_scaffold_1254	11000000	11100000	7.0		HiC_scaffold_1253	1363926	1364581
HiC_scaffold_1253	1161000	1171000	0.2882		HiC_scaffold_1254	11100000	11200000	11.0		HiC_scaffold_1253	1364589	1365929
HiC_scaffold_1253	1170000	1180000	0.287		HiC_scaffold_1254	11200000	11300000	11.0		HiC_scaffold_1253	1365931	1366399
HiC_scaffold_1253	1179000	1189000	0.2804		HiC_scaffold_1254	11300000	11400000	11.0		HiC_scaffold_1253	1366843	1366912
HiC_scaffold_1253	1188000	1198000	0.3441		HiC_scaffold_1254	11400000	11500000	12.0		HiC_scaffold_1253	1367431	1367624
HiC_scaffold_1253	1197000	1207000	0.3576		HiC_scaffold_1254	11500000	11600000	11.0		HiC_scaffold_1253	1367870	1367961
HiC_scaffold_1253	1206000	1216000	0.3466		HiC_scaffold_1254	11600000	11700000	13.0		HiC_scaffold_1253	1367967	1368724
HiC_scaffold_1253	1215000	1225000	0.3387		HiC_scaffold_1254	11700000	11800000	11.0		HiC_scaffold_1253	1369784	1369808
HiC_scaffold_1253	1224000	1234000	0.3331		HiC_scaffold_1254	11800000	11900000	9.0		HiC_scaffold_1253	1369865	1370044
HiC_scaffold_1253	1233000	1243000	0.3644		HiC_scaffold_1254	11900000	12000000	19.0		HiC_scaffold_1253	1370045	1370163
HiC_scaffold_1253	1242000	1252000	0.3166		HiC_scaffold_1254	12000000	12100000	14.0		HiC_scaffold_1253	1370320	1370348
HiC_scaffold_1253	1251000	1261000	0.3477		HiC_scaffold_1254	12100000	12200000	7.0		HiC_scaffold_1253	1370546	1370585
HiC_scaffold_1253	1260000	1270000	0.3569		HiC_scaffold_1254	12200000	12300000	4.0		HiC_scaffold_1253	1370665	1370703
HiC_scaffold_1253	1269000	1279000	0.3749		HiC_scaffold_1254	12300000	12400000	13.0		HiC_scaffold_1253	1371398	1371431
HiC_scaffold_1253	1278000	1288000	0.3592		HiC_scaffold_1254	12400000	12500000	15.0		HiC_scaffold_1253	1371772	1371930
HiC_scaffold_1253	1287000	1297000	0.3285		HiC_scaffold_1254	12500000	12600000	18.0		HiC_scaffold_1253	1372322	1372366
HiC_scaffold_1253	1296000	1306000	0.3295		HiC_scaffold_1254	12600000	12700000	11.0		HiC_scaffold_1253	1372372	1372779
HiC_scaffold_1253	1305000	1315000	0.3362		HiC_scaffold_1254	12700000	12800000	4.0		HiC_scaffold_1253	1372863	1372881
HiC_scaffold_1253	1314000	1324000	0.3362		HiC_scaffold_1254	12800000	12900000	2.0		HiC_scaffold_1253	1372882	1373052
HiC_scaffold_1253	1323000	1333000	0.3401		HiC_scaffold_1254	12900000	13000000	2.0		HiC_scaffold_1253	1373053	1373076
HiC_scaffold_1253	1332000	1342000	0.3521		HiC_scaffold_1254	13000000	13100000	2.0		HiC_scaffold_1253	1373363	1373508
HiC_scaffold_1253	1341000	1351000	0.375		HiC_scaffold_1254	13100000	13200000	4.0		HiC_scaffold_1253	1373542	1375990
HiC_scaffold_1253	1350000	1360000	0.4293		HiC_scaffold_1254	13200000	13300000	2.0		HiC_scaffold_1253	1375991	1376180
HiC_scaffold_1253	1359000	1369000	0.3707		HiC_scaffold_1254	13300000	13400000	4.0		HiC_scaffold_1253	1376181	1376208
HiC_scaffold_1253	1368000	1378000	0.3392		HiC_scaffold_1254	13400000	13500000	3.0		HiC_scaffold_1253	1376211	1376328
HiC_scaffold_1253	1377000	1387000	0.379		HiC_scaffold_1254	13600000	13700000	4.0		HiC_scaffold_1253	1376408	1376950
HiC_scaffold_1253	1386000	1396000	0.3646		HiC_scaffold_1254	13700000	13800000	4.0		HiC_scaffold_1253	1376958	1378458
HiC_scaffold_1253	1395000	1405000	0.4157		HiC_scaffold_1254	13800000	13900000	4.0		HiC_scaffold_1253	1378527	1380150
HiC_scaffold_1253	1404000	1414000	0.3526		HiC_scaffold_1254	13900000	14000000	3.0		HiC_scaffold_1253	1380151	1380787
HiC_scaffold_1253	1413000	1423000	0.3219		HiC_scaffold_1254	14000000	14100000	4.0		HiC_scaffold_1253	1380788	1381666
HiC_scaffold_1253	1422000	1432000	0.3681		HiC_scaffold_1254	14100000	14200000	5.0		HiC_scaffold_1253	1381698	1381860
HiC_scaffold_1253	1431000	1441000	0.355		HiC_scaffold_1254	14200000	14300000	5.0		HiC_scaffold_1253	1381896	1382128
HiC_scaffold_1253	1440000	1450000	0.3616		HiC_scaffold_1254	14300000	14400000	2.0		HiC_scaffold_1253	1382132	1382265
HiC_scaffold_1253	1449000	1459000	0.3427		HiC_scaffold_1254	14400000	14500000	3.0		HiC_scaffold_1253	1382287	1384297
HiC_scaffold_1253	1458000	1468000	0.3197		HiC_scaffold_1254	14500000	14600000	5.0		HiC_scaffold_1253	1384298	1384358
HiC_scaffold_1253	1467000	1477000	0.3226		HiC_scaffold_1254	14600000	14700000	3.0		HiC_scaffold_1253	1384359	1385451
HiC_scaffold_1253	1476000	1486000	0.3189		HiC_scaffold_1254	14700000	14800000	3.0		HiC_scaffold_1253	1385468	1395213
HiC_scaffold_1253	1485000	1495000	0.2805		HiC_scaffold_1254	14800000	14900000	6.0		HiC_scaffold_1253	1395214	1397958
HiC_scaffold_1253	1494000	1504000	0.3181		HiC_scaffold_1254	14900000	15000000	5.0		HiC_scaffold_1253	1397959	1397988
HiC_scaffold_1253	1503000	1513000	0.3419		HiC_scaffold_1254	15000000	15100000	3.0		HiC_scaffold_1253	1397989	1399077
HiC_scaffold_1253	1512000	1522000	0.3606		HiC_scaffold_1254	15100000	15200000	2.0		HiC_scaffold_1253	1399078	1399107
HiC_scaffold_1253	1521000	1531000	0.3582		HiC_scaffold_1254	15200000	15300000	5.0		HiC_scaffold_1253	1399108	1400030
HiC_scaffold_1253	1530000	1540000	0.3674		HiC_scaffold_1254	15300000	15400000	4.0		HiC_scaffold_1253	1400031	1400089
HiC_scaffold_1253	1539000	1549000	0.3629		HiC_scaffold_1254	15400000	15500000	5.0		HiC_scaffold_1253	1400090	1401029
HiC_scaffold_1253	1548000	1558000	0.2945		HiC_scaffold_1254	15500000	15600000	6.0		HiC_scaffold_1253	1401030	1413701
HiC_scaffold_1253	1557000	1567000	0.2784		HiC_scaffold_1254	15600000	15700000	7.0		HiC_scaffold_1253	1413705	1415038
HiC_scaffold_1253	1566000	1576000	0.3879		HiC_scaffold_1254	15700000	15800000	5.0		HiC_scaffold_1253	1415041	1416047
HiC_scaffold_1253	1575000	1585000	0.3699		HiC_scaffold_1254	15800000	15900000	9.0		HiC_scaffold_1253	1416121	1416436
HiC_scaffold_1253	1584000	1594000	0.3678		HiC_scaffold_1254	15900000	16000000	2.0		HiC_scaffold_1253	1416512	1417947
HiC_scaffold_1253	1593000	1603000	0.3524		HiC_scaffold_1254	16000000	16100000	6.0		HiC_scaffold_1253	1418082	1418283
HiC_scaffold_1253	1602000	1612000	0.3492		HiC_scaffold_1254	16100000	16200000	10.0		HiC_scaffold_1253	1418291	1419066
HiC_scaffold_1253	1611000	1621000	0.3587		HiC_scaffold_1254	16200000	16300000	7.0		HiC_scaffold_1253	1419069	1419126
HiC_scaffold_1253	1620000	1630000	0.3372		HiC_scaffold_1254	16300000	16400000	5.0		HiC_scaffold_1253	1419248	1419282
HiC_scaffold_1253	1629000	1639000	0.3323		HiC_scaffold_1254	16400000	16500000	12.0		HiC_scaffold_1253	1419332	1419665
HiC_scaffold_1253	1638000	1648000	0.3643		HiC_scaffold_1254	16500000	16600000	6.0		HiC_scaffold_1253	1420420	1420915
HiC_scaffold_1253	1647000	1657000	0.3135		HiC_scaffold_1254	16600000	16700000	8.0		HiC_scaffold_1253	1420958	1422028
HiC_scaffold_1253	1656000	1666000	0.3297		HiC_scaffold_1254	16700000	16800000	10.0		HiC_scaffold_1253	1423586	1428649
HiC_scaffold_1253	1665000	1675000	0.2675		HiC_scaffold_1254	16800000	16900000	14.0		HiC_scaffold_1253	1430192	1430278
HiC_scaffold_1253	1674000	1684000	0.2951		HiC_scaffold_1254	16900000	17000000	7.0		HiC_scaffold_1253	1430421	1435799
HiC_scaffold_1253	1683000	1693000	0.2869		HiC_scaffold_1254	17000000	17100000	10.0		HiC_scaffold_1253	1437370	1437451
HiC_scaffold_1253	1692000	1702000	0.35		HiC_scaffold_1254	17100000	17200000	5.0		HiC_scaffold_1253	1437599	1440541
HiC_scaffold_1253	1701000	1711000	0.3507		HiC_scaffold_1254	17200000	17300000	6.0		HiC_scaffold_1253	1440543	1443484
HiC_scaffold_1253	1710000	1720000	0.3415		HiC_scaffold_1254	17300000	17400000	9.0		HiC_scaffold_1253	1443485	1445994
HiC_scaffold_1253	1719000	1729000	0.3374		HiC_scaffold_1254	17400000	17500000	10.0		HiC_scaffold_1253	1445995	1446876
HiC_scaffold_1253	1728000	1738000	0.3564		HiC_scaffold_1254	17500000	17600000	7.0		HiC_scaffold_1253	1446881	1447423
HiC_scaffold_1253	1737000	1747000	0.3192		HiC_scaffold_1254	17600000	17700000	7.0		HiC_scaffold_1253	1447434	1447521
HiC_scaffold_1253	1746000	1756000	0.3411		HiC_scaffold_1254	17700000	17800000	7.0		HiC_scaffold_1253	1447522	1448930
HiC_scaffold_1253	1755000	1765000	0.3634		HiC_scaffold_1254	17800000	17900000	15.0		HiC_scaffold_1253	1448957	1449646
HiC_scaffold_1253	1764000	1774000	0.3786		HiC_scaffold_1254	17900000	18000000	14.0		HiC_scaffold_1253	1449647	1457077
HiC_scaffold_1253	1773000	1783000	0.3508		HiC_scaffold_1254	18000000	18100000	7.0		HiC_scaffold_1253	1457194	1459259
HiC_scaffold_1253	1782000	1792000	0.3672		HiC_scaffold_1254	18100000	18200000	6.0		HiC_scaffold_1253	1459260	1459293
HiC_scaffold_1253	1791000	1801000	0.3521		HiC_scaffold_1254	18200000	18300000	3.0		HiC_scaffold_1253	1459294	1459665
HiC_scaffold_1253	1800000	1810000	0.3636		HiC_scaffold_1254	18300000	18400000	10.0		HiC_scaffold_1253	1459666	1459757
HiC_scaffold_1253	1809000	1819000	0.3537		HiC_scaffold_1254	18400000	18500000	9.0		HiC_scaffold_1253	1459774	1459861
HiC_scaffold_1253	1818000	1828000	0.3401		HiC_scaffold_1254	18500000	18600000	11.0		HiC_scaffold_1253	1459862	1459896
HiC_scaffold_1253	1827000	1837000	0.341		HiC_scaffold_1254	18600000	18700000	8.0		HiC_scaffold_1253	1460199	1461722
HiC_scaffold_1253	1836000	1846000	0.3467		HiC_scaffold_1254	18700000	18800000	12.0		HiC_scaffold_1253	1461756	1461808
HiC_scaffold_1253	1845000	1855000	0.3614		HiC_scaffold_1254	18800000	18900000	13.0		HiC_scaffold_1253	1461972	1463738
HiC_scaffold_1253	1854000	1864000	0.3735		HiC_scaffold_1254	18900000	19000000	8.0		HiC_scaffold_1253	1463951	1463995
HiC_scaffold_1253	1863000	1873000	0.3483		HiC_scaffold_1254	19000000	19100000	8.0		HiC_scaffold_1253	1464009	1464909
HiC_scaffold_1253	1872000	1882000	0.3131		HiC_scaffold_1254	19100000	19200000	10.0		HiC_scaffold_1253	1465225	1467222
HiC_scaffold_1253	1881000	1891000	0.3238		HiC_scaffold_1254	19200000	19300000	8.0		HiC_scaffold_1253	1467662	1469723
HiC_scaffold_1253	1890000	1900000	0.3478		HiC_scaffold_1254	19300000	19400000	10.0		HiC_scaffold_1253	1469726	1469837
HiC_scaffold_1253	1899000	1909000	0.3044		HiC_scaffold_1254	19400000	19500000	9.0		HiC_scaffold_1253	1469841	1471223
HiC_scaffold_1253	1908000	1918000	0.3249		HiC_scaffold_1254	19500000	19600000	18.0		HiC_scaffold_1253	1471228	1472700
HiC_scaffold_1253	1917000	1927000	0.3473		HiC_scaffold_1254	19600000	19700000	12.0		HiC_scaffold_1253	1474188	1474383
HiC_scaffold_1253	1926000	1936000	0.3938		HiC_scaffold_1254	19700000	19800000	15.0		HiC_scaffold_1253	1474480	1474535
HiC_scaffold_1253	1935000	1945000	0.3168		HiC_scaffold_1254	19800000	19900000	12.0		HiC_scaffold_1253	1474884	1474927
HiC_scaffold_1253	1944000	1954000	0.3328		HiC_scaffold_1254	19900000	20000000	10.0		HiC_scaffold_1253	1474961	1475215
HiC_scaffold_1253	1953000	1963000	0.3601		HiC_scaffold_1254	20000000	20100000	8.0		HiC_scaffold_1253	1475878	1476301
HiC_scaffold_1253	1962000	1972000	0.3392		HiC_scaffold_1254	20100000	20200000	6.0		HiC_scaffold_1253	1476514	1476758
HiC_scaffold_1253	1971000	1981000	0.3541		HiC_scaffold_1254	20200000	20300000	13.0		HiC_scaffold_1253	1476796	1476861
HiC_scaffold_1253	1980000	1990000	0.3312		HiC_scaffold_1254	20300000	20400000	11.0		HiC_scaffold_1253	1476874	1477021
HiC_scaffold_1253	1989000	1999000	0.3883		HiC_scaffold_1254	20400000	20500000	13.0		HiC_scaffold_1253	1477214	1477290
HiC_scaffold_1253	1998000	2008000	0.3525		HiC_scaffold_1254	20500000	20600000	10.0		HiC_scaffold_1253	1477294	1477364
HiC_scaffold_1253	2007000	2017000	0.3052		HiC_scaffold_1254	20600000	20700000	20.0		HiC_scaffold_1253	1480256	1480402
HiC_scaffold_1253	2016000	2026000	0.3288		HiC_scaffold_1254	20700000	20800000	16.0		HiC_scaffold_1253	1480940	1481237
HiC_scaffold_1253	2025000	2035000	0.2747		HiC_scaffold_1254	20800000	20900000	15.0		HiC_scaffold_1253	1481300	1481405
HiC_scaffold_1253	2034000	2044000	0.31		HiC_scaffold_1254	20900000	21000000	15.0		HiC_scaffold_1253	1481455	1481758
HiC_scaffold_1253	2043000	2053000	0.2812		HiC_scaffold_1254	21000000	21100000	13.0		HiC_scaffold_1253	1481842	1482096
HiC_scaffold_1253	2052000	2062000	0.3373		HiC_scaffold_1254	21100000	21200000	15.0		HiC_scaffold_1253	1482679	1482829
HiC_scaffold_1253	2061000	2071000	0.3963		HiC_scaffold_1254	21200000	21300000	14.0		HiC_scaffold_1253	1483107	1483642
HiC_scaffold_1253	2070000	2080000	0.359		HiC_scaffold_1254	21300000	21400000	14.0		HiC_scaffold_1253	1483643	1484712
HiC_scaffold_1253	2079000	2089000	0.3968		HiC_scaffold_1254	21400000	21500000	17.0		HiC_scaffold_1253	1484713	1484923
HiC_scaffold_1253	2088000	2098000	0.4053		HiC_scaffold_1254	21500000	21600000	5.0		HiC_scaffold_1253	1484942	1485410
HiC_scaffold_1253	2097000	2107000	0.3635		HiC_scaffold_1254	21600000	21700000	15.0		HiC_scaffold_1253	1485673	1485835
HiC_scaffold_1253	2106000	2116000	0.3626		HiC_scaffold_1254	21700000	21800000	13.0		HiC_scaffold_1253	1485942	1486243
HiC_scaffold_1253	2115000	2125000	0.3387		HiC_scaffold_1254	21800000	21900000	15.0		HiC_scaffold_1253	1486244	1486944
HiC_scaffold_1253	2124000	2134000	0.3346		HiC_scaffold_1254	21900000	22000000	12.0		HiC_scaffold_1253	1487078	1487198
HiC_scaffold_1253	2133000	2143000	0.3541		HiC_scaffold_1254	22000000	22100000	15.0		HiC_scaffold_1253	1487345	1487539
HiC_scaffold_1253	2142000	2152000	0.3623		HiC_scaffold_1254	22100000	22200000	15.0		HiC_scaffold_1253	1487543	1487986
HiC_scaffold_1253	2151000	2161000	0.3294		HiC_scaffold_1254	22200000	22300000	9.0		HiC_scaffold_1253	1487987	1488055
HiC_scaffold_1253	2160000	2170000	0.3471		HiC_scaffold_1254	22300000	22400000	13.0		HiC_scaffold_1253	1488085	1488559
HiC_scaffold_1253	2169000	2179000	0.3538		HiC_scaffold_1254	22400000	22500000	10.0		HiC_scaffold_1253	1488560	1488707
HiC_scaffold_1253	2178000	2188000	0.3956		HiC_scaffold_1254	22500000	22600000	9.0		HiC_scaffold_1253	1488708	1489062
HiC_scaffold_1253	2187000	2197000	0.335		HiC_scaffold_1254	22600000	22700000	11.0		HiC_scaffold_1253	1489190	1490814
HiC_scaffold_1253	2196000	2206000	0.3822		HiC_scaffold_1254	22700000	22800000	14.0		HiC_scaffold_1253	1490816	1491192
HiC_scaffold_1253	2205000	2215000	0.336		HiC_scaffold_1254	22800000	22900000	11.0		HiC_scaffold_1253	1491207	1491297
HiC_scaffold_1253	2214000	2224000	0.3865		HiC_scaffold_1254	22900000	23000000	13.0		HiC_scaffold_1253	1491298	1494152
HiC_scaffold_1253	2223000	2233000	0.3874		HiC_scaffold_1254	23000000	23100000	11.0		HiC_scaffold_1253	1494153	1494189
HiC_scaffold_1253	2232000	2242000	0.3577		HiC_scaffold_1254	23100000	23200000	10.0		HiC_scaffold_1253	1494190	1496707
HiC_scaffold_1253	2241000	2251000	0.358		HiC_scaffold_1254	23200000	23300000	17.0		HiC_scaffold_1253	1496716	1498271
HiC_scaffold_1253	2250000	2260000	0.3284		HiC_scaffold_1254	23300000	23400000	11.0		HiC_scaffold_1253	1498308	1501614
HiC_scaffold_1253	2259000	2269000	0.3054		HiC_scaffold_1254	23400000	23500000	13.0		HiC_scaffold_1253	1501644	1501984
HiC_scaffold_1253	2268000	2278000	0.3167		HiC_scaffold_1254	23500000	23600000	16.0		HiC_scaffold_1253	1501988	1505337
HiC_scaffold_1253	2277000	2287000	0.3632		HiC_scaffold_1254	23600000	23700000	12.0		HiC_scaffold_1253	1505520	1505552
HiC_scaffold_1253	2286000	2296000	0.3468		HiC_scaffold_1254	23700000	23800000	8.0		HiC_scaffold_1253	1505606	1505963
HiC_scaffold_1253	2295000	2305000	0.3192		HiC_scaffold_1254	23800000	23900000	8.0		HiC_scaffold_1253	1506017	1506727
HiC_scaffold_1253	2304000	2314000	0.2984		HiC_scaffold_1254	23900000	24000000	10.0		HiC_scaffold_1253	1506729	1506951
HiC_scaffold_1253	2313000	2323000	0.2755		HiC_scaffold_1254	24000000	24100000	12.0		HiC_scaffold_1253	1506983	1508337
HiC_scaffold_1253	2322000	2332000	0.3158		HiC_scaffold_1254	24100000	24200000	9.0		HiC_scaffold_1253	1508338	1514891
HiC_scaffold_1253	2331000	2341000	0.3119		HiC_scaffold_1254	24200000	24300000	16.0		HiC_scaffold_1253	1514892	1515652
HiC_scaffold_1253	2340000	2350000	0.328		HiC_scaffold_1254	24300000	24400000	7.0		HiC_scaffold_1253	1515707	1516389
HiC_scaffold_1253	2349000	2359000	0.2788		HiC_scaffold_1254	24400000	24500000	11.0		HiC_scaffold_1253	1516426	1521104
HiC_scaffold_1253	2358000	2368000	0.3504		HiC_scaffold_1254	24500000	24600000	12.0		HiC_scaffold_1253	1521144	1522214
HiC_scaffold_1253	2367000	2377000	0.3505		HiC_scaffold_1254	24600000	24700000	14.0		HiC_scaffold_1253	1522215	1522400
HiC_scaffold_1253	2376000	2386000	0.374		HiC_scaffold_1254	24700000	24800000	18.0		HiC_scaffold_1253	1522415	1522504
HiC_scaffold_1253	2385000	2395000	0.4404		HiC_scaffold_1254	24800000	24900000	6.0		HiC_scaffold_1253	1522505	1522877
HiC_scaffold_1253	2394000	2404000	0.3652		HiC_scaffold_1254	24900000	25000000	10.0		HiC_scaffold_1253	1522913	1523880
HiC_scaffold_1253	2403000	2413000	0.3755		HiC_scaffold_1254	25000000	25084601	7.0		HiC_scaffold_1253	1523885	1524117
HiC_scaffold_1253	2412000	2422000	0.3663		HiC_scaffold_1255	0	100000	4.0		HiC_scaffold_1253	1524568	1524621
HiC_scaffold_1253	2421000	2431000	0.3456		HiC_scaffold_1255	300000	400000	1.0		HiC_scaffold_1253	1524706	1525838
HiC_scaffold_1253	2430000	2440000	0.3766		HiC_scaffold_1255	400000	500000	15.0		HiC_scaffold_1253	1525888	1526283
HiC_scaffold_1253	2439000	2449000	0.3297		HiC_scaffold_1255	500000	600000	22.0		HiC_scaffold_1253	1526342	1529086
HiC_scaffold_1253	2448000	2458000	0.343		HiC_scaffold_1255	600000	700000	14.0		HiC_scaffold_1253	1529105	1529226
HiC_scaffold_1253	2457000	2467000	0.338		HiC_scaffold_1255	700000	800000	14.0		HiC_scaffold_1253	1529279	1529664
HiC_scaffold_1253	2466000	2476000	0.3218		HiC_scaffold_1255	800000	900000	16.0		HiC_scaffold_1253	1529665	1529775
HiC_scaffold_1253	2475000	2485000	0.3426		HiC_scaffold_1255	900000	1000000	17.0		HiC_scaffold_1253	1530560	1530808
HiC_scaffold_1253	2484000	2494000	0.3254		HiC_scaffold_1255	1000000	1100000	17.0		HiC_scaffold_1253	1530884	1531006
HiC_scaffold_1253	2493000	2503000	0.3569		HiC_scaffold_1255	1100000	1200000	11.0		HiC_scaffold_1253	1531070	1531537
HiC_scaffold_1253	2502000	2512000	0.3437		HiC_scaffold_1255	1200000	1300000	16.0		HiC_scaffold_1253	1533639	1533670
HiC_scaffold_1253	2511000	2521000	0.3945		HiC_scaffold_1255	1300000	1400000	8.0		HiC_scaffold_1253	1534503	1534691
HiC_scaffold_1253	2520000	2530000	0.3629		HiC_scaffold_1255	1400000	1500000	17.0		HiC_scaffold_1253	1534727	1535083
HiC_scaffold_1253	2529000	2539000	0.349		HiC_scaffold_1255	1500000	1600000	12.0		HiC_scaffold_1253	1535186	1535332
HiC_scaffold_1253	2538000	2548000	0.3675		HiC_scaffold_1255	1600000	1700000	13.0		HiC_scaffold_1253	1535356	1535411
HiC_scaffold_1253	2547000	2557000	0.323		HiC_scaffold_1255	1700000	1800000	9.0		HiC_scaffold_1253	1536209	1538136
HiC_scaffold_1253	2556000	2566000	0.3331		HiC_scaffold_1255	1800000	1900000	14.0		HiC_scaffold_1253	1538152	1538977
HiC_scaffold_1253	2565000	2575000	0.3493		HiC_scaffold_1255	1900000	2000000	8.0		HiC_scaffold_1253	1539133	1539644
HiC_scaffold_1253	2574000	2584000	0.3423		HiC_scaffold_1255	2000000	2100000	14.0		HiC_scaffold_1253	1539657	1539732
HiC_scaffold_1253	2583000	2593000	0.3466		HiC_scaffold_1255	2100000	2200000	14.0		HiC_scaffold_1253	1539781	1540443
HiC_scaffold_1253	2592000	2602000	0.3405		HiC_scaffold_1255	2200000	2300000	9.0		HiC_scaffold_1253	1540731	1541311
HiC_scaffold_1253	2601000	2611000	0.3367		HiC_scaffold_1255	2300000	2400000	11.0		HiC_scaffold_1253	1542640	1542978
HiC_scaffold_1253	2610000	2620000	0.2961		HiC_scaffold_1255	2400000	2500000	10.0		HiC_scaffold_1253	1543000	1543368
HiC_scaffold_1253	2619000	2629000	0.2738		HiC_scaffold_1255	2500000	2600000	12.0		HiC_scaffold_1253	1543374	1543669
HiC_scaffold_1253	2628000	2638000	0.242		HiC_scaffold_1255	2600000	2700000	12.0		HiC_scaffold_1253	1543670	1543751
HiC_scaffold_1253	2637000	2647000	0.2459		HiC_scaffold_1255	2700000	2800000	12.0		HiC_scaffold_1253	1543753	1543980
HiC_scaffold_1253	2646000	2656000	0.3079		HiC_scaffold_1255	2800000	2900000	13.0		HiC_scaffold_1253	1544090	1544386
HiC_scaffold_1253	2655000	2665000	0.3903		HiC_scaffold_1255	2900000	3000000	7.0		HiC_scaffold_1253	1544387	1544610
HiC_scaffold_1253	2664000	2674000	0.2499		HiC_scaffold_1255	3000000	3100000	8.0		HiC_scaffold_1253	1544621	1544697
HiC_scaffold_1253	2673000	2683000	0.3039		HiC_scaffold_1255	3100000	3200000	13.0		HiC_scaffold_1253	1545221	1545379
HiC_scaffold_1253	2682000	2692000	0.2751		HiC_scaffold_1255	3200000	3300000	8.0		HiC_scaffold_1253	1546307	1546447
HiC_scaffold_1253	2691000	2701000	0.245		HiC_scaffold_1255	3300000	3400000	15.0		HiC_scaffold_1253	1546557	1546600
HiC_scaffold_1253	2700000	2710000	0.246		HiC_scaffold_1255	3400000	3500000	11.0		HiC_scaffold_1253	1547244	1547366
HiC_scaffold_1253	2709000	2719000	0.2499		HiC_scaffold_1255	3500000	3600000	16.0		HiC_scaffold_1253	1548029	1548176
HiC_scaffold_1253	2718000	2728000	0.2436		HiC_scaffold_1255	3600000	3700000	9.0		HiC_scaffold_1253	1548177	1548201
HiC_scaffold_1253	2727000	2737000	0.2453		HiC_scaffold_1255	3700000	3800000	12.0		HiC_scaffold_1253	1548485	1548588
HiC_scaffold_1253	2736000	2746000	0.2473		HiC_scaffold_1255	3800000	3900000	11.0		HiC_scaffold_1253	1548615	1548674
HiC_scaffold_1253	2745000	2755000	0.2464		HiC_scaffold_1255	3900000	4000000	13.0		HiC_scaffold_1253	1548675	1548778
HiC_scaffold_1253	2754000	2764000	0.2452		HiC_scaffold_1255	4000000	4100000	7.0		HiC_scaffold_1253	1548851	1549022
HiC_scaffold_1253	2763000	2773000	0.3525		HiC_scaffold_1255	4100000	4200000	7.0		HiC_scaffold_1253	1549082	1549254
HiC_scaffold_1253	2772000	2782000	0.4191		HiC_scaffold_1255	4200000	4300000	9.0		HiC_scaffold_1253	1549268	1549293
HiC_scaffold_1253	2781000	2791000	0.4063		HiC_scaffold_1255	4300000	4400000	8.0		HiC_scaffold_1253	1549309	1549501
HiC_scaffold_1253	2790000	2800000	0.2538		HiC_scaffold_1255	4400000	4500000	9.0		HiC_scaffold_1253	1549717	1549761
HiC_scaffold_1253	2799000	2809000	0.2496		HiC_scaffold_1255	4500000	4600000	6.0		HiC_scaffold_1253	1550212	1550280
HiC_scaffold_1253	2808000	2818000	0.2445		HiC_scaffold_1255	4600000	4700000	3.0		HiC_scaffold_1253	1551122	1551273
HiC_scaffold_1253	2817000	2827000	0.2594		HiC_scaffold_1255	4700000	4800000	7.0		HiC_scaffold_1253	1551453	1551672
HiC_scaffold_1253	2826000	2836000	0.3119		HiC_scaffold_1255	4800000	4900000	13.0		HiC_scaffold_1253	1552062	1552908
HiC_scaffold_1253	2835000	2845000	0.2448		HiC_scaffold_1255	4900000	5000000	7.0		HiC_scaffold_1253	1552912	1553160
HiC_scaffold_1253	2844000	2854000	0.2445		HiC_scaffold_1255	5000000	5100000	7.0		HiC_scaffold_1253	1553162	1553912
HiC_scaffold_1253	2853000	2863000	0.244		HiC_scaffold_1255	5100000	5200000	7.0		HiC_scaffold_1253	1553913	1554636
HiC_scaffold_1253	2862000	2872000	0.3332		HiC_scaffold_1255	5200000	5300000	11.0		HiC_scaffold_1253	1554669	1554774
HiC_scaffold_1253	2871000	2881000	0.3788		HiC_scaffold_1255	5300000	5400000	8.0		HiC_scaffold_1253	1554791	1555032
HiC_scaffold_1253	2880000	2890000	0.2603		HiC_scaffold_1255	5400000	5500000	6.0		HiC_scaffold_1253	1555208	1555667
HiC_scaffold_1253	2889000	2899000	0.2871		HiC_scaffold_1255	5500000	5600000	6.0		HiC_scaffold_1253	1555766	1555944
HiC_scaffold_1253	2898000	2908000	0.3799		HiC_scaffold_1255	5600000	5700000	12.0		HiC_scaffold_1253	1556017	1556036
HiC_scaffold_1253	2907000	2917000	0.3072		HiC_scaffold_1255	5700000	5800000	8.0		HiC_scaffold_1253	1556037	1556065
HiC_scaffold_1253	2916000	2926000	0.2462		HiC_scaffold_1255	5800000	5900000	7.0		HiC_scaffold_1253	1556194	1556337
HiC_scaffold_1253	2925000	2935000	0.2469		HiC_scaffold_1255	5900000	6000000	5.0		HiC_scaffold_1253	1556467	1557881
HiC_scaffold_1253	2934000	2944000	0.2443		HiC_scaffold_1255	6000000	6100000	8.0		HiC_scaffold_1253	1557979	1558045
HiC_scaffold_1253	2943000	2953000	0.2449		HiC_scaffold_1255	6100000	6200000	5.0		HiC_scaffold_1253	1558141	1558188
HiC_scaffold_1253	2952000	2962000	0.2487		HiC_scaffold_1255	6200000	6300000	4.0		HiC_scaffold_1253	1558314	1558358
HiC_scaffold_1253	2961000	2971000	0.2445		HiC_scaffold_1255	6300000	6400000	9.0		HiC_scaffold_1253	1558675	1558728
HiC_scaffold_1253	2970000	2980000	0.2462		HiC_scaffold_1255	6400000	6500000	9.0		HiC_scaffold_1253	1558825	1558908
HiC_scaffold_1253	2979000	2989000	0.2453		HiC_scaffold_1255	6500000	6600000	6.0		HiC_scaffold_1253	1559118	1559250
HiC_scaffold_1253	2988000	2998000	0.2458		HiC_scaffold_1255	6600000	6700000	3.0		HiC_scaffold_1253	1559427	1560105
HiC_scaffold_1253	2997000	3007000	0.2459		HiC_scaffold_1255	6700000	6800000	9.0		HiC_scaffold_1253	1560131	1560369
HiC_scaffold_1253	3006000	3016000	0.2464		HiC_scaffold_1255	6800000	6900000	7.0		HiC_scaffold_1253	1560903	1561181
HiC_scaffold_1253	3015000	3025000	0.2466		HiC_scaffold_1255	6900000	7000000	6.0		HiC_scaffold_1253	1561298	1561417
HiC_scaffold_1253	3024000	3034000	0.2472		HiC_scaffold_1255	7000000	7100000	6.0		HiC_scaffold_1253	1561444	1561521
HiC_scaffold_1253	3033000	3043000	0.2444		HiC_scaffold_1255	7100000	7200000	7.0		HiC_scaffold_1253	1561898	1562025
HiC_scaffold_1253	3042000	3052000	0.2439		HiC_scaffold_1255	7200000	7300000	8.0		HiC_scaffold_1253	1562700	1562870
HiC_scaffold_1253	3051000	3061000	0.2438		HiC_scaffold_1255	7300000	7400000	4.0		HiC_scaffold_1253	1562872	1563347
HiC_scaffold_1253	3060000	3070000	0.2515		HiC_scaffold_1255	7400000	7500000	1.0		HiC_scaffold_1253	1563368	1563550
HiC_scaffold_1253	3069000	3079000	0.2977		HiC_scaffold_1255	7500000	7600000	5.0		HiC_scaffold_1253	1563816	1564185
HiC_scaffold_1253	3078000	3088000	0.2508		HiC_scaffold_1255	7600000	7700000	4.0		HiC_scaffold_1253	1564689	1564835
HiC_scaffold_1253	3087000	3097000	0.2488		HiC_scaffold_1255	7700000	7800000	4.0		HiC_scaffold_1253	1564870	1565447
HiC_scaffold_1253	3096000	3106000	0.3187		HiC_scaffold_1255	7800000	7900000	3.0		HiC_scaffold_1253	1565770	1566079
HiC_scaffold_1253	3105000	3115000	0.3019		HiC_scaffold_1255	7900000	8000000	1.0		HiC_scaffold_1253	1566083	1566341
HiC_scaffold_1253	3114000	3124000	0.3805		HiC_scaffold_1255	8000000	8100000	8.0		HiC_scaffold_1253	1566758	1566787
HiC_scaffold_1253	3123000	3133000	0.3564		HiC_scaffold_1255	8100000	8200000	6.0		HiC_scaffold_1253	1566788	1566794
HiC_scaffold_1253	3132000	3142000	0.2492		HiC_scaffold_1255	8200000	8300000	2.0		HiC_scaffold_1253	1566882	1566947
HiC_scaffold_1253	3141000	3151000	0.2476		HiC_scaffold_1255	8300000	8400000	6.0		HiC_scaffold_1253	1566948	1566981
HiC_scaffold_1253	3150000	3160000	0.3243		HiC_scaffold_1255	8400000	8500000	8.0		HiC_scaffold_1253	1566982	1567834
HiC_scaffold_1253	3159000	3169000	0.3768		HiC_scaffold_1255	8500000	8600000	10.0		HiC_scaffold_1253	1567836	1569188
HiC_scaffold_1253	3168000	3178000	0.3485		HiC_scaffold_1255	8600000	8700000	3.0		HiC_scaffold_1253	1569257	1572728
HiC_scaffold_1253	3177000	3187000	0.2975		HiC_scaffold_1255	8700000	8800000	7.0		HiC_scaffold_1253	1572740	1572943
HiC_scaffold_1253	3186000	3196000	0.3296		HiC_scaffold_1255	8800000	8900000	7.0		HiC_scaffold_1253	1572954	1574419
HiC_scaffold_1253	3195000	3205000	0.3673		HiC_scaffold_1255	8900000	9000000	5.0		HiC_scaffold_1253	1574594	1582276
HiC_scaffold_1253	3204000	3214000	0.313		HiC_scaffold_1255	9000000	9100000	5.0		HiC_scaffold_1253	1582278	1582846
HiC_scaffold_1253	3213000	3223000	0.3262		HiC_scaffold_1255	9100000	9200000	3.0		HiC_scaffold_1253	1582934	1583612
HiC_scaffold_1253	3222000	3232000	0.3363		HiC_scaffold_1255	9200000	9300000	6.0		HiC_scaffold_1253	1583616	1583957
HiC_scaffold_1253	3231000	3241000	0.4355		HiC_scaffold_1255	9300000	9400000	4.0		HiC_scaffold_1253	1583960	1584465
HiC_scaffold_1253	3240000	3250000	0.388		HiC_scaffold_1255	9400000	9500000	2.0		HiC_scaffold_1253	1584589	1586672
HiC_scaffold_1253	3249000	3259000	0.4283		HiC_scaffold_1255	9500000	9600000	2.0		HiC_scaffold_1253	1586962	1587349
HiC_scaffold_1253	3258000	3268000	0.454		HiC_scaffold_1255	9600000	9700000	4.0		HiC_scaffold_1253	1587445	1587519
HiC_scaffold_1253	3267000	3277000	0.3786		HiC_scaffold_1255	9700000	9800000	4.0		HiC_scaffold_1253	1587520	1587895
HiC_scaffold_1253	3276000	3286000	0.3565		HiC_scaffold_1255	9800000	9900000	5.0		HiC_scaffold_1253	1587896	1588126
HiC_scaffold_1253	3285000	3295000	0.3881		HiC_scaffold_1255	9900000	10000000	5.0		HiC_scaffold_1253	1588334	1588403
HiC_scaffold_1253	3294000	3304000	0.3583		HiC_scaffold_1255	10000000	10100000	1.0		HiC_scaffold_1253	1588450	1588874
HiC_scaffold_1253	3303000	3313000	0.3189		HiC_scaffold_1255	10100000	10200000	2.0		HiC_scaffold_1253	1589293	1589322
HiC_scaffold_1253	3312000	3322000	0.3267		HiC_scaffold_1255	10200000	10300000	6.0		HiC_scaffold_1253	1589489	1589575
HiC_scaffold_1253	3321000	3331000	0.3555		HiC_scaffold_1255	10300000	10400000	2.0		HiC_scaffold_1253	1589621	1590517
HiC_scaffold_1253	3330000	3340000	0.3381		HiC_scaffold_1255	10400000	10500000	3.0		HiC_scaffold_1253	1590522	1596263
HiC_scaffold_1253	3339000	3349000	0.3541		HiC_scaffold_1255	10500000	10600000	2.0		HiC_scaffold_1253	1596281	1600613
HiC_scaffold_1253	3348000	3358000	0.3406		HiC_scaffold_1255	10600000	10700000	3.0		HiC_scaffold_1253	1601213	1601362
HiC_scaffold_1253	3357000	3367000	0.3316		HiC_scaffold_1255	10700000	10800000	5.0		HiC_scaffold_1253	1601364	1601424
HiC_scaffold_1253	3366000	3376000	0.3131		HiC_scaffold_1255	10800000	10900000	2.0		HiC_scaffold_1253	1601435	1601739
HiC_scaffold_1253	3375000	3385000	0.2731		HiC_scaffold_1255	10900000	11000000	5.0		HiC_scaffold_1253	1601757	1601781
HiC_scaffold_1253	3384000	3394000	0.3283		HiC_scaffold_1255	11000000	11100000	4.0		HiC_scaffold_1253	1601782	1601859
HiC_scaffold_1253	3393000	3403000	0.295		HiC_scaffold_1255	11100000	11200000	4.0		HiC_scaffold_1253	1602008	1602100
HiC_scaffold_1253	3402000	3412000	0.2887		HiC_scaffold_1255	11200000	11300000	1.0		HiC_scaffold_1253	1602101	1602158
HiC_scaffold_1253	3411000	3421000	0.3288		HiC_scaffold_1255	11300000	11400000	3.0		HiC_scaffold_1253	1602256	1602396
HiC_scaffold_1253	3420000	3430000	0.2996		HiC_scaffold_1255	11400000	11500000	3.0		HiC_scaffold_1253	1602630	1602684
HiC_scaffold_1253	3429000	3439000	0.2911		HiC_scaffold_1255	11500000	11600000	3.0		HiC_scaffold_1253	1602697	1603068
HiC_scaffold_1253	3438000	3448000	0.2894		HiC_scaffold_1255	11600000	11700000	2.0		HiC_scaffold_1253	1603086	1603975
HiC_scaffold_1253	3447000	3457000	0.3319		HiC_scaffold_1255	11800000	11900000	4.0		HiC_scaffold_1253	1603976	1604021
HiC_scaffold_1253	3456000	3466000	0.2919		HiC_scaffold_1255	11900000	12000000	1.0		HiC_scaffold_1253	1604505	1605472
HiC_scaffold_1253	3465000	3475000	0.2887		HiC_scaffold_1255	12000000	12100000	3.0		HiC_scaffold_1253	1605477	1605535
HiC_scaffold_1253	3474000	3484000	0.2862		HiC_scaffold_1255	12100000	12200000	1.0		HiC_scaffold_1253	1605688	1607005
HiC_scaffold_1253	3483000	3493000	0.2845		HiC_scaffold_1255	12200000	12300000	4.0		HiC_scaffold_1253	1607007	1607025
HiC_scaffold_1253	3492000	3502000	0.2864		HiC_scaffold_1255	12300000	12400000	3.0		HiC_scaffold_1253	1607029	1608619
HiC_scaffold_1253	3501000	3511000	0.3312		HiC_scaffold_1255	12400000	12500000	1.0		HiC_scaffold_1253	1608621	1609375
HiC_scaffold_1253	3510000	3520000	0.3564		HiC_scaffold_1255	12500000	12600000	1.0		HiC_scaffold_1253	1609376	1609983
HiC_scaffold_1253	3519000	3529000	0.3848		HiC_scaffold_1255	12600000	12700000	4.0		HiC_scaffold_1253	1609984	1613733
HiC_scaffold_1253	3528000	3538000	0.3341		HiC_scaffold_1255	12700000	12800000	1.0		HiC_scaffold_1253	1613735	1613930
HiC_scaffold_1253	3537000	3547000	0.3505		HiC_scaffold_1255	13600000	13700000	3.0		HiC_scaffold_1253	1613932	1614629
HiC_scaffold_1253	3546000	3556000	0.3479		HiC_scaffold_1255	13700000	13800000	2.0		HiC_scaffold_1253	1614631	1614692
HiC_scaffold_1253	3555000	3565000	0.3559		HiC_scaffold_1255	13800000	13900000	2.0		HiC_scaffold_1253	1614698	1614772
HiC_scaffold_1253	3564000	3574000	0.3661		HiC_scaffold_1255	13900000	14000000	2.0		HiC_scaffold_1253	1614774	1615151
HiC_scaffold_1253	3573000	3583000	0.3769		HiC_scaffold_1255	14100000	14200000	17.0		HiC_scaffold_1253	1615152	1617242
HiC_scaffold_1253	3582000	3592000	0.3681		HiC_scaffold_1255	14200000	14300000	21.0		HiC_scaffold_1253	1617374	1617549
HiC_scaffold_1253	3591000	3601000	0.3149		HiC_scaffold_1255	14300000	14400000	19.0		HiC_scaffold_1253	1617550	1617772
HiC_scaffold_1253	3600000	3610000	0.3706		HiC_scaffold_1255	14400000	14500000	13.0		HiC_scaffold_1253	1617773	1619158
HiC_scaffold_1253	3609000	3619000	0.3869		HiC_scaffold_1255	14700000	14800000	20.0		HiC_scaffold_1253	1619210	1620602
HiC_scaffold_1253	3618000	3628000	0.292		HiC_scaffold_1255	14800000	14900000	21.0		HiC_scaffold_1253	1620698	1620813
HiC_scaffold_1253	3627000	3637000	0.3307		HiC_scaffold_1255	15400000	15500000	8.0		HiC_scaffold_1253	1621339	1623367
HiC_scaffold_1253	3636000	3646000	0.3244		HiC_scaffold_1255	15600000	15700000	2.0		HiC_scaffold_1253	1623551	1624016
HiC_scaffold_1253	3645000	3655000	0.2867		HiC_scaffold_1255	15700000	15800000	7.0		HiC_scaffold_1253	1624018	1624741
HiC_scaffold_1253	3654000	3664000	0.284		HiC_scaffold_1255	15800000	15900000	9.0		HiC_scaffold_1253	1624756	1624876
HiC_scaffold_1253	3663000	3673000	0.2817		HiC_scaffold_1255	15900000	16000000	6.0		HiC_scaffold_1253	1625364	1625611
HiC_scaffold_1253	3672000	3682000	0.2831		HiC_scaffold_1255	16000000	16100000	6.0		HiC_scaffold_1253	1625613	1625704
HiC_scaffold_1253	3681000	3691000	0.2772		HiC_scaffold_1255	16100000	16200000	8.0		HiC_scaffold_1253	1625762	1625964
HiC_scaffold_1253	3690000	3700000	0.2812		HiC_scaffold_1255	16200000	16300000	9.0		HiC_scaffold_1253	1626140	1626174
HiC_scaffold_1253	3699000	3709000	0.3672		HiC_scaffold_1255	16300000	16400000	5.0		HiC_scaffold_1253	1626917	1626994
HiC_scaffold_1253	3708000	3718000	0.2847		HiC_scaffold_1255	16400000	16500000	10.0		HiC_scaffold_1253	1627071	1627214
HiC_scaffold_1253	3717000	3727000	0.2841		HiC_scaffold_1255	16500000	16600000	11.0		HiC_scaffold_1253	1627303	1627372
HiC_scaffold_1253	3726000	3736000	0.2835		HiC_scaffold_1255	16600000	16700000	4.0		HiC_scaffold_1253	1627669	1627833
HiC_scaffold_1253	3735000	3745000	0.2799		HiC_scaffold_1255	16700000	16800000	8.0		HiC_scaffold_1253	1629525	1629716
HiC_scaffold_1253	3744000	3754000	0.28		HiC_scaffold_1255	16800000	16900000	5.0		HiC_scaffold_1253	1629860	1631200
HiC_scaffold_1253	3753000	3763000	0.3001		HiC_scaffold_1255	16900000	17000000	10.0		HiC_scaffold_1253	1632357	1632524
HiC_scaffold_1253	3762000	3772000	0.3626		HiC_scaffold_1255	17000000	17100000	6.0		HiC_scaffold_1253	1632674	1632688
HiC_scaffold_1253	3771000	3781000	0.3448		HiC_scaffold_1255	17100000	17200000	8.0		HiC_scaffold_1253	1632689	1632836
HiC_scaffold_1253	3780000	3790000	0.3331		HiC_scaffold_1255	17200000	17300000	9.0		HiC_scaffold_1253	1634630	1635093
HiC_scaffold_1253	3789000	3799000	0.2844		HiC_scaffold_1255	17300000	17400000	5.0		HiC_scaffold_1253	1635134	1635429
HiC_scaffold_1253	3798000	3808000	0.2909		HiC_scaffold_1255	17400000	17500000	5.0		HiC_scaffold_1253	1635467	1636602
HiC_scaffold_1253	3807000	3817000	0.3182		HiC_scaffold_1255	17500000	17600000	9.0		HiC_scaffold_1253	1636609	1636679
HiC_scaffold_1253	3816000	3826000	0.2897		HiC_scaffold_1255	17600000	17700000	10.0		HiC_scaffold_1253	1636695	1636758
HiC_scaffold_1253	3825000	3835000	0.3669		HiC_scaffold_1255	17700000	17800000	9.0		HiC_scaffold_1253	1636915	1637008
HiC_scaffold_1253	3834000	3844000	0.3124		HiC_scaffold_1255	17800000	17900000	6.0		HiC_scaffold_1253	1637035	1637148
HiC_scaffold_1253	3843000	3853000	0.3129		HiC_scaffold_1255	17900000	18000000	12.0		HiC_scaffold_1253	1637187	1637230
HiC_scaffold_1253	3852000	3862000	0.3437		HiC_scaffold_1255	18000000	18100000	8.0		HiC_scaffold_1253	1637231	1637566
HiC_scaffold_1253	3861000	3871000	0.3572		HiC_scaffold_1255	18100000	18200000	9.0		HiC_scaffold_1253	1638067	1638331
HiC_scaffold_1253	3870000	3880000	0.3338		HiC_scaffold_1255	18200000	18300000	7.0		HiC_scaffold_1253	1638386	1638592
HiC_scaffold_1253	3879000	3889000	0.2811		HiC_scaffold_1255	18300000	18400000	9.0		HiC_scaffold_1253	1638684	1638705
HiC_scaffold_1253	3888000	3898000	0.2792		HiC_scaffold_1255	18400000	18500000	10.0		HiC_scaffold_1253	1638706	1638819
HiC_scaffold_1253	3897000	3907000	0.2749		HiC_scaffold_1255	18500000	18600000	10.0		HiC_scaffold_1253	1638943	1640997
HiC_scaffold_1253	3906000	3916000	0.2738		HiC_scaffold_1255	18600000	18700000	8.0		HiC_scaffold_1253	1640998	1642275
HiC_scaffold_1253	3915000	3925000	0.2726		HiC_scaffold_1255	18700000	18800000	14.0		HiC_scaffold_1253	1642646	1643512
HiC_scaffold_1253	3924000	3934000	0.2726		HiC_scaffold_1255	18800000	18900000	10.0		HiC_scaffold_1253	1643643	1643777
HiC_scaffold_1253	3933000	3943000	0.2756		HiC_scaffold_1255	18900000	19000000	14.0		HiC_scaffold_1253	1643811	1644119
HiC_scaffold_1253	3942000	3952000	0.2781		HiC_scaffold_1255	19000000	19100000	12.0		HiC_scaffold_1253	1644408	1644547
HiC_scaffold_1253	3951000	3961000	0.2778		HiC_scaffold_1255	19100000	19200000	13.0		HiC_scaffold_1253	1644555	1644798
HiC_scaffold_1253	3960000	3970000	0.2799		HiC_scaffold_1255	19200000	19300000	8.0		HiC_scaffold_1253	1644799	1645070
HiC_scaffold_1253	3969000	3979000	0.3307		HiC_scaffold_1255	19300000	19400000	13.0		HiC_scaffold_1253	1645076	1645176
HiC_scaffold_1253	3978000	3988000	0.2774		HiC_scaffold_1255	19400000	19500000	8.0		HiC_scaffold_1253	1645190	1646762
HiC_scaffold_1253	3987000	3997000	0.2712		HiC_scaffold_1255	19500000	19600000	9.0		HiC_scaffold_1253	1646770	1647362
HiC_scaffold_1253	3996000	4006000	0.2474		HiC_scaffold_1255	19600000	19700000	12.0		HiC_scaffold_1253	1647367	1649073
HiC_scaffold_1253	4005000	4015000	0.249		HiC_scaffold_1255	19700000	19800000	12.0		HiC_scaffold_1253	1649074	1652240
HiC_scaffold_1253	4014000	4024000	0.2497		HiC_scaffold_1255	19800000	19900000	10.0		HiC_scaffold_1253	1652304	1653313
HiC_scaffold_1253	4023000	4033000	0.2469		HiC_scaffold_1255	19900000	20000000	9.0		HiC_scaffold_1253	1653314	1654405
HiC_scaffold_1253	4032000	4042000	0.2454		HiC_scaffold_1255	20000000	20100000	13.0		HiC_scaffold_1253	1654406	1654889
HiC_scaffold_1253	4041000	4051000	0.2448		HiC_scaffold_1255	20100000	20200000	4.0		HiC_scaffold_1253	1654938	1654971
HiC_scaffold_1253	4050000	4060000	0.2473		HiC_scaffold_1255	20200000	20300000	15.0		HiC_scaffold_1253	1655116	1655191
HiC_scaffold_1253	4059000	4069000	0.2443		HiC_scaffold_1255	20300000	20400000	11.0		HiC_scaffold_1253	1655203	1656032
HiC_scaffold_1253	4068000	4078000	0.2471		HiC_scaffold_1255	20400000	20431883	1.0		HiC_scaffold_1253	1656243	1656353
HiC_scaffold_1253	4077000	4087000	0.2433		HiC_scaffold_1256	1200000	1300000	1.0		HiC_scaffold_1253	1656354	1656635
HiC_scaffold_1253	4086000	4096000	0.239		HiC_scaffold_1256	2500000	2600000	2.0		HiC_scaffold_1253	1656640	1657217
HiC_scaffold_1253	4095000	4105000	0.2438		HiC_scaffold_1256	2700000	2800000	3.0		HiC_scaffold_1253	1657245	1657599
HiC_scaffold_1253	4104000	4114000	0.2446		HiC_scaffold_1256	3000000	3100000	2.0		HiC_scaffold_1253	1657602	1681044
HiC_scaffold_1253	4113000	4123000	0.2459		HiC_scaffold_1256	3100000	3200000	1.0		HiC_scaffold_1253	1681045	1681180
HiC_scaffold_1253	4122000	4132000	0.2417		HiC_scaffold_1256	3200000	3300000	5.0		HiC_scaffold_1253	1681181	1681243
HiC_scaffold_1253	4131000	4141000	0.3074		HiC_scaffold_1256	3300000	3400000	4.0		HiC_scaffold_1253	1683187	1683207
HiC_scaffold_1253	4140000	4150000	0.3631		HiC_scaffold_1256	3400000	3500000	4.0		HiC_scaffold_1253	1683208	1683743
HiC_scaffold_1253	4149000	4159000	0.3685		HiC_scaffold_1256	3500000	3600000	4.0		HiC_scaffold_1253	1683744	1689067
HiC_scaffold_1253	4158000	4168000	0.4049		HiC_scaffold_1256	3600000	3700000	1.0		HiC_scaffold_1253	1689070	1689364
HiC_scaffold_1253	4167000	4177000	0.2757		HiC_scaffold_1256	4000000	4100000	1.0		HiC_scaffold_1253	1689367	1689470
HiC_scaffold_1253	4176000	4186000	0.2875		HiC_scaffold_1256	4500000	4600000	1.0		HiC_scaffold_1253	1689523	1689739
HiC_scaffold_1253	4185000	4195000	0.2875		HiC_scaffold_1256	4600000	4700000	1.0		HiC_scaffold_1253	1691416	1691557
HiC_scaffold_1253	4194000	4204000	0.2881		HiC_scaffold_1256	4700000	4800000	1.0		HiC_scaffold_1253	1692266	1693599
HiC_scaffold_1253	4203000	4213000	0.3368		HiC_scaffold_1256	4800000	4900000	3.0		HiC_scaffold_1253	1693600	1695633
HiC_scaffold_1253	4212000	4222000	0.3159		HiC_scaffold_1256	4900000	5000000	4.0		HiC_scaffold_1253	1695635	1698755
HiC_scaffold_1253	4221000	4231000	0.3882		HiC_scaffold_1256	5000000	5100000	3.0		HiC_scaffold_1253	1698767	1699669
HiC_scaffold_1253	4230000	4240000	0.3706		HiC_scaffold_1256	5100000	5200000	6.0		HiC_scaffold_1253	1699701	1704244
HiC_scaffold_1253	4239000	4249000	0.3498		HiC_scaffold_1256	5200000	5300000	2.0		HiC_scaffold_1253	1704266	1706666
HiC_scaffold_1253	4248000	4258000	0.3528		HiC_scaffold_1256	5300000	5400000	1.0		HiC_scaffold_1253	1706667	1707421
HiC_scaffold_1253	4257000	4267000	0.3244		HiC_scaffold_1256	5400000	5500000	4.0		HiC_scaffold_1253	1707432	1707752
HiC_scaffold_1253	4266000	4276000	0.326		HiC_scaffold_1256	5500000	5600000	3.0		HiC_scaffold_1253	1707753	1707794
HiC_scaffold_1253	4275000	4285000	0.3616		HiC_scaffold_1256	5600000	5700000	3.0		HiC_scaffold_1253	1707797	1709854
HiC_scaffold_1253	4284000	4294000	0.378		HiC_scaffold_1256	5700000	5800000	6.0		HiC_scaffold_1253	1709862	1711703
HiC_scaffold_1253	4293000	4303000	0.2911		HiC_scaffold_1256	5800000	5900000	3.0		HiC_scaffold_1253	1711720	1712743
HiC_scaffold_1253	4302000	4312000	0.288		HiC_scaffold_1256	5900000	6000000	1.0		HiC_scaffold_1253	1712905	1713332
HiC_scaffold_1253	4311000	4321000	0.2886		HiC_scaffold_1256	6000000	6100000	3.0		HiC_scaffold_1253	1713450	1713758
HiC_scaffold_1253	4320000	4330000	0.2862		HiC_scaffold_1256	6100000	6200000	2.0		HiC_scaffold_1253	1713761	1715598
HiC_scaffold_1253	4329000	4339000	0.3192		HiC_scaffold_1256	6200000	6300000	5.0		HiC_scaffold_1253	1715599	1717339
HiC_scaffold_1253	4338000	4348000	0.368		HiC_scaffold_1256	6300000	6400000	4.0		HiC_scaffold_1253	1717340	1719445
HiC_scaffold_1253	4347000	4357000	0.3845		HiC_scaffold_1256	6400000	6500000	1.0		HiC_scaffold_1253	1719453	1719684
HiC_scaffold_1253	4356000	4366000	0.3718		HiC_scaffold_1256	6500000	6600000	6.0		HiC_scaffold_1253	1719685	1720069
HiC_scaffold_1253	4365000	4375000	0.3718		HiC_scaffold_1256	6600000	6700000	4.0		HiC_scaffold_1253	1720080	1720154
HiC_scaffold_1253	4374000	4384000	0.3378		HiC_scaffold_1256	6700000	6800000	2.0		HiC_scaffold_1253	1720183	1721843
HiC_scaffold_1253	4383000	4393000	0.3751		HiC_scaffold_1256	6800000	6900000	6.0		HiC_scaffold_1253	1721844	1722481
HiC_scaffold_1253	4392000	4402000	0.3626		HiC_scaffold_1256	6900000	7000000	2.0		HiC_scaffold_1253	1722502	1723474
HiC_scaffold_1253	4401000	4411000	0.361		HiC_scaffold_1256	7000000	7100000	1.0		HiC_scaffold_1253	1723477	1723713
HiC_scaffold_1253	4410000	4420000	0.369		HiC_scaffold_1256	7100000	7200000	2.0		HiC_scaffold_1253	1723714	1723995
HiC_scaffold_1253	4419000	4429000	0.2786		HiC_scaffold_1256	7300000	7400000	6.0		HiC_scaffold_1253	1724000	1725747
HiC_scaffold_1253	4428000	4438000	0.3365		HiC_scaffold_1256	7400000	7500000	8.0		HiC_scaffold_1253	1725752	1727269
HiC_scaffold_1253	4437000	4447000	0.3286		HiC_scaffold_1256	7600000	7700000	3.0		HiC_scaffold_1253	1727476	1728136
HiC_scaffold_1253	4446000	4456000	0.341		HiC_scaffold_1256	7700000	7800000	6.0		HiC_scaffold_1253	1728224	1729575
HiC_scaffold_1253	4455000	4465000	0.2904		HiC_scaffold_1256	7800000	7900000	4.0		HiC_scaffold_1253	1729643	1729690
HiC_scaffold_1253	4464000	4474000	0.307		HiC_scaffold_1256	7900000	8000000	3.0		HiC_scaffold_1253	1730337	1730408
HiC_scaffold_1253	4473000	4483000	0.3404		HiC_scaffold_1256	8000000	8100000	3.0		HiC_scaffold_1253	1731268	1731677
HiC_scaffold_1253	4482000	4492000	0.2867		HiC_scaffold_1256	8100000	8200000	8.0		HiC_scaffold_1253	1731692	1731873
HiC_scaffold_1253	4491000	4501000	0.306		HiC_scaffold_1256	8200000	8300000	2.0		HiC_scaffold_1253	1731883	1732748
HiC_scaffold_1253	4500000	4510000	0.2997		HiC_scaffold_1256	8300000	8400000	4.0		HiC_scaffold_1253	1732751	1733353
HiC_scaffold_1253	4509000	4519000	0.3078		HiC_scaffold_1256	8400000	8500000	5.0		HiC_scaffold_1253	1733449	1733836
HiC_scaffold_1253	4518000	4528000	0.2856		HiC_scaffold_1256	8500000	8600000	9.0		HiC_scaffold_1253	1733849	1734620
HiC_scaffold_1253	4527000	4537000	0.2877		HiC_scaffold_1256	8600000	8700000	6.0		HiC_scaffold_1253	1734680	1734840
HiC_scaffold_1253	4536000	4546000	0.2868		HiC_scaffold_1256	8700000	8800000	9.0		HiC_scaffold_1253	1734974	1735850
HiC_scaffold_1253	4545000	4555000	0.2868		HiC_scaffold_1256	8800000	8900000	7.0		HiC_scaffold_1253	1735861	1736879
HiC_scaffold_1253	4554000	4564000	0.2769		HiC_scaffold_1256	8900000	9000000	10.0		HiC_scaffold_1253	1737325	1737371
HiC_scaffold_1253	4563000	4573000	0.2766		HiC_scaffold_1256	9000000	9100000	9.0		HiC_scaffold_1253	1737644	1737730
HiC_scaffold_1253	4572000	4582000	0.277		HiC_scaffold_1256	9100000	9200000	9.0		HiC_scaffold_1253	1737861	1738134
HiC_scaffold_1253	4581000	4591000	0.3329		HiC_scaffold_1256	9200000	9300000	6.0		HiC_scaffold_1253	1738187	1738214
HiC_scaffold_1253	4590000	4600000	0.3187		HiC_scaffold_1256	9300000	9400000	5.0		HiC_scaffold_1253	1738471	1738636
HiC_scaffold_1253	4599000	4609000	0.2827		HiC_scaffold_1256	9400000	9500000	3.0		HiC_scaffold_1253	1738721	1738807
HiC_scaffold_1253	4608000	4618000	0.2745		HiC_scaffold_1256	9500000	9600000	7.0		HiC_scaffold_1253	1738819	1738887
HiC_scaffold_1253	4617000	4627000	0.2723		HiC_scaffold_1256	9600000	9700000	7.0		HiC_scaffold_1253	1738917	1739015
HiC_scaffold_1253	4626000	4636000	0.2758		HiC_scaffold_1256	9700000	9800000	3.0		HiC_scaffold_1253	1739029	1739540
HiC_scaffold_1253	4635000	4645000	0.2781		HiC_scaffold_1256	9800000	9900000	5.0		HiC_scaffold_1253	1739718	1740583
HiC_scaffold_1253	4644000	4654000	0.2754		HiC_scaffold_1256	9900000	10000000	10.0		HiC_scaffold_1253	1740584	1740653
HiC_scaffold_1253	4653000	4663000	0.2792		HiC_scaffold_1256	10000000	10100000	8.0		HiC_scaffold_1253	1740654	1740896
HiC_scaffold_1253	4662000	4672000	0.342		HiC_scaffold_1256	10100000	10200000	3.0		HiC_scaffold_1253	1741345	1741395
HiC_scaffold_1253	4671000	4681000	0.3435		HiC_scaffold_1256	10200000	10300000	10.0		HiC_scaffold_1253	1741420	1741543
HiC_scaffold_1253	4680000	4690000	0.3083		HiC_scaffold_1256	10300000	10400000	8.0		HiC_scaffold_1253	1741764	1742082
HiC_scaffold_1253	4689000	4699000	0.288		HiC_scaffold_1256	10400000	10500000	12.0		HiC_scaffold_1253	1742174	1742282
HiC_scaffold_1253	4698000	4708000	0.2834		HiC_scaffold_1256	10500000	10600000	9.0		HiC_scaffold_1253	1743166	1743238
HiC_scaffold_1253	4707000	4717000	0.2816		HiC_scaffold_1256	10600000	10700000	11.0		HiC_scaffold_1253	1744278	1746929
HiC_scaffold_1253	4716000	4726000	0.2794		HiC_scaffold_1256	10700000	10800000	14.0		HiC_scaffold_1253	1746992	1747813
HiC_scaffold_1253	4725000	4735000	0.3331		HiC_scaffold_1256	10800000	10900000	8.0		HiC_scaffold_1253	1747814	1747871
HiC_scaffold_1253	4734000	4744000	0.3355		HiC_scaffold_1256	10900000	11000000	7.0		HiC_scaffold_1253	1747872	1747936
HiC_scaffold_1253	4743000	4753000	0.2801		HiC_scaffold_1256	11000000	11100000	10.0		HiC_scaffold_1253	1748060	1748554
HiC_scaffold_1253	4752000	4762000	0.2749		HiC_scaffold_1256	11100000	11200000	8.0		HiC_scaffold_1253	1748584	1749330
HiC_scaffold_1253	4761000	4771000	0.2755		HiC_scaffold_1256	11200000	11300000	12.0		HiC_scaffold_1253	1749331	1749374
HiC_scaffold_1253	4770000	4780000	0.2779		HiC_scaffold_1256	11300000	11400000	12.0		HiC_scaffold_1253	1749442	1751495
HiC_scaffold_1253	4779000	4789000	0.2787		HiC_scaffold_1256	11400000	11500000	6.0		HiC_scaffold_1253	1751520	1756146
HiC_scaffold_1253	4788000	4798000	0.2729		HiC_scaffold_1256	11500000	11600000	16.0		HiC_scaffold_1253	1757551	1757798
HiC_scaffold_1253	4797000	4807000	0.3206		HiC_scaffold_1256	11600000	11700000	9.0		HiC_scaffold_1253	1757965	1758182
HiC_scaffold_1253	4806000	4816000	0.3008		HiC_scaffold_1256	11700000	11800000	13.0		HiC_scaffold_1253	1758185	1758284
HiC_scaffold_1253	4815000	4825000	0.2715		HiC_scaffold_1256	11800000	11900000	8.0		HiC_scaffold_1253	1758416	1758433
HiC_scaffold_1253	4824000	4834000	0.273		HiC_scaffold_1256	11900000	12000000	13.0		HiC_scaffold_1253	1758434	1758511
HiC_scaffold_1253	4833000	4843000	0.2731		HiC_scaffold_1256	12000000	12100000	11.0		HiC_scaffold_1253	1758512	1758522
HiC_scaffold_1253	4842000	4852000	0.2707		HiC_scaffold_1256	12100000	12200000	6.0		HiC_scaffold_1253	1758523	1758606
HiC_scaffold_1253	4851000	4861000	0.2725		HiC_scaffold_1256	12200000	12300000	13.0		HiC_scaffold_1253	1758607	1758617
HiC_scaffold_1253	4860000	4870000	0.2793		HiC_scaffold_1256	12300000	12400000	15.0		HiC_scaffold_1253	1758618	1758702
HiC_scaffold_1253	4869000	4879000	0.279		HiC_scaffold_1256	12400000	12500000	16.0		HiC_scaffold_1253	1758703	1758714
HiC_scaffold_1253	4878000	4888000	0.2835		HiC_scaffold_1256	12500000	12600000	10.0		HiC_scaffold_1253	1758715	1758799
HiC_scaffold_1253	4887000	4897000	0.2854		HiC_scaffold_1256	12600000	12700000	13.0		HiC_scaffold_1253	1758800	1758954
HiC_scaffold_1253	4896000	4906000	0.2836		HiC_scaffold_1256	12700000	12800000	16.0		HiC_scaffold_1253	1758955	1759334
HiC_scaffold_1253	4905000	4915000	0.2857		HiC_scaffold_1256	12800000	12900000	14.0		HiC_scaffold_1253	1759335	1759411
HiC_scaffold_1253	4914000	4924000	0.2833		HiC_scaffold_1256	12900000	13000000	15.0		HiC_scaffold_1253	1759469	1760704
HiC_scaffold_1253	4923000	4933000	0.2835		HiC_scaffold_1256	13000000	13100000	15.0		HiC_scaffold_1253	1760716	1761282
HiC_scaffold_1253	4932000	4942000	0.2792		HiC_scaffold_1256	13100000	13200000	16.0		HiC_scaffold_1253	1761283	1762250
HiC_scaffold_1253	4941000	4951000	0.3013		HiC_scaffold_1256	13200000	13300000	14.0		HiC_scaffold_1253	1762251	1764426
HiC_scaffold_1253	4950000	4960000	0.2749		HiC_scaffold_1256	13300000	13400000	21.0		HiC_scaffold_1253	1764429	1766077
HiC_scaffold_1253	4959000	4969000	0.2779		HiC_scaffold_1256	13400000	13500000	16.0		HiC_scaffold_1253	1767434	1767681
HiC_scaffold_1253	4968000	4978000	0.2765		HiC_scaffold_1256	13500000	13600000	13.0		HiC_scaffold_1253	1767867	1768070
HiC_scaffold_1253	4977000	4987000	0.2762		HiC_scaffold_1256	13600000	13700000	14.0		HiC_scaffold_1253	1768073	1768407
HiC_scaffold_1253	4986000	4996000	0.2762		HiC_scaffold_1256	13700000	13800000	5.0		HiC_scaffold_1253	1768509	1768526
HiC_scaffold_1253	4995000	5005000	0.2739		HiC_scaffold_1256	13800000	13900000	2.0		HiC_scaffold_1253	1768527	1768604
HiC_scaffold_1253	5004000	5014000	0.2752		HiC_scaffold_1256	14000000	14100000	4.0		HiC_scaffold_1253	1768605	1768615
HiC_scaffold_1253	5013000	5023000	0.272		HiC_scaffold_1256	14100000	14200000	16.0		HiC_scaffold_1253	1768616	1768699
HiC_scaffold_1253	5022000	5032000	0.2865		HiC_scaffold_1256	14200000	14300000	15.0		HiC_scaffold_1253	1768700	1768710
HiC_scaffold_1253	5031000	5041000	0.3551		HiC_scaffold_1256	14300000	14400000	11.0		HiC_scaffold_1253	1768711	1768795
HiC_scaffold_1253	5040000	5050000	0.3167		HiC_scaffold_1256	14400000	14500000	14.0		HiC_scaffold_1253	1768796	1768807
HiC_scaffold_1253	5049000	5059000	0.3409		HiC_scaffold_1256	14500000	14600000	19.0		HiC_scaffold_1253	1768808	1768892
HiC_scaffold_1253	5058000	5068000	0.3821		HiC_scaffold_1256	14600000	14700000	10.0		HiC_scaffold_1253	1768893	1768988
HiC_scaffold_1253	5067000	5077000	0.3678		HiC_scaffold_1256	14700000	14800000	20.0		HiC_scaffold_1253	1769026	1769398
HiC_scaffold_1253	5076000	5086000	0.36		HiC_scaffold_1256	14800000	14900000	14.0		HiC_scaffold_1253	1769401	1775476
HiC_scaffold_1253	5085000	5095000	0.3344		HiC_scaffold_1256	15500000	15600000	1.0		HiC_scaffold_1253	1775477	1775873
HiC_scaffold_1253	5094000	5104000	0.3494		HiC_scaffold_1256	15600000	15700000	3.0		HiC_scaffold_1253	1775874	1784040
HiC_scaffold_1253	5103000	5113000	0.343		HiC_scaffold_1256	15700000	15800000	2.0		HiC_scaffold_1253	1784623	1784707
HiC_scaffold_1253	5112000	5122000	0.3615		HiC_scaffold_1256	15800000	15900000	2.0		HiC_scaffold_1253	1785059	1787258
HiC_scaffold_1253	5121000	5131000	0.3691		HiC_scaffold_1256	15900000	16000000	7.0		HiC_scaffold_1253	1787259	1787858
HiC_scaffold_1253	5130000	5140000	0.3423		HiC_scaffold_1256	16000000	16100000	8.0		HiC_scaffold_1253	1787869	1787986
HiC_scaffold_1253	5139000	5149000	0.3015		HiC_scaffold_1256	16100000	16200000	6.0		HiC_scaffold_1253	1788116	1788285
HiC_scaffold_1253	5148000	5158000	0.3219		HiC_scaffold_1256	16200000	16300000	9.0		HiC_scaffold_1253	1788300	1790976
HiC_scaffold_1253	5157000	5167000	0.3477		HiC_scaffold_1256	16300000	16400000	12.0		HiC_scaffold_1253	1791302	1791637
HiC_scaffold_1253	5166000	5176000	0.3286		HiC_scaffold_1256	16400000	16500000	8.0		HiC_scaffold_1253	1791650	1792600
HiC_scaffold_1253	5175000	5185000	0.3726		HiC_scaffold_1256	16500000	16600000	11.0		HiC_scaffold_1253	1792601	1792975
HiC_scaffold_1253	5184000	5194000	0.328		HiC_scaffold_1256	16600000	16700000	10.0		HiC_scaffold_1253	1792978	1798494
HiC_scaffold_1253	5193000	5203000	0.3362		HiC_scaffold_1256	16700000	16800000	7.0		HiC_scaffold_1253	1798537	1798925
HiC_scaffold_1253	5202000	5212000	0.3491		HiC_scaffold_1256	16800000	16900000	11.0		HiC_scaffold_1253	1798962	1799676
HiC_scaffold_1253	5211000	5221000	0.3284		HiC_scaffold_1256	16900000	17000000	7.0		HiC_scaffold_1253	1799690	1802844
HiC_scaffold_1253	5220000	5230000	0.3061		HiC_scaffold_1256	17000000	17100000	9.0		HiC_scaffold_1253	1803232	1803322
HiC_scaffold_1253	5229000	5239000	0.3673		HiC_scaffold_1256	17100000	17200000	8.0		HiC_scaffold_1253	1803353	1804211
HiC_scaffold_1253	5238000	5248000	0.2916		HiC_scaffold_1256	17200000	17300000	8.0		HiC_scaffold_1253	1804214	1806550
HiC_scaffold_1253	5247000	5257000	0.3025		HiC_scaffold_1256	17300000	17400000	4.0		HiC_scaffold_1253	1806582	1807314
HiC_scaffold_1253	5256000	5266000	0.348		HiC_scaffold_1256	17400000	17500000	7.0		HiC_scaffold_1253	1807368	1808055
HiC_scaffold_1253	5265000	5275000	0.3249		HiC_scaffold_1256	17500000	17600000	5.0		HiC_scaffold_1253	1808092	1808479
HiC_scaffold_1253	5274000	5284000	0.3358		HiC_scaffold_1256	17600000	17700000	7.0		HiC_scaffold_1253	1808493	1808583
HiC_scaffold_1253	5283000	5293000	0.3324		HiC_scaffold_1256	17700000	17800000	7.0		HiC_scaffold_1253	1808584	1810288
HiC_scaffold_1253	5292000	5302000	0.3138		HiC_scaffold_1256	17800000	17900000	2.0		HiC_scaffold_1253	1810299	1810444
HiC_scaffold_1253	5301000	5311000	0.3463		HiC_scaffold_1256	17900000	18000000	2.0		HiC_scaffold_1253	1810445	1812236
HiC_scaffold_1253	5310000	5320000	0.3347		HiC_scaffold_1256	18000000	18100000	5.0		HiC_scaffold_1253	1812241	1812988
HiC_scaffold_1253	5319000	5329000	0.3488		HiC_scaffold_1256	18200000	18300000	4.0		HiC_scaffold_1253	1813677	1816366
HiC_scaffold_1253	5328000	5338000	0.341		HiC_scaffold_1256	18300000	18400000	4.0		HiC_scaffold_1253	1816367	1816598
HiC_scaffold_1253	5337000	5347000	0.335		HiC_scaffold_1256	18400000	18500000	2.0		HiC_scaffold_1253	1816604	1817092
HiC_scaffold_1253	5346000	5356000	0.3532		HiC_scaffold_1256	18500000	18600000	3.0		HiC_scaffold_1253	1817108	1817120
HiC_scaffold_1253	5355000	5365000	0.3185		HiC_scaffold_1256	18600000	18700000	3.0		HiC_scaffold_1253	1817121	1817255
HiC_scaffold_1253	5364000	5374000	0.3527		HiC_scaffold_1256	18700000	18800000	3.0		HiC_scaffold_1253	1817256	1817604
HiC_scaffold_1253	5373000	5383000	0.3391		HiC_scaffold_1256	18800000	18900000	1.0		HiC_scaffold_1253	1817618	1818894
HiC_scaffold_1253	5382000	5392000	0.3552		HiC_scaffold_1256	18900000	19000000	3.0		HiC_scaffold_1253	1818948	1819473
HiC_scaffold_1253	5391000	5401000	0.3468		HiC_scaffold_1256	19000000	19100000	1.0		HiC_scaffold_1253	1819492	1820459
HiC_scaffold_1253	5400000	5410000	0.3573		HiC_scaffold_1256	19100000	19200000	2.0		HiC_scaffold_1253	1820501	1820719
HiC_scaffold_1253	5409000	5419000	0.3372		HiC_scaffold_1256	19200000	19300000	5.0		HiC_scaffold_1253	1820724	1820872
HiC_scaffold_1253	5418000	5428000	0.3421		HiC_scaffold_1256	19400000	19500000	2.0		HiC_scaffold_1253	1820883	1821183
HiC_scaffold_1253	5427000	5437000	0.3254		HiC_scaffold_1256	19500000	19600000	2.0		HiC_scaffold_1253	1821184	1821581
HiC_scaffold_1253	5436000	5446000	0.34		HiC_scaffold_1256	19700000	19800000	1.0		HiC_scaffold_1253	1821605	1823507
HiC_scaffold_1253	5445000	5455000	0.3449		HiC_scaffold_1256	20600000	20700000	1.0		HiC_scaffold_1253	1823508	1829293
HiC_scaffold_1253	5454000	5464000	0.32		HiC_scaffold_1256	23800000	23854650	1.0		HiC_scaffold_1253	1829296	1832698
HiC_scaffold_1253	5463000	5473000	0.3544		HiC_scaffold_1257	100000	200000	1.0		HiC_scaffold_1253	1832700	1833164
HiC_scaffold_1253	5472000	5482000	0.3223		HiC_scaffold_1257	400000	500000	2.0		HiC_scaffold_1253	1833172	1833477
HiC_scaffold_1253	5481000	5491000	0.3724		HiC_scaffold_1257	500000	600000	3.0		HiC_scaffold_1253	1833684	1834076
HiC_scaffold_1253	5490000	5500000	0.2621		HiC_scaffold_1257	600000	700000	2.0		HiC_scaffold_1253	1834087	1837091
HiC_scaffold_1253	5499000	5509000	0.3234		HiC_scaffold_1257	700000	800000	3.0		HiC_scaffold_1253	1837165	1838245
HiC_scaffold_1253	5508000	5518000	0.3511		HiC_scaffold_1257	900000	1000000	2.0		HiC_scaffold_1253	1838268	1838557
HiC_scaffold_1253	5517000	5527000	0.3279		HiC_scaffold_1257	1000000	1100000	2.0		HiC_scaffold_1253	1838609	1838638
HiC_scaffold_1253	5526000	5536000	0.3322		HiC_scaffold_1257	1100000	1200000	1.0		HiC_scaffold_1253	1838658	1838974
HiC_scaffold_1253	5535000	5545000	0.2743		HiC_scaffold_1257	1200000	1300000	4.0		HiC_scaffold_1253	1839199	1842114
HiC_scaffold_1253	5544000	5554000	0.3258		HiC_scaffold_1257	1300000	1400000	3.0		HiC_scaffold_1253	1842127	1845573
HiC_scaffold_1253	5553000	5563000	0.2922		HiC_scaffold_1257	1400000	1500000	5.0		HiC_scaffold_1253	1845577	1845990
HiC_scaffold_1253	5562000	5572000	0.3415		HiC_scaffold_1257	1500000	1600000	3.0		HiC_scaffold_1253	1845991	1849255
HiC_scaffold_1253	5571000	5581000	0.346		HiC_scaffold_1257	1600000	1700000	2.0		HiC_scaffold_1253	1849256	1855590
HiC_scaffold_1253	5580000	5590000	0.3277		HiC_scaffold_1257	1700000	1800000	3.0		HiC_scaffold_1253	1855591	1856189
HiC_scaffold_1253	5589000	5599000	0.3135		HiC_scaffold_1257	1800000	1900000	3.0		HiC_scaffold_1253	1856319	1856558
HiC_scaffold_1253	5598000	5608000	0.3123		HiC_scaffold_1257	1900000	2000000	2.0		HiC_scaffold_1253	1856559	1858466
HiC_scaffold_1253	5607000	5617000	0.4058		HiC_scaffold_1257	2000000	2100000	4.0		HiC_scaffold_1253	1859104	1859562
HiC_scaffold_1253	5616000	5626000	0.3338		HiC_scaffold_1257	2100000	2200000	4.0		HiC_scaffold_1253	1859563	1859863
HiC_scaffold_1253	5625000	5635000	0.3494		HiC_scaffold_1257	2200000	2300000	4.0		HiC_scaffold_1253	1859864	1859924
HiC_scaffold_1253	5634000	5644000	0.3575		HiC_scaffold_1257	2300000	2400000	3.0		HiC_scaffold_1253	1859934	1864258
HiC_scaffold_1253	5643000	5653000	0.3684		HiC_scaffold_1257	2500000	2600000	3.0		HiC_scaffold_1253	1864259	1870662
HiC_scaffold_1253	5652000	5662000	0.3515		HiC_scaffold_1257	2600000	2700000	4.0		HiC_scaffold_1253	1870663	1872153
HiC_scaffold_1253	5661000	5671000	0.3231		HiC_scaffold_1257	2700000	2800000	5.0		HiC_scaffold_1253	1872173	1872289
HiC_scaffold_1253	5670000	5680000	0.3229		HiC_scaffold_1257	2800000	2900000	6.0		HiC_scaffold_1253	1872340	1873123
HiC_scaffold_1253	5679000	5689000	0.2922		HiC_scaffold_1257	2900000	3000000	5.0		HiC_scaffold_1253	1873252	1874231
HiC_scaffold_1253	5688000	5698000	0.3327		HiC_scaffold_1257	3000000	3100000	5.0		HiC_scaffold_1253	1874267	1874478
HiC_scaffold_1253	5697000	5707000	0.3398		HiC_scaffold_1257	3100000	3200000	6.0		HiC_scaffold_1253	1874523	1874582
HiC_scaffold_1253	5706000	5716000	0.3088		HiC_scaffold_1257	3200000	3300000	5.0		HiC_scaffold_1253	1874684	1875411
HiC_scaffold_1253	5715000	5725000	0.3631		HiC_scaffold_1257	3300000	3400000	4.0		HiC_scaffold_1253	1875636	1875936
HiC_scaffold_1253	5724000	5734000	0.3727		HiC_scaffold_1257	3400000	3500000	10.0		HiC_scaffold_1253	1875940	1878996
HiC_scaffold_1253	5733000	5743000	0.3521		HiC_scaffold_1257	3500000	3600000	4.0		HiC_scaffold_1253	1879225	1879594
HiC_scaffold_1253	5742000	5752000	0.3575		HiC_scaffold_1257	3600000	3700000	4.0		HiC_scaffold_1253	1879599	1882657
HiC_scaffold_1253	5751000	5761000	0.3752		HiC_scaffold_1257	3700000	3800000	4.0		HiC_scaffold_1253	1882899	1883255
HiC_scaffold_1253	5760000	5770000	0.3498		HiC_scaffold_1257	3800000	3900000	4.0		HiC_scaffold_1253	1883260	1886317
HiC_scaffold_1253	5769000	5779000	0.3175		HiC_scaffold_1257	3900000	4000000	11.0		HiC_scaffold_1253	1886559	1886915
HiC_scaffold_1253	5778000	5788000	0.3276		HiC_scaffold_1257	4000000	4100000	7.0		HiC_scaffold_1253	1886920	1889981
HiC_scaffold_1253	5787000	5797000	0.315		HiC_scaffold_1257	4100000	4200000	4.0		HiC_scaffold_1253	1890404	1892007
HiC_scaffold_1253	5796000	5806000	0.3616		HiC_scaffold_1257	4200000	4300000	7.0		HiC_scaffold_1253	1892012	1892237
HiC_scaffold_1253	5805000	5815000	0.3052		HiC_scaffold_1257	4300000	4400000	10.0		HiC_scaffold_1253	1892238	1897454
HiC_scaffold_1253	5814000	5824000	0.3113		HiC_scaffold_1257	4400000	4500000	9.0		HiC_scaffold_1253	1897505	1898288
HiC_scaffold_1253	5823000	5833000	0.3032		HiC_scaffold_1257	4500000	4600000	9.0		HiC_scaffold_1253	1898417	1899396
HiC_scaffold_1253	5832000	5842000	0.3488		HiC_scaffold_1257	4600000	4700000	7.0		HiC_scaffold_1253	1899432	1899643
HiC_scaffold_1253	5841000	5851000	0.3104		HiC_scaffold_1257	4700000	4800000	11.0		HiC_scaffold_1253	1899688	1899747
HiC_scaffold_1253	5850000	5860000	0.3601		HiC_scaffold_1257	4800000	4900000	9.0		HiC_scaffold_1253	1899849	1900576
HiC_scaffold_1253	5859000	5869000	0.4167		HiC_scaffold_1257	4900000	5000000	14.0		HiC_scaffold_1253	1900801	1901101
HiC_scaffold_1253	5868000	5878000	0.3195		HiC_scaffold_1257	5000000	5100000	5.0		HiC_scaffold_1253	1901105	1904204
HiC_scaffold_1253	5877000	5887000	0.2989		HiC_scaffold_1257	5100000	5200000	10.0		HiC_scaffold_1253	1904433	1904802
HiC_scaffold_1253	5886000	5896000	0.285		HiC_scaffold_1257	5200000	5300000	9.0		HiC_scaffold_1253	1904807	1907865
HiC_scaffold_1253	5895000	5905000	0.3316		HiC_scaffold_1257	5300000	5400000	9.0		HiC_scaffold_1253	1908107	1908463
HiC_scaffold_1253	5904000	5914000	0.3414		HiC_scaffold_1257	5400000	5500000	10.0		HiC_scaffold_1253	1908468	1911563
HiC_scaffold_1253	5913000	5923000	0.3662		HiC_scaffold_1257	5500000	5600000	12.0		HiC_scaffold_1253	1911785	1912160
HiC_scaffold_1253	5922000	5932000	0.3065		HiC_scaffold_1257	5600000	5700000	6.0		HiC_scaffold_1253	1912165	1914396
HiC_scaffold_1253	5931000	5941000	0.3162		HiC_scaffold_1257	5700000	5800000	6.0		HiC_scaffold_1253	1914428	1915621
HiC_scaffold_1253	5940000	5950000	0.2921		HiC_scaffold_1257	5800000	5900000	7.0		HiC_scaffold_1253	1915622	1917842
HiC_scaffold_1253	5949000	5959000	0.306		HiC_scaffold_1257	5900000	6000000	12.0		HiC_scaffold_1253	1917904	1918148
HiC_scaffold_1253	5958000	5968000	0.3265		HiC_scaffold_1257	6000000	6100000	15.0		HiC_scaffold_1253	1918155	1918423
HiC_scaffold_1253	5967000	5977000	0.3663		HiC_scaffold_1257	6100000	6200000	11.0		HiC_scaffold_1253	1918425	1919088
HiC_scaffold_1253	5976000	5986000	0.4364		HiC_scaffold_1257	6200000	6300000	14.0		HiC_scaffold_1253	1919105	1921719
HiC_scaffold_1253	5985000	5995000	0.3651		HiC_scaffold_1257	6300000	6400000	8.0		HiC_scaffold_1253	1921741	1921798
HiC_scaffold_1253	5994000	6004000	0.3139		HiC_scaffold_1257	6700000	6800000	11.0		HiC_scaffold_1253	1921800	1923094
HiC_scaffold_1253	6003000	6013000	0.2889		HiC_scaffold_1257	6800000	6900000	15.0		HiC_scaffold_1253	1923128	1923222
HiC_scaffold_1253	6012000	6022000	0.3128		HiC_scaffold_1257	6900000	7000000	14.0		HiC_scaffold_1253	1923231	1923324
HiC_scaffold_1253	6021000	6031000	0.3675		HiC_scaffold_1257	7000000	7100000	3.0		HiC_scaffold_1253	1923325	1923407
HiC_scaffold_1253	6030000	6040000	0.3338		HiC_scaffold_1257	7100000	7200000	13.0		HiC_scaffold_1253	1923408	1923420
HiC_scaffold_1253	6039000	6049000	0.2641		HiC_scaffold_1257	7200000	7300000	14.0		HiC_scaffold_1253	1923421	1923586
HiC_scaffold_1253	6048000	6058000	0.3195		HiC_scaffold_1257	7300000	7400000	19.0		HiC_scaffold_1253	1923657	1924003
HiC_scaffold_1253	6057000	6067000	0.2919		HiC_scaffold_1257	7400000	7500000	11.0		HiC_scaffold_1253	1924016	1924337
HiC_scaffold_1253	6066000	6076000	0.3313		HiC_scaffold_1257	7500000	7600000	10.0		HiC_scaffold_1253	1924692	1925725
HiC_scaffold_1253	6075000	6085000	0.3136		HiC_scaffold_1257	7600000	7700000	9.0		HiC_scaffold_1253	1925731	1926833
HiC_scaffold_1253	6084000	6094000	0.3666		HiC_scaffold_1257	7700000	7800000	17.0		HiC_scaffold_1253	1926834	1928454
HiC_scaffold_1253	6093000	6103000	0.3505		HiC_scaffold_1257	7800000	7900000	10.0		HiC_scaffold_1253	1928615	1929193
HiC_scaffold_1253	6102000	6112000	0.3482		HiC_scaffold_1257	7900000	8000000	7.0		HiC_scaffold_1253	1929194	1929218
HiC_scaffold_1253	6111000	6121000	0.3615		HiC_scaffold_1257	8000000	8100000	14.0		HiC_scaffold_1253	1929219	1929556
HiC_scaffold_1253	6120000	6130000	0.3504		HiC_scaffold_1257	8100000	8200000	11.0		HiC_scaffold_1253	1929557	1936083
HiC_scaffold_1253	6129000	6139000	0.3622		HiC_scaffold_1257	8200000	8300000	12.0		HiC_scaffold_1253	1936153	1936253
HiC_scaffold_1253	6138000	6148000	0.3396		HiC_scaffold_1257	8300000	8400000	8.0		HiC_scaffold_1253	1936475	1938548
HiC_scaffold_1253	6147000	6157000	0.3085		HiC_scaffold_1257	8400000	8500000	17.0		HiC_scaffold_1253	1938569	1938596
HiC_scaffold_1253	6156000	6166000	0.268		HiC_scaffold_1257	8500000	8600000	11.0		HiC_scaffold_1253	1938851	1939040
HiC_scaffold_1253	6165000	6175000	0.3586		HiC_scaffold_1257	8600000	8700000	10.0		HiC_scaffold_1253	1939069	1939116
HiC_scaffold_1253	6174000	6184000	0.3459		HiC_scaffold_1257	8700000	8800000	10.0		HiC_scaffold_1253	1939182	1939249
HiC_scaffold_1253	6183000	6193000	0.3533		HiC_scaffold_1257	8800000	8900000	9.0		HiC_scaffold_1253	1939312	1939435
HiC_scaffold_1253	6192000	6202000	0.3814		HiC_scaffold_1257	8900000	9000000	10.0		HiC_scaffold_1253	1939532	1939836
HiC_scaffold_1253	6201000	6211000	0.3565		HiC_scaffold_1257	9000000	9100000	5.0		HiC_scaffold_1253	1942379	1942631
HiC_scaffold_1253	6210000	6220000	0.3002		HiC_scaffold_1257	9100000	9200000	11.0		HiC_scaffold_1253	1943372	1943482
HiC_scaffold_1253	6219000	6229000	0.2668		HiC_scaffold_1257	9200000	9300000	10.0		HiC_scaffold_1253	1943733	1944036
HiC_scaffold_1253	6228000	6238000	0.2987		HiC_scaffold_1257	9300000	9400000	11.0		HiC_scaffold_1253	1944159	1945047
HiC_scaffold_1253	6237000	6247000	0.3252		HiC_scaffold_1257	9400000	9500000	9.0		HiC_scaffold_1253	1945052	1946242
HiC_scaffold_1253	6246000	6256000	0.3202		HiC_scaffold_1257	9500000	9600000	7.0		HiC_scaffold_1253	1946530	1946787
HiC_scaffold_1253	6255000	6265000	0.318		HiC_scaffold_1257	9600000	9700000	11.0		HiC_scaffold_1253	1946837	1946861
HiC_scaffold_1253	6264000	6274000	0.33		HiC_scaffold_1257	9700000	9800000	9.0		HiC_scaffold_1253	1946924	1946982
HiC_scaffold_1253	6273000	6283000	0.3464		HiC_scaffold_1257	9800000	9900000	10.0		HiC_scaffold_1253	1946983	1947022
HiC_scaffold_1253	6282000	6292000	0.3505		HiC_scaffold_1257	9900000	10000000	10.0		HiC_scaffold_1253	1947241	1947362
HiC_scaffold_1253	6291000	6301000	0.3168		HiC_scaffold_1257	10000000	10100000	10.0		HiC_scaffold_1253	1948390	1949283
HiC_scaffold_1253	6300000	6310000	0.3636		HiC_scaffold_1257	10100000	10200000	11.0		HiC_scaffold_1253	1949726	1950080
HiC_scaffold_1253	6309000	6319000	0.3854		HiC_scaffold_1257	10200000	10300000	10.0		HiC_scaffold_1253	1950454	1951764
HiC_scaffold_1253	6318000	6328000	0.3434		HiC_scaffold_1257	10300000	10400000	8.0		HiC_scaffold_1253	1952009	1952356
HiC_scaffold_1253	6327000	6337000	0.3401		HiC_scaffold_1257	10400000	10500000	11.0		HiC_scaffold_1253	1952512	1954117
HiC_scaffold_1253	6336000	6346000	0.3158		HiC_scaffold_1257	10500000	10600000	7.0		HiC_scaffold_1253	1954197	1954334
HiC_scaffold_1253	6345000	6355000	0.3025		HiC_scaffold_1257	10600000	10700000	6.0		HiC_scaffold_1253	1954374	1954595
HiC_scaffold_1253	6354000	6364000	0.3244		HiC_scaffold_1257	10700000	10800000	12.0		HiC_scaffold_1253	1954641	1954770
HiC_scaffold_1253	6363000	6373000	0.3359		HiC_scaffold_1257	10800000	10900000	9.0		HiC_scaffold_1253	1955333	1955434
HiC_scaffold_1253	6372000	6382000	0.3626		HiC_scaffold_1257	10900000	11000000	7.0		HiC_scaffold_1253	1955494	1955666
HiC_scaffold_1253	6381000	6391000	0.3562		HiC_scaffold_1257	11000000	11100000	7.0		HiC_scaffold_1253	1955669	1955709
HiC_scaffold_1253	6390000	6400000	0.3139		HiC_scaffold_1257	11100000	11200000	9.0		HiC_scaffold_1253	1955821	1956176
HiC_scaffold_1253	6399000	6409000	0.2898		HiC_scaffold_1257	11200000	11300000	9.0		HiC_scaffold_1253	1956219	1956734
HiC_scaffold_1253	6408000	6418000	0.3083		HiC_scaffold_1257	11300000	11400000	9.0		HiC_scaffold_1253	1956755	1958622
HiC_scaffold_1253	6417000	6427000	0.3147		HiC_scaffold_1257	11400000	11500000	10.0		HiC_scaffold_1253	1958653	1959603
HiC_scaffold_1253	6426000	6436000	0.3061		HiC_scaffold_1257	11500000	11600000	8.0		HiC_scaffold_1253	1959819	1959971
HiC_scaffold_1253	6435000	6445000	0.3179		HiC_scaffold_1257	11600000	11700000	8.0		HiC_scaffold_1253	1960924	1961217
HiC_scaffold_1253	6444000	6454000	0.331		HiC_scaffold_1257	11700000	11800000	4.0		HiC_scaffold_1253	1961221	1961631
HiC_scaffold_1253	6453000	6463000	0.3355		HiC_scaffold_1257	11800000	11900000	7.0		HiC_scaffold_1253	1961662	1963664
HiC_scaffold_1253	6462000	6472000	0.3051		HiC_scaffold_1257	11900000	12000000	7.0		HiC_scaffold_1253	1963816	1964393
HiC_scaffold_1253	6471000	6481000	0.3209		HiC_scaffold_1257	12000000	12100000	4.0		HiC_scaffold_1253	1964479	1965235
HiC_scaffold_1253	6480000	6490000	0.3275		HiC_scaffold_1257	12100000	12200000	6.0		HiC_scaffold_1253	1965320	1965916
HiC_scaffold_1253	6489000	6499000	0.3099		HiC_scaffold_1257	12200000	12300000	7.0		HiC_scaffold_1253	1966067	1966205
HiC_scaffold_1253	6498000	6508000	0.311		HiC_scaffold_1257	12300000	12400000	4.0		HiC_scaffold_1253	1966489	1966974
HiC_scaffold_1253	6507000	6517000	0.3188		HiC_scaffold_1257	12400000	12500000	4.0		HiC_scaffold_1253	1966976	1967363
HiC_scaffold_1253	6516000	6526000	0.3128		HiC_scaffold_1257	12500000	12600000	7.0		HiC_scaffold_1253	1967852	1967941
HiC_scaffold_1253	6525000	6535000	0.3219		HiC_scaffold_1257	12600000	12700000	7.0		HiC_scaffold_1253	1967942	1968074
HiC_scaffold_1253	6534000	6544000	0.3014		HiC_scaffold_1257	12700000	12800000	5.0		HiC_scaffold_1253	1968075	1968230
HiC_scaffold_1253	6543000	6553000	0.2956		HiC_scaffold_1257	12800000	12900000	7.0		HiC_scaffold_1253	1968236	1968416
HiC_scaffold_1253	6552000	6562000	0.3187		HiC_scaffold_1257	12900000	13000000	8.0		HiC_scaffold_1253	1968834	1968967
HiC_scaffold_1253	6561000	6571000	0.3064		HiC_scaffold_1257	13000000	13100000	3.0		HiC_scaffold_1253	1969139	1969518
HiC_scaffold_1253	6570000	6580000	0.3667		HiC_scaffold_1257	13100000	13200000	5.0		HiC_scaffold_1253	1969533	1969696
HiC_scaffold_1253	6579000	6589000	0.3253		HiC_scaffold_1257	13200000	13300000	4.0		HiC_scaffold_1253	1969862	1970996
HiC_scaffold_1253	6588000	6598000	0.3308		HiC_scaffold_1257	13300000	13400000	7.0		HiC_scaffold_1253	1971111	1971359
HiC_scaffold_1253	6597000	6607000	0.3179		HiC_scaffold_1257	13400000	13500000	9.0		HiC_scaffold_1253	1971362	1975278
HiC_scaffold_1253	6606000	6616000	0.3282		HiC_scaffold_1257	13500000	13600000	11.0		HiC_scaffold_1253	1975288	1975906
HiC_scaffold_1253	6615000	6625000	0.3354		HiC_scaffold_1257	13600000	13700000	16.0		HiC_scaffold_1253	1975908	1976289
HiC_scaffold_1253	6624000	6634000	0.3245		HiC_scaffold_1257	13700000	13800000	8.0		HiC_scaffold_1253	1979678	1979798
HiC_scaffold_1253	6633000	6643000	0.3253		HiC_scaffold_1257	13800000	13900000	11.0		HiC_scaffold_1253	1979901	1979991
HiC_scaffold_1253	6642000	6652000	0.3327		HiC_scaffold_1257	13900000	14000000	9.0		HiC_scaffold_1253	1980211	1980504
HiC_scaffold_1253	6651000	6661000	0.3799		HiC_scaffold_1257	14000000	14100000	11.0		HiC_scaffold_1253	1980524	1980571
HiC_scaffold_1253	6660000	6670000	0.2741		HiC_scaffold_1257	14100000	14200000	15.0		HiC_scaffold_1253	1980572	1980844
HiC_scaffold_1253	6669000	6679000	0.3188		HiC_scaffold_1257	14200000	14300000	4.0		HiC_scaffold_1253	1981045	1981185
HiC_scaffold_1253	6678000	6688000	0.3283		HiC_scaffold_1257	14300000	14400000	9.0		HiC_scaffold_1253	1981200	1981958
HiC_scaffold_1253	6687000	6697000	0.313		HiC_scaffold_1257	14400000	14500000	4.0		HiC_scaffold_1253	1981985	1982419
HiC_scaffold_1253	6696000	6706000	0.3302		HiC_scaffold_1257	14500000	14600000	10.0		HiC_scaffold_1253	1983064	1983104
HiC_scaffold_1253	6705000	6715000	0.3184		HiC_scaffold_1257	14600000	14700000	14.0		HiC_scaffold_1253	1983105	1983477
HiC_scaffold_1253	6714000	6724000	0.3445		HiC_scaffold_1257	14700000	14800000	8.0		HiC_scaffold_1253	1983480	1984049
HiC_scaffold_1253	6723000	6733000	0.3155		HiC_scaffold_1257	14800000	14900000	6.0		HiC_scaffold_1253	1984051	1984763
HiC_scaffold_1253	6732000	6742000	0.371		HiC_scaffold_1257	14900000	15000000	7.0		HiC_scaffold_1253	1984832	1985701
HiC_scaffold_1253	6741000	6751000	0.3207		HiC_scaffold_1257	15000000	15100000	8.0		HiC_scaffold_1253	1985703	1986026
HiC_scaffold_1253	6750000	6760000	0.3019		HiC_scaffold_1257	15100000	15200000	7.0		HiC_scaffold_1253	1986035	1986180
HiC_scaffold_1253	6759000	6769000	0.3222		HiC_scaffold_1257	15200000	15300000	6.0		HiC_scaffold_1253	1986221	1986327
HiC_scaffold_1253	6768000	6778000	0.3038		HiC_scaffold_1257	15300000	15400000	5.0		HiC_scaffold_1253	1986343	1986444
HiC_scaffold_1253	6777000	6787000	0.2984		HiC_scaffold_1257	15400000	15500000	6.0		HiC_scaffold_1253	1986623	1986660
HiC_scaffold_1253	6786000	6796000	0.3154		HiC_scaffold_1257	15500000	15600000	4.0		HiC_scaffold_1253	1986961	1987085
HiC_scaffold_1253	6795000	6805000	0.2943		HiC_scaffold_1257	15600000	15700000	5.0		HiC_scaffold_1253	1987289	1987514
HiC_scaffold_1253	6804000	6814000	0.281		HiC_scaffold_1257	15700000	15800000	4.0		HiC_scaffold_1253	1988032	1988060
HiC_scaffold_1253	6813000	6823000	0.3171		HiC_scaffold_1257	15800000	15900000	5.0		HiC_scaffold_1253	1988083	1989001
HiC_scaffold_1253	6822000	6832000	0.2864		HiC_scaffold_1257	15900000	16000000	6.0		HiC_scaffold_1253	1989002	1995804
HiC_scaffold_1253	6831000	6841000	0.3225		HiC_scaffold_1257	16000000	16100000	10.0		HiC_scaffold_1253	1995805	1999172
HiC_scaffold_1253	6840000	6850000	0.31		HiC_scaffold_1257	16100000	16200000	10.0		HiC_scaffold_1253	1999173	2014679
HiC_scaffold_1253	6849000	6859000	0.3404		HiC_scaffold_1257	16200000	16300000	6.0		HiC_scaffold_1253	2014681	2014835
HiC_scaffold_1253	6858000	6868000	0.3195		HiC_scaffold_1257	16300000	16400000	4.0		HiC_scaffold_1253	2015956	2016197
HiC_scaffold_1253	6867000	6877000	0.2951		HiC_scaffold_1257	16400000	16500000	10.0		HiC_scaffold_1253	2016198	2016520
HiC_scaffold_1253	6876000	6886000	0.3144		HiC_scaffold_1257	16500000	16600000	5.0		HiC_scaffold_1253	2016527	2016931
HiC_scaffold_1253	6885000	6895000	0.2959		HiC_scaffold_1257	16600000	16700000	5.0		HiC_scaffold_1253	2016945	2017035
HiC_scaffold_1253	6894000	6904000	0.2929		HiC_scaffold_1257	16700000	16800000	7.0		HiC_scaffold_1253	2017036	2020510
HiC_scaffold_1253	6903000	6913000	0.2907		HiC_scaffold_1257	16800000	16900000	9.0		HiC_scaffold_1253	2020511	2021251
HiC_scaffold_1253	6912000	6922000	0.3586		HiC_scaffold_1257	16900000	17000000	9.0		HiC_scaffold_1253	2022155	2022703
HiC_scaffold_1253	6921000	6931000	0.3135		HiC_scaffold_1257	17000000	17100000	11.0		HiC_scaffold_1253	2022704	2023108
HiC_scaffold_1253	6930000	6940000	0.3072		HiC_scaffold_1257	17100000	17200000	10.0		HiC_scaffold_1253	2023113	2023921
HiC_scaffold_1253	6939000	6949000	0.3377		HiC_scaffold_1257	17200000	17300000	10.0		HiC_scaffold_1253	2023924	2024068
HiC_scaffold_1253	6948000	6958000	0.3037		HiC_scaffold_1257	17300000	17400000	13.0		HiC_scaffold_1253	2024277	2028361
HiC_scaffold_1253	6957000	6967000	0.3268		HiC_scaffold_1257	17400000	17500000	10.0		HiC_scaffold_1253	2028365	2029222
HiC_scaffold_1253	6966000	6976000	0.3136		HiC_scaffold_1257	17500000	17600000	9.0		HiC_scaffold_1253	2029738	2029860
HiC_scaffold_1253	6975000	6985000	0.2899		HiC_scaffold_1257	17600000	17700000	7.0		HiC_scaffold_1253	2030572	2030673
HiC_scaffold_1253	6984000	6994000	0.3065		HiC_scaffold_1257	17700000	17800000	10.0		HiC_scaffold_1253	2030874	2031265
HiC_scaffold_1253	6993000	7003000	0.3157		HiC_scaffold_1257	17800000	17900000	9.0		HiC_scaffold_1253	2031329	2031509
HiC_scaffold_1253	7002000	7012000	0.3468		HiC_scaffold_1257	17900000	18000000	8.0		HiC_scaffold_1253	2031883	2031997
HiC_scaffold_1253	7011000	7021000	0.443		HiC_scaffold_1257	18000000	18100000	7.0		HiC_scaffold_1253	2032416	2032455
HiC_scaffold_1253	7020000	7030000	0.3633		HiC_scaffold_1257	18100000	18200000	11.0		HiC_scaffold_1253	2032469	2032629
HiC_scaffold_1253	7029000	7039000	0.3019		HiC_scaffold_1257	18200000	18300000	9.0		HiC_scaffold_1253	2032695	2032850
HiC_scaffold_1253	7038000	7048000	0.3365		HiC_scaffold_1257	18300000	18400000	9.0		HiC_scaffold_1253	2033489	2033694
HiC_scaffold_1253	7047000	7057000	0.3437		HiC_scaffold_1257	18400000	18500000	10.0		HiC_scaffold_1253	2033945	2034082
HiC_scaffold_1253	7056000	7066000	0.3304		HiC_scaffold_1257	18500000	18600000	13.0		HiC_scaffold_1253	2034150	2034293
HiC_scaffold_1253	7065000	7075000	0.3478		HiC_scaffold_1257	18600000	18700000	11.0		HiC_scaffold_1253	2034357	2034535
HiC_scaffold_1253	7074000	7084000	0.3261		HiC_scaffold_1257	18700000	18800000	12.0		HiC_scaffold_1253	2034575	2034752
HiC_scaffold_1253	7083000	7093000	0.3079		HiC_scaffold_1257	18800000	18900000	12.0		HiC_scaffold_1253	2034829	2034880
HiC_scaffold_1253	7092000	7102000	0.3172		HiC_scaffold_1257	18900000	19000000	15.0		HiC_scaffold_1253	2035057	2035212
HiC_scaffold_1253	7101000	7111000	0.3208		HiC_scaffold_1257	19000000	19100000	11.0		HiC_scaffold_1253	2035540	2035720
HiC_scaffold_1253	7110000	7120000	0.2899		HiC_scaffold_1257	19100000	19200000	13.0		HiC_scaffold_1253	2036172	2036666
HiC_scaffold_1253	7119000	7129000	0.2679		HiC_scaffold_1257	19200000	19300000	7.0		HiC_scaffold_1253	2036673	2036823
HiC_scaffold_1253	7128000	7138000	0.2922		HiC_scaffold_1257	19300000	19400000	15.0		HiC_scaffold_1253	2036990	2037137
HiC_scaffold_1253	7137000	7147000	0.3562		HiC_scaffold_1257	19400000	19500000	9.0		HiC_scaffold_1253	2037138	2037154
HiC_scaffold_1253	7146000	7156000	0.2904		HiC_scaffold_1257	19500000	19600000	11.0		HiC_scaffold_1253	2037311	2037435
HiC_scaffold_1253	7155000	7165000	0.2896		HiC_scaffold_1257	19600000	19700000	14.0		HiC_scaffold_1253	2039609	2039776
HiC_scaffold_1253	7164000	7174000	0.2751		HiC_scaffold_1257	19700000	19800000	11.0		HiC_scaffold_1253	2041725	2041766
HiC_scaffold_1253	7173000	7183000	0.3382		HiC_scaffold_1257	19800000	19900000	13.0		HiC_scaffold_1253	2041841	2041885
HiC_scaffold_1253	7182000	7192000	0.2934		HiC_scaffold_1257	19900000	20000000	14.0		HiC_scaffold_1253	2042269	2042448
HiC_scaffold_1253	7191000	7201000	0.3462		HiC_scaffold_1257	20000000	20100000	10.0		HiC_scaffold_1253	2042568	2043114
HiC_scaffold_1253	7200000	7210000	0.3057		HiC_scaffold_1257	20100000	20200000	6.0		HiC_scaffold_1253	2043291	2043343
HiC_scaffold_1253	7209000	7219000	0.3208		HiC_scaffold_1257	20200000	20300000	9.0		HiC_scaffold_1253	2043820	2043901
HiC_scaffold_1253	7218000	7228000	0.2844		HiC_scaffold_1257	20300000	20400000	14.0		HiC_scaffold_1253	2044231	2044476
HiC_scaffold_1253	7227000	7237000	0.3067		HiC_scaffold_1257	20400000	20500000	9.0		HiC_scaffold_1253	2044547	2044604
HiC_scaffold_1253	7236000	7246000	0.2961		HiC_scaffold_1257	20500000	20600000	14.0		HiC_scaffold_1253	2044982	2045302
HiC_scaffold_1253	7245000	7255000	0.2698		HiC_scaffold_1257	20600000	20700000	13.0		HiC_scaffold_1253	2045645	2045697
HiC_scaffold_1253	7254000	7264000	0.305		HiC_scaffold_1257	20700000	20800000	14.0		HiC_scaffold_1253	2046103	2046387
HiC_scaffold_1253	7263000	7273000	0.2556		HiC_scaffold_1257	20800000	20900000	15.0		HiC_scaffold_1253	2046399	2046585
HiC_scaffold_1253	7272000	7282000	0.3147		HiC_scaffold_1257	20900000	21000000	16.0		HiC_scaffold_1253	2046748	2046937
HiC_scaffold_1253	7281000	7291000	0.3405		HiC_scaffold_1257	21000000	21100000	13.0		HiC_scaffold_1253	2047262	2047686
HiC_scaffold_1253	7290000	7300000	0.2843		HiC_scaffold_1257	21100000	21200000	11.0		HiC_scaffold_1253	2047932	2047944
HiC_scaffold_1253	7299000	7309000	0.2823		HiC_scaffold_1257	21200000	21300000	21.0		HiC_scaffold_1253	2047945	2047998
HiC_scaffold_1253	7308000	7318000	0.3562		HiC_scaffold_1257	21300000	21400000	12.0		HiC_scaffold_1253	2047999	2048114
HiC_scaffold_1253	7317000	7327000	0.3222		HiC_scaffold_1257	21400000	21500000	14.0		HiC_scaffold_1253	2048377	2048610
HiC_scaffold_1253	7326000	7336000	0.3204		HiC_scaffold_1257	21500000	21600000	13.0		HiC_scaffold_1253	2048619	2049352
HiC_scaffold_1253	7335000	7345000	0.2869		HiC_scaffold_1257	21600000	21700000	15.0		HiC_scaffold_1253	2049353	2049636
HiC_scaffold_1253	7344000	7354000	0.3195		HiC_scaffold_1257	21700000	21800000	9.0		HiC_scaffold_1253	2049707	2050052
HiC_scaffold_1253	7353000	7363000	0.3665		HiC_scaffold_1257	21800000	21900000	16.0		HiC_scaffold_1253	2050324	2050381
HiC_scaffold_1253	7362000	7372000	0.3526		HiC_scaffold_1257	21900000	22000000	10.0		HiC_scaffold_1253	2050849	2050989
HiC_scaffold_1253	7371000	7381000	0.3101		HiC_scaffold_1257	22000000	22100000	9.0		HiC_scaffold_1253	2051578	2051617
HiC_scaffold_1253	7380000	7390000	0.2831		HiC_scaffold_1257	22100000	22200000	7.0		HiC_scaffold_1253	2052026	2052189
HiC_scaffold_1253	7389000	7399000	0.3025		HiC_scaffold_1257	22200000	22300000	7.0		HiC_scaffold_1253	2052190	2052209
HiC_scaffold_1253	7398000	7408000	0.2753		HiC_scaffold_1257	22300000	22400000	11.0		HiC_scaffold_1253	2052334	2052618
HiC_scaffold_1253	7407000	7417000	0.2837		HiC_scaffold_1257	22400000	22500000	16.0		HiC_scaffold_1253	2052619	2052938
HiC_scaffold_1253	7416000	7426000	0.3293		HiC_scaffold_1257	22500000	22600000	12.0		HiC_scaffold_1253	2053260	2053456
HiC_scaffold_1253	7425000	7435000	0.2866		HiC_scaffold_1257	22600000	22700000	20.0		HiC_scaffold_1253	2053473	2053901
HiC_scaffold_1253	7434000	7444000	0.3455		HiC_scaffold_1257	22700000	22800000	19.0		HiC_scaffold_1253	2053941	2054026
HiC_scaffold_1253	7443000	7453000	0.3247		HiC_scaffold_1257	22800000	22900000	14.0		HiC_scaffold_1253	2054034	2054177
HiC_scaffold_1253	7452000	7462000	0.3562		HiC_scaffold_1257	22900000	23000000	15.0		HiC_scaffold_1253	2054191	2054322
HiC_scaffold_1253	7461000	7471000	0.2724		HiC_scaffold_1258	400000	500000	4.0		HiC_scaffold_1253	2054589	2054750
HiC_scaffold_1253	7470000	7480000	0.2786		HiC_scaffold_1258	500000	600000	4.0		HiC_scaffold_1253	2055147	2055523
HiC_scaffold_1253	7479000	7489000	0.2682		HiC_scaffold_1258	600000	700000	5.0		HiC_scaffold_1253	2055712	2055868
HiC_scaffold_1253	7488000	7498000	0.3003		HiC_scaffold_1258	700000	800000	6.0		HiC_scaffold_1253	2055869	2056408
HiC_scaffold_1253	7497000	7507000	0.334		HiC_scaffold_1258	800000	900000	3.0		HiC_scaffold_1253	2056422	2056476
HiC_scaffold_1253	7506000	7516000	0.2962		HiC_scaffold_1258	900000	1000000	4.0		HiC_scaffold_1253	2058758	2059208
HiC_scaffold_1253	7515000	7525000	0.3282		HiC_scaffold_1258	1000000	1100000	1.0		HiC_scaffold_1253	2059209	2059967
HiC_scaffold_1253	7524000	7534000	0.3023		HiC_scaffold_1258	1100000	1200000	3.0		HiC_scaffold_1253	2059968	2060728
HiC_scaffold_1253	7533000	7543000	0.3433		HiC_scaffold_1258	1200000	1300000	2.0		HiC_scaffold_1253	2060739	2062531
HiC_scaffold_1253	7542000	7552000	0.3771		HiC_scaffold_1258	1300000	1400000	3.0		HiC_scaffold_1253	2062695	2063049
HiC_scaffold_1253	7551000	7561000	0.3203		HiC_scaffold_1258	1400000	1500000	4.0		HiC_scaffold_1253	2063050	2063640
HiC_scaffold_1253	7560000	7570000	0.3416		HiC_scaffold_1258	1500000	1600000	4.0		HiC_scaffold_1253	2063641	2063802
HiC_scaffold_1253	7569000	7579000	0.3287		HiC_scaffold_1258	1600000	1700000	5.0		HiC_scaffold_1253	2063811	2064089
HiC_scaffold_1253	7578000	7588000	0.2684		HiC_scaffold_1258	1700000	1800000	6.0		HiC_scaffold_1253	2064091	2076311
HiC_scaffold_1253	7587000	7597000	0.2775		HiC_scaffold_1258	1800000	1900000	8.0		HiC_scaffold_1253	2076313	2076660
HiC_scaffold_1253	7596000	7606000	0.2662		HiC_scaffold_1258	1900000	2000000	8.0		HiC_scaffold_1253	2076668	2076733
HiC_scaffold_1253	7605000	7615000	0.2915		HiC_scaffold_1258	2000000	2100000	4.0		HiC_scaffold_1253	2076894	2076930
HiC_scaffold_1253	7614000	7624000	0.296		HiC_scaffold_1258	2100000	2200000	9.0		HiC_scaffold_1253	2076990	2077016
HiC_scaffold_1253	7623000	7633000	0.3249		HiC_scaffold_1258	2200000	2300000	5.0		HiC_scaffold_1253	2077073	2077210
HiC_scaffold_1253	7632000	7642000	0.3381		HiC_scaffold_1258	2300000	2400000	6.0		HiC_scaffold_1253	2077217	2079489
HiC_scaffold_1253	7641000	7651000	0.2653		HiC_scaffold_1258	2400000	2500000	10.0		HiC_scaffold_1253	2079539	2079564
HiC_scaffold_1253	7650000	7660000	0.3562		HiC_scaffold_1258	2500000	2600000	4.0		HiC_scaffold_1253	2079566	2082251
HiC_scaffold_1253	7659000	7669000	0.2812		HiC_scaffold_1258	2600000	2700000	10.0		HiC_scaffold_1253	2082295	2082465
HiC_scaffold_1253	7668000	7678000	0.3474		HiC_scaffold_1258	2700000	2800000	6.0		HiC_scaffold_1253	2082641	2083094
HiC_scaffold_1253	7677000	7687000	0.3071		HiC_scaffold_1258	2800000	2900000	5.0		HiC_scaffold_1253	2083181	2083269
HiC_scaffold_1253	7686000	7696000	0.2579		HiC_scaffold_1258	2900000	3000000	4.0		HiC_scaffold_1253	2083384	2083717
HiC_scaffold_1253	7695000	7705000	0.3019		HiC_scaffold_1258	3000000	3100000	4.0		HiC_scaffold_1253	2083733	2085144
HiC_scaffold_1253	7704000	7714000	0.3117		HiC_scaffold_1258	3100000	3200000	7.0		HiC_scaffold_1253	2085436	2085844
HiC_scaffold_1253	7713000	7723000	0.3272		HiC_scaffold_1258	3200000	3300000	7.0		HiC_scaffold_1253	2085905	2086783
HiC_scaffold_1253	7722000	7732000	0.3025		HiC_scaffold_1258	3300000	3400000	10.0		HiC_scaffold_1253	2086920	2087003
HiC_scaffold_1253	7731000	7741000	0.3222		HiC_scaffold_1258	3400000	3500000	6.0		HiC_scaffold_1253	2088202	2088241
HiC_scaffold_1253	7740000	7750000	0.3548		HiC_scaffold_1258	3500000	3600000	4.0		HiC_scaffold_1253	2088277	2088300
HiC_scaffold_1253	7749000	7759000	0.3073		HiC_scaffold_1258	3600000	3700000	4.0		HiC_scaffold_1253	2088363	2089473
HiC_scaffold_1253	7758000	7768000	0.3703		HiC_scaffold_1258	3700000	3800000	8.0		HiC_scaffold_1253	2089498	2089568
HiC_scaffold_1253	7767000	7777000	0.3178		HiC_scaffold_1258	3800000	3900000	7.0		HiC_scaffold_1253	2089600	2093144
HiC_scaffold_1253	7776000	7786000	0.2831		HiC_scaffold_1258	3900000	4000000	12.0		HiC_scaffold_1253	2093171	2094519
HiC_scaffold_1253	7785000	7795000	0.3359		HiC_scaffold_1258	4000000	4100000	5.0		HiC_scaffold_1253	2094535	2097369
HiC_scaffold_1253	7794000	7804000	0.313		HiC_scaffold_1258	4100000	4200000	8.0		HiC_scaffold_1253	2097376	2098540
HiC_scaffold_1253	7803000	7813000	0.3178		HiC_scaffold_1258	4200000	4300000	9.0		HiC_scaffold_1253	2098577	2098748
HiC_scaffold_1253	7812000	7822000	0.2803		HiC_scaffold_1258	4300000	4400000	5.0		HiC_scaffold_1253	2101011	2101459
HiC_scaffold_1253	7821000	7831000	0.3025		HiC_scaffold_1258	4400000	4500000	7.0		HiC_scaffold_1253	2101460	2102082
HiC_scaffold_1253	7830000	7840000	0.3062		HiC_scaffold_1258	4500000	4600000	5.0		HiC_scaffold_1253	2102083	2102648
HiC_scaffold_1253	7839000	7849000	0.303		HiC_scaffold_1258	4600000	4700000	8.0		HiC_scaffold_1253	2102741	2103963
HiC_scaffold_1253	7848000	7858000	0.3068		HiC_scaffold_1258	4700000	4800000	8.0		HiC_scaffold_1253	2103992	2104171
HiC_scaffold_1253	7857000	7867000	0.3072		HiC_scaffold_1258	4800000	4900000	2.0		HiC_scaffold_1253	2104175	2108649
HiC_scaffold_1253	7866000	7876000	0.2734		HiC_scaffold_1258	4900000	5000000	6.0		HiC_scaffold_1253	2108759	2109070
HiC_scaffold_1253	7875000	7885000	0.2683		HiC_scaffold_1258	5000000	5100000	8.0		HiC_scaffold_1253	2109071	2110235
HiC_scaffold_1253	7884000	7894000	0.3073		HiC_scaffold_1258	5100000	5200000	3.0		HiC_scaffold_1253	2110238	2110809
HiC_scaffold_1253	7893000	7903000	0.3353		HiC_scaffold_1258	5200000	5300000	10.0		HiC_scaffold_1253	2110822	2114215
HiC_scaffold_1253	7902000	7912000	0.2801		HiC_scaffold_1258	5300000	5400000	8.0		HiC_scaffold_1253	2114218	2114409
HiC_scaffold_1253	7911000	7921000	0.3236		HiC_scaffold_1258	5400000	5500000	7.0		HiC_scaffold_1253	2114411	2121527
HiC_scaffold_1253	7920000	7930000	0.2974		HiC_scaffold_1258	5500000	5600000	7.0		HiC_scaffold_1253	2121528	2122379
HiC_scaffold_1253	7929000	7939000	0.3209		HiC_scaffold_1258	5600000	5700000	10.0		HiC_scaffold_1253	2122390	2122686
HiC_scaffold_1253	7938000	7948000	0.3488		HiC_scaffold_1258	5700000	5800000	8.0		HiC_scaffold_1253	2123261	2123266
HiC_scaffold_1253	7947000	7957000	0.2745		HiC_scaffold_1258	5800000	5900000	9.0		HiC_scaffold_1253	2123267	2123297
HiC_scaffold_1253	7956000	7966000	0.3078		HiC_scaffold_1258	5900000	6000000	9.0		HiC_scaffold_1253	2123298	2123325
HiC_scaffold_1253	7965000	7975000	0.3068		HiC_scaffold_1258	6000000	6100000	8.0		HiC_scaffold_1253	2123543	2123863
HiC_scaffold_1253	7974000	7984000	0.3359		HiC_scaffold_1258	6100000	6200000	5.0		HiC_scaffold_1253	2123980	2124006
HiC_scaffold_1253	7983000	7993000	0.3153		HiC_scaffold_1258	6200000	6300000	10.0		HiC_scaffold_1253	2124282	2124385
HiC_scaffold_1253	7992000	8002000	0.2859		HiC_scaffold_1258	6300000	6400000	12.0		HiC_scaffold_1253	2124622	2124787
HiC_scaffold_1253	8001000	8011000	0.3134		HiC_scaffold_1258	6400000	6500000	8.0		HiC_scaffold_1253	2124823	2124917
HiC_scaffold_1253	8010000	8020000	0.3125		HiC_scaffold_1258	6500000	6600000	11.0		HiC_scaffold_1253	2124920	2125125
HiC_scaffold_1253	8019000	8029000	0.3065		HiC_scaffold_1258	6600000	6700000	9.0		HiC_scaffold_1253	2125187	2125393
HiC_scaffold_1253	8028000	8038000	0.3409		HiC_scaffold_1258	6700000	6800000	8.0		HiC_scaffold_1253	2125810	2125907
HiC_scaffold_1253	8037000	8047000	0.3191		HiC_scaffold_1258	6800000	6900000	10.0		HiC_scaffold_1253	2125992	2126329
HiC_scaffold_1253	8046000	8056000	0.3326		HiC_scaffold_1258	6900000	7000000	10.0		HiC_scaffold_1253	2128171	2128263
HiC_scaffold_1253	8055000	8065000	0.3309		HiC_scaffold_1258	7000000	7100000	12.0		HiC_scaffold_1253	2128742	2129853
HiC_scaffold_1253	8064000	8074000	0.3402		HiC_scaffold_1258	7100000	7200000	9.0		HiC_scaffold_1253	2129945	2130061
HiC_scaffold_1253	8073000	8083000	0.3214		HiC_scaffold_1258	7200000	7300000	10.0		HiC_scaffold_1253	2130304	2131501
HiC_scaffold_1253	8082000	8092000	0.2873		HiC_scaffold_1258	7300000	7400000	11.0		HiC_scaffold_1253	2131557	2132021
HiC_scaffold_1253	8091000	8101000	0.3198		HiC_scaffold_1258	7400000	7500000	9.0		HiC_scaffold_1253	2132052	2132087
HiC_scaffold_1253	8100000	8110000	0.3103		HiC_scaffold_1258	7500000	7600000	11.0		HiC_scaffold_1253	2135064	2135075
HiC_scaffold_1253	8109000	8119000	0.3039		HiC_scaffold_1258	7600000	7700000	8.0		HiC_scaffold_1253	2135076	2135101
HiC_scaffold_1253	8118000	8128000	0.2921		HiC_scaffold_1258	7700000	7800000	13.0		HiC_scaffold_1253	2135102	2135117
HiC_scaffold_1253	8127000	8137000	0.2673		HiC_scaffold_1258	7800000	7900000	13.0		HiC_scaffold_1253	2135127	2135349
HiC_scaffold_1253	8136000	8146000	0.3306		HiC_scaffold_1258	7900000	8000000	8.0		HiC_scaffold_1253	2135358	2135394
HiC_scaffold_1253	8145000	8155000	0.3232		HiC_scaffold_1258	8000000	8100000	8.0		HiC_scaffold_1253	2135426	2135632
HiC_scaffold_1253	8154000	8164000	0.3435		HiC_scaffold_1258	8100000	8200000	11.0		HiC_scaffold_1253	2135635	2135767
HiC_scaffold_1253	8163000	8173000	0.324		HiC_scaffold_1258	8200000	8300000	7.0		HiC_scaffold_1253	2135805	2137296
HiC_scaffold_1253	8172000	8182000	0.3227		HiC_scaffold_1258	8300000	8400000	11.0		HiC_scaffold_1253	2137297	2143758
HiC_scaffold_1253	8181000	8191000	0.3451		HiC_scaffold_1258	8400000	8500000	13.0		HiC_scaffold_1253	2143759	2147833
HiC_scaffold_1253	8190000	8200000	0.433		HiC_scaffold_1258	8500000	8600000	9.0		HiC_scaffold_1253	2147834	2149132
HiC_scaffold_1253	8199000	8209000	0.3491		HiC_scaffold_1258	8600000	8700000	19.0		HiC_scaffold_1253	2149146	2149852
HiC_scaffold_1253	8208000	8218000	0.3036		HiC_scaffold_1258	8700000	8800000	17.0		HiC_scaffold_1253	2149952	2150064
HiC_scaffold_1253	8217000	8227000	0.3131		HiC_scaffold_1258	8800000	8900000	13.0		HiC_scaffold_1253	2150572	2150650
HiC_scaffold_1253	8226000	8236000	0.3114		HiC_scaffold_1258	8900000	9000000	9.0		HiC_scaffold_1253	2151472	2151544
HiC_scaffold_1253	8235000	8245000	0.3681		HiC_scaffold_1258	9000000	9100000	14.0		HiC_scaffold_1253	2151787	2152007
HiC_scaffold_1253	8244000	8254000	0.3317		HiC_scaffold_1258	9100000	9200000	8.0		HiC_scaffold_1253	2152818	2152871
HiC_scaffold_1253	8253000	8263000	0.2883		HiC_scaffold_1258	9200000	9300000	11.0		HiC_scaffold_1253	2152927	2153155
HiC_scaffold_1253	8262000	8272000	0.3125		HiC_scaffold_1258	9300000	9400000	9.0		HiC_scaffold_1253	2153256	2153475
HiC_scaffold_1253	8271000	8281000	0.2846		HiC_scaffold_1258	9400000	9500000	10.0		HiC_scaffold_1253	2154289	2154623
HiC_scaffold_1253	8280000	8290000	0.2913		HiC_scaffold_1258	9500000	9600000	7.0		HiC_scaffold_1253	2154716	2154911
HiC_scaffold_1253	8289000	8299000	0.4292		HiC_scaffold_1258	9600000	9700000	11.0		HiC_scaffold_1253	2155757	2156091
HiC_scaffold_1253	8298000	8308000	0.4284		HiC_scaffold_1258	9700000	9800000	8.0		HiC_scaffold_1253	2156182	2158048
HiC_scaffold_1253	8307000	8317000	0.386		HiC_scaffold_1258	9800000	9900000	11.0		HiC_scaffold_1253	2158066	2158431
HiC_scaffold_1253	8316000	8326000	0.3872		HiC_scaffold_1258	9900000	10000000	16.0		HiC_scaffold_1253	2159242	2159270
HiC_scaffold_1253	8325000	8335000	0.3687		HiC_scaffold_1258	10000000	10100000	13.0		HiC_scaffold_1253	2159661	2160206
HiC_scaffold_1253	8334000	8344000	0.3723		HiC_scaffold_1258	10100000	10200000	13.0		HiC_scaffold_1253	2160214	2161043
HiC_scaffold_1253	8343000	8353000	0.376		HiC_scaffold_1258	10200000	10300000	17.0		HiC_scaffold_1253	2161074	2161231
HiC_scaffold_1253	8352000	8362000	0.3581		HiC_scaffold_1258	10300000	10400000	11.0		HiC_scaffold_1253	2161232	2161745
HiC_scaffold_1253	8361000	8371000	0.3376		HiC_scaffold_1258	10400000	10500000	9.0		HiC_scaffold_1253	2161752	2161843
HiC_scaffold_1253	8370000	8380000	0.3549		HiC_scaffold_1258	10500000	10600000	9.0		HiC_scaffold_1253	2162307	2162852
HiC_scaffold_1253	8379000	8389000	0.3971		HiC_scaffold_1258	10600000	10700000	14.0		HiC_scaffold_1253	2162859	2162946
HiC_scaffold_1253	8388000	8398000	0.355		HiC_scaffold_1258	10700000	10800000	19.0		HiC_scaffold_1253	2163237	2164385
HiC_scaffold_1253	8397000	8407000	0.3682		HiC_scaffold_1258	10800000	10900000	17.0		HiC_scaffold_1253	2164386	2165241
HiC_scaffold_1253	8406000	8416000	0.3673		HiC_scaffold_1258	10900000	11000000	14.0		HiC_scaffold_1253	2166113	2166897
HiC_scaffold_1253	8415000	8425000	0.3512		HiC_scaffold_1258	11000000	11100000	16.0		HiC_scaffold_1253	2167108	2168752
HiC_scaffold_1253	8424000	8434000	0.3228		HiC_scaffold_1258	11100000	11200000	19.0		HiC_scaffold_1253	2168766	2169164
HiC_scaffold_1253	8433000	8443000	0.3044		HiC_scaffold_1258	11200000	11300000	20.0		HiC_scaffold_1253	2169166	2169707
HiC_scaffold_1253	8442000	8452000	0.3297		HiC_scaffold_1258	11300000	11400000	11.0		HiC_scaffold_1253	2169708	2171092
HiC_scaffold_1253	8451000	8461000	0.3395		HiC_scaffold_1258	11400000	11500000	16.0		HiC_scaffold_1253	2171123	2171790
HiC_scaffold_1253	8460000	8470000	0.3806		HiC_scaffold_1258	11500000	11600000	21.0		HiC_scaffold_1253	2171792	2172197
HiC_scaffold_1253	8469000	8479000	0.3966		HiC_scaffold_1258	11600000	11700000	16.0		HiC_scaffold_1253	2172209	2173746
HiC_scaffold_1253	8478000	8488000	0.377		HiC_scaffold_1258	11700000	11800000	19.0		HiC_scaffold_1253	2174006	2174190
HiC_scaffold_1253	8487000	8497000	0.3737		HiC_scaffold_1258	11800000	11900000	19.0		HiC_scaffold_1253	2174390	2174483
HiC_scaffold_1253	8496000	8506000	0.3545		HiC_scaffold_1258	11900000	12000000	16.0		HiC_scaffold_1253	2174522	2175733
HiC_scaffold_1253	8505000	8515000	0.3555		HiC_scaffold_1258	12000000	12100000	18.0		HiC_scaffold_1253	2176132	2176669
HiC_scaffold_1253	8514000	8524000	0.395		HiC_scaffold_1258	12100000	12200000	18.0		HiC_scaffold_1253	2176956	2176985
HiC_scaffold_1253	8523000	8533000	0.3647		HiC_scaffold_1258	12200000	12300000	16.0		HiC_scaffold_1253	2177184	2177378
HiC_scaffold_1253	8532000	8542000	0.3312		HiC_scaffold_1258	12300000	12400000	17.0		HiC_scaffold_1253	2177399	2177882
HiC_scaffold_1253	8541000	8551000	0.3484		HiC_scaffold_1258	12400000	12500000	21.0		HiC_scaffold_1253	2178119	2178340
HiC_scaffold_1253	8550000	8560000	0.3538		HiC_scaffold_1258	12500000	12600000	13.0		HiC_scaffold_1253	2179716	2179826
HiC_scaffold_1253	8559000	8569000	0.2956		HiC_scaffold_1258	12600000	12700000	16.0		HiC_scaffold_1253	2180010	2180410
HiC_scaffold_1253	8568000	8578000	0.3776		HiC_scaffold_1258	12700000	12800000	8.0		HiC_scaffold_1253	2180782	2180795
HiC_scaffold_1253	8577000	8587000	0.3526		HiC_scaffold_1258	12800000	12900000	12.0		HiC_scaffold_1253	2180796	2180986
HiC_scaffold_1253	8586000	8596000	0.3094		HiC_scaffold_1258	12900000	13000000	17.0		HiC_scaffold_1253	2181739	2181927
HiC_scaffold_1253	8595000	8605000	0.3438		HiC_scaffold_1258	13000000	13100000	16.0		HiC_scaffold_1253	2181928	2182010
HiC_scaffold_1253	8604000	8614000	0.3312		HiC_scaffold_1258	13100000	13200000	11.0		HiC_scaffold_1253	2182113	2182140
HiC_scaffold_1253	8613000	8623000	0.3744		HiC_scaffold_1258	13200000	13300000	12.0		HiC_scaffold_1253	2182369	2187013
HiC_scaffold_1253	8622000	8632000	0.3369		HiC_scaffold_1258	13300000	13400000	11.0		HiC_scaffold_1253	2187116	2187146
HiC_scaffold_1253	8631000	8641000	0.2612		HiC_scaffold_1258	13400000	13500000	15.0		HiC_scaffold_1253	2187386	2187497
HiC_scaffold_1253	8640000	8650000	0.2885		HiC_scaffold_1258	13500000	13600000	11.0		HiC_scaffold_1253	2188012	2188321
HiC_scaffold_1253	8649000	8659000	0.3439		HiC_scaffold_1258	13600000	13700000	12.0		HiC_scaffold_1253	2188405	2188620
HiC_scaffold_1253	8658000	8668000	0.3161		HiC_scaffold_1258	13700000	13800000	8.0		HiC_scaffold_1253	2190577	2190732
HiC_scaffold_1253	8667000	8677000	0.3399		HiC_scaffold_1258	13800000	13900000	9.0		HiC_scaffold_1253	2190967	2191177
HiC_scaffold_1253	8676000	8686000	0.3764		HiC_scaffold_1258	13900000	14000000	9.0		HiC_scaffold_1253	2192695	2192800
HiC_scaffold_1253	8685000	8695000	0.3455		HiC_scaffold_1258	14000000	14100000	11.0		HiC_scaffold_1253	2192801	2192960
HiC_scaffold_1253	8694000	8704000	0.3475		HiC_scaffold_1258	14100000	14200000	10.0		HiC_scaffold_1253	2192961	2193049
HiC_scaffold_1253	8703000	8713000	0.3628		HiC_scaffold_1258	14200000	14300000	12.0		HiC_scaffold_1253	2193483	2193768
HiC_scaffold_1253	8712000	8722000	0.3384		HiC_scaffold_1258	14300000	14400000	10.0		HiC_scaffold_1253	2193789	2194257
HiC_scaffold_1253	8721000	8731000	0.3486		HiC_scaffold_1258	14400000	14500000	15.0		HiC_scaffold_1253	2194300	2194791
HiC_scaffold_1253	8730000	8740000	0.3505		HiC_scaffold_1258	14500000	14600000	8.0		HiC_scaffold_1253	2195142	2195495
HiC_scaffold_1253	8739000	8749000	0.3244		HiC_scaffold_1258	14600000	14700000	4.0		HiC_scaffold_1253	2195573	2195754
HiC_scaffold_1253	8748000	8758000	0.4022		HiC_scaffold_1258	14700000	14800000	8.0		HiC_scaffold_1253	2196170	2196240
HiC_scaffold_1253	8757000	8767000	0.377		HiC_scaffold_1258	14800000	14900000	9.0		HiC_scaffold_1253	2196404	2196796
HiC_scaffold_1253	8766000	8776000	0.3155		HiC_scaffold_1258	14900000	15000000	11.0		HiC_scaffold_1253	2196807	2198390
HiC_scaffold_1253	8775000	8785000	0.3795		HiC_scaffold_1258	15000000	15100000	7.0		HiC_scaffold_1253	2198398	2199645
HiC_scaffold_1253	8784000	8794000	0.3429		HiC_scaffold_1258	15100000	15200000	1.0		HiC_scaffold_1253	2199690	2202187
HiC_scaffold_1253	8793000	8803000	0.3656		HiC_scaffold_1258	15200000	15300000	5.0		HiC_scaffold_1253	2202189	2202349
HiC_scaffold_1253	8802000	8812000	0.3577		HiC_scaffold_1258	15300000	15400000	5.0		HiC_scaffold_1253	2203392	2205847
HiC_scaffold_1253	8811000	8821000	0.3647		HiC_scaffold_1258	15400000	15500000	12.0		HiC_scaffold_1253	2205848	2206202
HiC_scaffold_1253	8820000	8830000	0.3496		HiC_scaffold_1258	15500000	15600000	11.0		HiC_scaffold_1253	2206260	2206553
HiC_scaffold_1253	8829000	8839000	0.3769		HiC_scaffold_1258	15600000	15700000	9.0		HiC_scaffold_1253	2206554	2206640
HiC_scaffold_1253	8838000	8848000	0.3688		HiC_scaffold_1258	15700000	15800000	9.0		HiC_scaffold_1253	2206641	2206741
HiC_scaffold_1253	8847000	8857000	0.3434		HiC_scaffold_1258	15800000	15900000	3.0		HiC_scaffold_1253	2206877	2207315
HiC_scaffold_1253	8856000	8866000	0.3621		HiC_scaffold_1258	15900000	16000000	11.0		HiC_scaffold_1253	2207342	2208116
HiC_scaffold_1253	8865000	8875000	0.3689		HiC_scaffold_1258	16000000	16100000	7.0		HiC_scaffold_1253	2208172	2209463
HiC_scaffold_1253	8874000	8884000	0.3268		HiC_scaffold_1258	16100000	16200000	8.0		HiC_scaffold_1253	2209464	2210416
HiC_scaffold_1253	8883000	8893000	0.3203		HiC_scaffold_1258	16200000	16300000	8.0		HiC_scaffold_1253	2210417	2211100
HiC_scaffold_1253	8892000	8902000	0.3464		HiC_scaffold_1258	16300000	16400000	8.0		HiC_scaffold_1253	2211101	2211749
HiC_scaffold_1253	8901000	8911000	0.375		HiC_scaffold_1258	16400000	16500000	10.0		HiC_scaffold_1253	2211752	2212026
HiC_scaffold_1253	8910000	8920000	0.3501		HiC_scaffold_1258	16500000	16600000	11.0		HiC_scaffold_1253	2212071	2212557
HiC_scaffold_1253	8919000	8929000	0.306		HiC_scaffold_1258	16600000	16700000	8.0		HiC_scaffold_1253	2212616	2212703
HiC_scaffold_1253	8928000	8938000	0.3054		HiC_scaffold_1258	16700000	16800000	9.0		HiC_scaffold_1253	2212724	2213074
HiC_scaffold_1253	8937000	8947000	0.3411		HiC_scaffold_1258	16800000	16900000	8.0		HiC_scaffold_1253	2213077	2214240
HiC_scaffold_1253	8946000	8956000	0.3676		HiC_scaffold_1258	16900000	17000000	12.0		HiC_scaffold_1253	2214241	2225818
HiC_scaffold_1253	8955000	8965000	0.3678		HiC_scaffold_1258	17000000	17100000	13.0		HiC_scaffold_1253	2225820	2231340
HiC_scaffold_1253	8964000	8974000	0.3559		HiC_scaffold_1258	17100000	17200000	9.0		HiC_scaffold_1253	2231368	2231609
HiC_scaffold_1253	8973000	8983000	0.3669		HiC_scaffold_1258	17200000	17300000	12.0		HiC_scaffold_1253	2231610	2231743
HiC_scaffold_1253	8982000	8992000	0.3099		HiC_scaffold_1258	17300000	17400000	10.0		HiC_scaffold_1253	2231750	2231824
HiC_scaffold_1253	8991000	9001000	0.2837		HiC_scaffold_1258	17400000	17500000	7.0		HiC_scaffold_1253	2231826	2233004
HiC_scaffold_1253	9000000	9010000	0.3242		HiC_scaffold_1258	17500000	17600000	14.0		HiC_scaffold_1253	2233029	2233429
HiC_scaffold_1253	9009000	9019000	0.3627		HiC_scaffold_1258	17600000	17700000	7.0		HiC_scaffold_1253	2233602	2237477
HiC_scaffold_1253	9018000	9028000	0.3935		HiC_scaffold_1258	17700000	17800000	8.0		HiC_scaffold_1253	2237552	2239497
HiC_scaffold_1253	9027000	9037000	0.3427		HiC_scaffold_1258	17800000	17900000	8.0		HiC_scaffold_1253	2239500	2242949
HiC_scaffold_1253	9036000	9046000	0.3706		HiC_scaffold_1258	17900000	18000000	10.0		HiC_scaffold_1253	2242950	2248718
HiC_scaffold_1253	9045000	9055000	0.3123		HiC_scaffold_1258	18000000	18100000	9.0		HiC_scaffold_1253	2248861	2249879
HiC_scaffold_1253	9054000	9064000	0.3032		HiC_scaffold_1258	18100000	18200000	11.0		HiC_scaffold_1253	2250090	2251668
HiC_scaffold_1253	9063000	9073000	0.343		HiC_scaffold_1258	18200000	18300000	6.0		HiC_scaffold_1253	2251682	2251730
HiC_scaffold_1253	9072000	9082000	0.3453		HiC_scaffold_1258	18300000	18400000	4.0		HiC_scaffold_1253	2251731	2251781
HiC_scaffold_1253	9081000	9091000	0.3235		HiC_scaffold_1258	18400000	18500000	6.0		HiC_scaffold_1253	2251782	2252122
HiC_scaffold_1253	9090000	9100000	0.3318		HiC_scaffold_1258	18500000	18600000	7.0		HiC_scaffold_1253	2252124	2252667
HiC_scaffold_1253	9099000	9109000	0.3532		HiC_scaffold_1258	18600000	18700000	9.0		HiC_scaffold_1253	2252929	2253115
HiC_scaffold_1253	9108000	9118000	0.3899		HiC_scaffold_1258	18700000	18800000	7.0		HiC_scaffold_1253	2253116	2253154
HiC_scaffold_1253	9117000	9127000	0.3411		HiC_scaffold_1258	18800000	18900000	8.0		HiC_scaffold_1253	2253155	2253349
HiC_scaffold_1253	9126000	9136000	0.349		HiC_scaffold_1258	18900000	19000000	8.0		HiC_scaffold_1253	2253522	2253810
HiC_scaffold_1253	9135000	9145000	0.3126		HiC_scaffold_1258	19000000	19100000	7.0		HiC_scaffold_1253	2254054	2254092
HiC_scaffold_1253	9144000	9154000	0.3545		HiC_scaffold_1258	19100000	19200000	6.0		HiC_scaffold_1253	2254451	2254775
HiC_scaffold_1253	9153000	9163000	0.2972		HiC_scaffold_1258	19200000	19300000	6.0		HiC_scaffold_1253	2254778	2255380
HiC_scaffold_1253	9162000	9172000	0.3026		HiC_scaffold_1258	19300000	19400000	6.0		HiC_scaffold_1253	2255424	2255629
HiC_scaffold_1253	9171000	9181000	0.3341		HiC_scaffold_1258	19400000	19500000	7.0		HiC_scaffold_1253	2255643	2255813
HiC_scaffold_1253	9180000	9190000	0.3323		HiC_scaffold_1258	19500000	19600000	4.0		HiC_scaffold_1253	2259230	2259339
HiC_scaffold_1253	9189000	9199000	0.3063		HiC_scaffold_1258	19600000	19700000	6.0		HiC_scaffold_1253	2260085	2260212
HiC_scaffold_1253	9198000	9208000	0.3252		HiC_scaffold_1258	19700000	19800000	6.0		HiC_scaffold_1253	2260913	2260979
HiC_scaffold_1253	9207000	9217000	0.338		HiC_scaffold_1258	19800000	19900000	8.0		HiC_scaffold_1253	2261735	2262013
HiC_scaffold_1253	9216000	9226000	0.3014		HiC_scaffold_1258	19900000	20000000	5.0		HiC_scaffold_1253	2263004	2263124
HiC_scaffold_1253	9225000	9235000	0.3083		HiC_scaffold_1258	20000000	20100000	6.0		HiC_scaffold_1253	2263623	2263784
HiC_scaffold_1253	9234000	9244000	0.3085		HiC_scaffold_1258	20100000	20200000	3.0		HiC_scaffold_1253	2263853	2264156
HiC_scaffold_1253	9243000	9253000	0.334		HiC_scaffold_1258	20200000	20300000	6.0		HiC_scaffold_1253	2264289	2264409
HiC_scaffold_1253	9252000	9262000	0.3507		HiC_scaffold_1258	20300000	20400000	4.0		HiC_scaffold_1253	2264585	2265040
HiC_scaffold_1253	9261000	9271000	0.33		HiC_scaffold_1258	20400000	20500000	3.0		HiC_scaffold_1253	2265044	2265072
HiC_scaffold_1253	9270000	9280000	0.3478		HiC_scaffold_1258	20500000	20600000	2.0		HiC_scaffold_1253	2265099	2265331
HiC_scaffold_1253	9279000	9289000	0.3115		HiC_scaffold_1258	20600000	20700000	3.0		HiC_scaffold_1253	2265869	2266005
HiC_scaffold_1253	9288000	9298000	0.3566		HiC_scaffold_1258	20700000	20800000	1.0		HiC_scaffold_1253	2266114	2266614
HiC_scaffold_1253	9297000	9307000	0.3914		HiC_scaffold_1258	20800000	20900000	7.0		HiC_scaffold_1253	2266615	2267465
HiC_scaffold_1253	9306000	9316000	0.3097		HiC_scaffold_1258	20900000	21000000	2.0		HiC_scaffold_1253	2267489	2267830
HiC_scaffold_1253	9315000	9325000	0.357		HiC_scaffold_1258	21000000	21100000	4.0		HiC_scaffold_1253	2267909	2267952
HiC_scaffold_1253	9324000	9334000	0.3406		HiC_scaffold_1258	21100000	21200000	7.0		HiC_scaffold_1253	2267954	2267995
HiC_scaffold_1253	9333000	9343000	0.3426		HiC_scaffold_1258	21200000	21300000	1.0		HiC_scaffold_1253	2268211	2268347
HiC_scaffold_1253	9342000	9352000	0.3182		HiC_scaffold_1258	22000000	22100000	1.0		HiC_scaffold_1253	2270990	2271400
HiC_scaffold_1253	9351000	9361000	0.2862		HiC_scaffold_1258	22200000	22300000	1.0		HiC_scaffold_1253	2271920	2271992
HiC_scaffold_1253	9360000	9370000	0.3464		HiC_scaffold_1258	22800000	22900000	1.0		HiC_scaffold_1253	2273442	2273748
HiC_scaffold_1253	9369000	9379000	0.3455		HiC_scaffold_1258	22900000	23000000	1.0		HiC_scaffold_1253	2273794	2273828
HiC_scaffold_1253	9378000	9388000	0.3476		HiC_scaffold_1258	23000000	23100000	2.0		HiC_scaffold_1253	2273842	2273855
HiC_scaffold_1253	9387000	9397000	0.3565		HiC_scaffold_1258	23100000	23200000	2.0		HiC_scaffold_1253	2273856	2274002
HiC_scaffold_1253	9396000	9406000	0.3134		HiC_scaffold_1258	23200000	23300000	7.0		HiC_scaffold_1253	2274003	2274042
HiC_scaffold_1253	9405000	9415000	0.3285		HiC_scaffold_1258	23300000	23400000	3.0		HiC_scaffold_1253	2274194	2274369
HiC_scaffold_1253	9414000	9424000	0.3821		HiC_scaffold_1258	23400000	23500000	4.0		HiC_scaffold_1253	2274791	2274911
HiC_scaffold_1253	9423000	9433000	0.3268		HiC_scaffold_1258	23500000	23600000	5.0		HiC_scaffold_1253	2275145	2275279
HiC_scaffold_1253	9432000	9442000	0.3362		HiC_scaffold_1258	23600000	23700000	2.0		HiC_scaffold_1253	2275351	2275480
HiC_scaffold_1253	9441000	9451000	0.3316		HiC_scaffold_1258	23700000	23800000	2.0		HiC_scaffold_1253	2275943	2276066
HiC_scaffold_1253	9450000	9460000	0.3815		HiC_scaffold_1258	23800000	23900000	1.0		HiC_scaffold_1253	2276317	2276458
HiC_scaffold_1253	9459000	9469000	0.3334		HiC_scaffold_1258	23900000	24000000	3.0		HiC_scaffold_1253	2276459	2278916
HiC_scaffold_1253	9468000	9478000	0.3334		HiC_scaffold_1258	24000000	24100000	2.0		HiC_scaffold_1253	2278926	2280746
HiC_scaffold_1253	9477000	9487000	0.346		HiC_scaffold_1258	24100000	24200000	2.0		HiC_scaffold_1253	2280747	2281008
HiC_scaffold_1253	9486000	9496000	0.3246		HiC_scaffold_1258	24200000	24300000	3.0		HiC_scaffold_1253	2281009	2284034
HiC_scaffold_1253	9495000	9505000	0.3186		HiC_scaffold_1258	24300000	24400000	3.0		HiC_scaffold_1253	2284035	2284277
HiC_scaffold_1253	9504000	9514000	0.3229		HiC_scaffold_1258	24400000	24500000	4.0		HiC_scaffold_1253	2284278	2291219
HiC_scaffold_1253	9513000	9523000	0.3538		HiC_scaffold_1258	24500000	24600000	4.0		HiC_scaffold_1253	2291224	2291984
HiC_scaffold_1253	9522000	9532000	0.3382		HiC_scaffold_1258	24600000	24700000	5.0		HiC_scaffold_1253	2291987	2292612
HiC_scaffold_1253	9531000	9541000	0.2997		HiC_scaffold_1258	24700000	24800000	1.0		HiC_scaffold_1253	2293081	2293319
HiC_scaffold_1253	9540000	9550000	0.3539		HiC_scaffold_1258	24800000	24803200	1.0		HiC_scaffold_1253	2293481	2293509
HiC_scaffold_1253	9549000	9559000	0.3162		HiC_scaffold_1259	1000000	1100000	4.0		HiC_scaffold_1253	2293761	2293873
HiC_scaffold_1253	9558000	9568000	0.2888		HiC_scaffold_1259	1100000	1200000	4.0		HiC_scaffold_1253	2294198	2295725
HiC_scaffold_1253	9567000	9577000	0.3014		HiC_scaffold_1259	1200000	1300000	3.0		HiC_scaffold_1253	2296122	2297374
HiC_scaffold_1253	9576000	9586000	0.2928		HiC_scaffold_1259	1300000	1400000	4.0		HiC_scaffold_1253	2297633	2297828
HiC_scaffold_1253	9585000	9595000	0.321		HiC_scaffold_1259	1400000	1500000	4.0		HiC_scaffold_1253	2297917	2298029
HiC_scaffold_1253	9594000	9604000	0.3434		HiC_scaffold_1259	1500000	1600000	3.0		HiC_scaffold_1253	2298350	2298419
HiC_scaffold_1253	9603000	9613000	0.3072		HiC_scaffold_1259	1600000	1700000	9.0		HiC_scaffold_1253	2298629	2298730
HiC_scaffold_1253	9612000	9622000	0.3094		HiC_scaffold_1259	1700000	1800000	9.0		HiC_scaffold_1253	2298847	2299110
HiC_scaffold_1253	9621000	9631000	0.3521		HiC_scaffold_1259	1800000	1900000	7.0		HiC_scaffold_1253	2299491	2299988
HiC_scaffold_1253	9630000	9640000	0.3463		HiC_scaffold_1259	1900000	2000000	7.0		HiC_scaffold_1253	2300036	2300066
HiC_scaffold_1253	9639000	9649000	0.2856		HiC_scaffold_1259	2000000	2100000	6.0		HiC_scaffold_1253	2300082	2300153
HiC_scaffold_1253	9648000	9658000	0.366		HiC_scaffold_1259	2100000	2200000	7.0		HiC_scaffold_1253	2300154	2300718
HiC_scaffold_1253	9657000	9667000	0.3354		HiC_scaffold_1259	2200000	2300000	6.0		HiC_scaffold_1253	2300773	2304949
HiC_scaffold_1253	9666000	9676000	0.2759		HiC_scaffold_1259	2300000	2400000	10.0		HiC_scaffold_1253	2305026	2305090
HiC_scaffold_1253	9675000	9685000	0.3305		HiC_scaffold_1259	2400000	2500000	3.0		HiC_scaffold_1253	2305442	2305607
HiC_scaffold_1253	9684000	9694000	0.3461		HiC_scaffold_1259	2500000	2600000	9.0		HiC_scaffold_1253	2306154	2306325
HiC_scaffold_1253	9693000	9703000	0.3631		HiC_scaffold_1259	2600000	2700000	13.0		HiC_scaffold_1253	2306396	2306882
HiC_scaffold_1253	9702000	9712000	0.3524		HiC_scaffold_1259	2700000	2800000	8.0		HiC_scaffold_1253	2307077	2307149
HiC_scaffold_1253	9711000	9721000	0.3658		HiC_scaffold_1259	2800000	2900000	12.0		HiC_scaffold_1253	2307150	2307209
HiC_scaffold_1253	9720000	9730000	0.3551		HiC_scaffold_1259	2900000	3000000	9.0		HiC_scaffold_1253	2307251	2307379
HiC_scaffold_1253	9729000	9739000	0.385		HiC_scaffold_1259	3000000	3100000	5.0		HiC_scaffold_1253	2307668	2307728
HiC_scaffold_1253	9738000	9748000	0.3766		HiC_scaffold_1259	3100000	3200000	4.0		HiC_scaffold_1253	2308817	2310267
HiC_scaffold_1253	9747000	9757000	0.3682		HiC_scaffold_1259	3200000	3300000	11.0		HiC_scaffold_1253	2310318	2310581
HiC_scaffold_1253	9756000	9766000	0.3503		HiC_scaffold_1259	3300000	3400000	10.0		HiC_scaffold_1253	2310591	2311102
HiC_scaffold_1253	9765000	9775000	0.3742		HiC_scaffold_1259	3400000	3500000	7.0		HiC_scaffold_1253	2311104	2312118
HiC_scaffold_1253	9774000	9784000	0.3611		HiC_scaffold_1259	3500000	3600000	4.0		HiC_scaffold_1253	2312119	2312239
HiC_scaffold_1253	9783000	9793000	0.3583		HiC_scaffold_1259	3600000	3700000	12.0		HiC_scaffold_1253	2312240	2312256
HiC_scaffold_1253	9792000	9802000	0.2978		HiC_scaffold_1259	3700000	3800000	11.0		HiC_scaffold_1253	2312527	2312715
HiC_scaffold_1253	9801000	9811000	0.3686		HiC_scaffold_1259	3800000	3900000	9.0		HiC_scaffold_1253	2312856	2313239
HiC_scaffold_1253	9810000	9820000	0.3382		HiC_scaffold_1259	3900000	4000000	9.0		HiC_scaffold_1253	2313250	2313457
HiC_scaffold_1253	9819000	9829000	0.3192		HiC_scaffold_1259	4000000	4100000	7.0		HiC_scaffold_1253	2313534	2313722
HiC_scaffold_1253	9828000	9838000	0.3622		HiC_scaffold_1259	4100000	4200000	10.0		HiC_scaffold_1253	2314182	2314382
HiC_scaffold_1253	9837000	9847000	0.3402		HiC_scaffold_1259	4200000	4300000	13.0		HiC_scaffold_1253	2314517	2314738
HiC_scaffold_1253	9846000	9856000	0.3123		HiC_scaffold_1259	4300000	4400000	11.0		HiC_scaffold_1253	2314916	2314978
HiC_scaffold_1253	9855000	9865000	0.339		HiC_scaffold_1259	4400000	4500000	12.0		HiC_scaffold_1253	2314997	2315172
HiC_scaffold_1253	9864000	9874000	0.3296		HiC_scaffold_1259	4500000	4600000	10.0		HiC_scaffold_1253	2315737	2315991
HiC_scaffold_1253	9873000	9883000	0.3332		HiC_scaffold_1259	4600000	4700000	13.0		HiC_scaffold_1253	2316025	2316432
HiC_scaffold_1253	9882000	9892000	0.3611		HiC_scaffold_1259	4700000	4800000	12.0		HiC_scaffold_1253	2316433	2316774
HiC_scaffold_1253	9891000	9901000	0.3106		HiC_scaffold_1259	4800000	4900000	14.0		HiC_scaffold_1253	2316847	2317113
HiC_scaffold_1253	9900000	9910000	0.3559		HiC_scaffold_1259	4900000	5000000	9.0		HiC_scaffold_1253	2317209	2317520
HiC_scaffold_1253	9909000	9919000	0.3473		HiC_scaffold_1259	5200000	5300000	2.0		HiC_scaffold_1253	2317633	2319209
HiC_scaffold_1253	9918000	9928000	0.3333		HiC_scaffold_1259	5900000	6000000	2.0		HiC_scaffold_1253	2319231	2319408
HiC_scaffold_1253	9927000	9937000	0.3056		HiC_scaffold_1259	6000000	6100000	3.0		HiC_scaffold_1253	2319419	2319520
HiC_scaffold_1253	9936000	9946000	0.278		HiC_scaffold_1259	6100000	6200000	4.0		HiC_scaffold_1253	2319521	2320088
HiC_scaffold_1253	9945000	9955000	0.3096		HiC_scaffold_1259	6300000	6400000	3.0		HiC_scaffold_1253	2320097	2320176
HiC_scaffold_1253	9954000	9964000	0.3511		HiC_scaffold_1259	6400000	6500000	5.0		HiC_scaffold_1253	2320197	2320499
HiC_scaffold_1253	9963000	9973000	0.376		HiC_scaffold_1259	6500000	6600000	6.0		HiC_scaffold_1253	2320505	2320666
HiC_scaffold_1253	9972000	9982000	0.3166		HiC_scaffold_1259	6600000	6700000	4.0		HiC_scaffold_1253	2320772	2320834
HiC_scaffold_1253	9981000	9991000	0.3178		HiC_scaffold_1259	6700000	6800000	2.0		HiC_scaffold_1253	2321104	2321468
HiC_scaffold_1253	9990000	10000000	0.3242		HiC_scaffold_1259	6800000	6900000	1.0		HiC_scaffold_1253	2321725	2321885
HiC_scaffold_1253	9999000	10009000	0.3441		HiC_scaffold_1259	6900000	7000000	1.0		HiC_scaffold_1253	2322276	2322432
HiC_scaffold_1253	10008000	10018000	0.3265		HiC_scaffold_1259	7000000	7100000	3.0		HiC_scaffold_1253	2323049	2323088
HiC_scaffold_1253	10017000	10027000	0.3097		HiC_scaffold_1259	7100000	7200000	3.0		HiC_scaffold_1253	2323158	2323232
HiC_scaffold_1253	10026000	10036000	0.3272		HiC_scaffold_1259	7200000	7300000	2.0		HiC_scaffold_1253	2323983	2324129
HiC_scaffold_1253	10035000	10045000	0.3133		HiC_scaffold_1259	7300000	7400000	6.0		HiC_scaffold_1253	2324198	2324433
HiC_scaffold_1253	10044000	10054000	0.305		HiC_scaffold_1259	7600000	7700000	4.0		HiC_scaffold_1253	2326606	2326781
HiC_scaffold_1253	10053000	10063000	0.3356		HiC_scaffold_1259	7700000	7800000	5.0		HiC_scaffold_1253	2327356	2327417
HiC_scaffold_1253	10062000	10072000	0.3557		HiC_scaffold_1259	7800000	7900000	4.0		HiC_scaffold_1253	2327502	2327973
HiC_scaffold_1253	10071000	10081000	0.3298		HiC_scaffold_1259	7900000	8000000	1.0		HiC_scaffold_1253	2328009	2328230
HiC_scaffold_1253	10080000	10090000	0.3649		HiC_scaffold_1259	8000000	8100000	3.0		HiC_scaffold_1253	2328294	2328452
HiC_scaffold_1253	10089000	10099000	0.3303		HiC_scaffold_1259	8100000	8200000	1.0		HiC_scaffold_1253	2328592	2328736
HiC_scaffold_1253	10098000	10108000	0.3108		HiC_scaffold_1259	8200000	8300000	2.0		HiC_scaffold_1253	2328986	2330810
HiC_scaffold_1253	10107000	10117000	0.3639		HiC_scaffold_1259	8300000	8400000	6.0		HiC_scaffold_1253	2331410	2331555
HiC_scaffold_1253	10116000	10126000	0.3579		HiC_scaffold_1259	8400000	8500000	4.0		HiC_scaffold_1253	2331567	2331752
HiC_scaffold_1253	10125000	10135000	0.3508		HiC_scaffold_1259	8500000	8600000	4.0		HiC_scaffold_1253	2332446	2332510
HiC_scaffold_1253	10134000	10144000	0.3484		HiC_scaffold_1259	8600000	8700000	2.0		HiC_scaffold_1253	2332825	2332958
HiC_scaffold_1253	10143000	10153000	0.3738		HiC_scaffold_1259	8700000	8800000	5.0		HiC_scaffold_1253	2332980	2333038
HiC_scaffold_1253	10152000	10162000	0.3348		HiC_scaffold_1259	8800000	8900000	4.0		HiC_scaffold_1253	2333142	2333284
HiC_scaffold_1253	10161000	10171000	0.3637		HiC_scaffold_1259	8900000	9000000	2.0		HiC_scaffold_1253	2333601	2333787
HiC_scaffold_1253	10170000	10180000	0.2844		HiC_scaffold_1259	9000000	9100000	7.0		HiC_scaffold_1253	2334141	2334442
HiC_scaffold_1253	10179000	10189000	0.352		HiC_scaffold_1259	9100000	9200000	6.0		HiC_scaffold_1253	2334780	2334922
HiC_scaffold_1253	10188000	10198000	0.3112		HiC_scaffold_1259	9200000	9300000	6.0		HiC_scaffold_1253	2335232	2335347
HiC_scaffold_1253	10197000	10207000	0.353		HiC_scaffold_1259	9300000	9400000	5.0		HiC_scaffold_1253	2335348	2335814
HiC_scaffold_1253	10206000	10216000	0.3342		HiC_scaffold_1259	9400000	9500000	6.0		HiC_scaffold_1253	2335964	2336145
HiC_scaffold_1253	10215000	10225000	0.3527		HiC_scaffold_1259	9500000	9600000	8.0		HiC_scaffold_1253	2336542	2336786
HiC_scaffold_1253	10224000	10234000	0.3458		HiC_scaffold_1259	9600000	9700000	4.0		HiC_scaffold_1253	2336791	2338592
HiC_scaffold_1253	10233000	10243000	0.3544		HiC_scaffold_1259	9700000	9800000	6.0		HiC_scaffold_1253	2338658	2339286
HiC_scaffold_1253	10242000	10252000	0.317		HiC_scaffold_1259	9800000	9900000	5.0		HiC_scaffold_1253	2339292	2339380
HiC_scaffold_1253	10251000	10261000	0.3809		HiC_scaffold_1259	9900000	10000000	13.0		HiC_scaffold_1253	2339531	2339567
HiC_scaffold_1253	10260000	10270000	0.3867		HiC_scaffold_1259	10000000	10100000	8.0		HiC_scaffold_1253	2339731	2340384
HiC_scaffold_1253	10269000	10279000	0.3258		HiC_scaffold_1259	10100000	10200000	7.0		HiC_scaffold_1253	2340385	2341169
HiC_scaffold_1253	10278000	10288000	0.3059		HiC_scaffold_1259	10200000	10300000	12.0		HiC_scaffold_1253	2341253	2341528
HiC_scaffold_1253	10287000	10297000	0.3812		HiC_scaffold_1259	10300000	10400000	2.0		HiC_scaffold_1253	2341930	2342382
HiC_scaffold_1253	10296000	10306000	0.2844		HiC_scaffold_1259	10500000	10600000	4.0		HiC_scaffold_1253	2342436	2342829
HiC_scaffold_1253	10305000	10315000	0.316		HiC_scaffold_1259	10600000	10700000	5.0		HiC_scaffold_1253	2342839	2342976
HiC_scaffold_1253	10314000	10324000	0.346		HiC_scaffold_1259	10700000	10800000	6.0		HiC_scaffold_1253	2343737	2343831
HiC_scaffold_1253	10323000	10333000	0.3815		HiC_scaffold_1259	10800000	10900000	2.0		HiC_scaffold_1253	2344343	2344516
HiC_scaffold_1253	10332000	10342000	0.3193		HiC_scaffold_1259	10900000	11000000	6.0		HiC_scaffold_1253	2347286	2347402
HiC_scaffold_1253	10341000	10351000	0.2871		HiC_scaffold_1259	11000000	11100000	7.0		HiC_scaffold_1253	2347840	2347874
HiC_scaffold_1253	10350000	10360000	0.3329		HiC_scaffold_1259	11100000	11200000	2.0		HiC_scaffold_1253	2348472	2348513
HiC_scaffold_1253	10359000	10369000	0.3409		HiC_scaffold_1259	11200000	11300000	7.0		HiC_scaffold_1253	2350923	2351043
HiC_scaffold_1253	10368000	10378000	0.3604		HiC_scaffold_1259	11300000	11400000	8.0		HiC_scaffold_1253	2351573	2351689
HiC_scaffold_1253	10377000	10387000	0.3101		HiC_scaffold_1259	11400000	11500000	7.0		HiC_scaffold_1253	2351694	2351984
HiC_scaffold_1253	10386000	10396000	0.3225		HiC_scaffold_1259	11500000	11600000	6.0		HiC_scaffold_1253	2352684	2352743
HiC_scaffold_1253	10395000	10405000	0.2649		HiC_scaffold_1259	11600000	11700000	13.0		HiC_scaffold_1253	2352759	2352847
HiC_scaffold_1253	10404000	10414000	0.3356		HiC_scaffold_1259	11700000	11800000	7.0		HiC_scaffold_1253	2352861	2353753
HiC_scaffold_1253	10413000	10423000	0.378		HiC_scaffold_1259	11800000	11900000	5.0		HiC_scaffold_1253	2353786	2354605
HiC_scaffold_1253	10422000	10432000	0.338		HiC_scaffold_1259	11900000	12000000	7.0		HiC_scaffold_1253	2354627	2354970
HiC_scaffold_1253	10431000	10441000	0.2969		HiC_scaffold_1259	12000000	12100000	6.0		HiC_scaffold_1253	2354973	2356056
HiC_scaffold_1253	10440000	10450000	0.3736		HiC_scaffold_1259	12100000	12200000	11.0		HiC_scaffold_1253	2356060	2356187
HiC_scaffold_1253	10449000	10459000	0.2701		HiC_scaffold_1259	12200000	12300000	10.0		HiC_scaffold_1253	2356194	2357054
HiC_scaffold_1253	10458000	10468000	0.2928		HiC_scaffold_1259	12300000	12400000	8.0		HiC_scaffold_1253	2357055	2357311
HiC_scaffold_1253	10467000	10477000	0.2613		HiC_scaffold_1259	12400000	12500000	5.0		HiC_scaffold_1253	2357323	2357595
HiC_scaffold_1253	10476000	10486000	0.3277		HiC_scaffold_1259	12500000	12600000	5.0		HiC_scaffold_1253	2357754	2357803
HiC_scaffold_1253	10485000	10495000	0.2947		HiC_scaffold_1259	12600000	12700000	12.0		HiC_scaffold_1253	2357841	2360468
HiC_scaffold_1253	10494000	10504000	0.3137		HiC_scaffold_1259	12700000	12800000	11.0		HiC_scaffold_1253	2360483	2361621
HiC_scaffold_1253	10503000	10513000	0.3218		HiC_scaffold_1259	12800000	12900000	13.0		HiC_scaffold_1253	2361625	2362189
HiC_scaffold_1253	10512000	10522000	0.2935		HiC_scaffold_1259	12900000	13000000	11.0		HiC_scaffold_1253	2362190	2364044
HiC_scaffold_1253	10521000	10531000	0.3625		HiC_scaffold_1259	13000000	13100000	6.0		HiC_scaffold_1253	2364045	2374784
HiC_scaffold_1253	10530000	10540000	0.3398		HiC_scaffold_1259	13100000	13200000	9.0		HiC_scaffold_1253	2374789	2374986
HiC_scaffold_1253	10539000	10549000	0.3416		HiC_scaffold_1259	13200000	13300000	12.0		HiC_scaffold_1253	2375021	2375555
HiC_scaffold_1253	10548000	10558000	0.4258		HiC_scaffold_1259	13300000	13400000	11.0		HiC_scaffold_1253	2375733	2376570
HiC_scaffold_1253	10557000	10567000	0.4003		HiC_scaffold_1259	13400000	13500000	9.0		HiC_scaffold_1253	2376868	2377705
HiC_scaffold_1253	10566000	10576000	0.3367		HiC_scaffold_1259	13500000	13600000	9.0		HiC_scaffold_1253	2377956	2378245
HiC_scaffold_1253	10575000	10585000	0.3364		HiC_scaffold_1259	13600000	13700000	11.0		HiC_scaffold_1253	2378246	2378786
HiC_scaffold_1253	10584000	10594000	0.3186		HiC_scaffold_1259	13700000	13800000	9.0		HiC_scaffold_1253	2378868	2379029
HiC_scaffold_1253	10593000	10603000	0.2922		HiC_scaffold_1259	13800000	13900000	9.0		HiC_scaffold_1253	2379045	2379204
HiC_scaffold_1253	10602000	10612000	0.3302		HiC_scaffold_1259	13900000	14000000	12.0		HiC_scaffold_1253	2379232	2380162
HiC_scaffold_1253	10611000	10621000	0.3319		HiC_scaffold_1259	14000000	14100000	11.0		HiC_scaffold_1253	2380169	2381382
HiC_scaffold_1253	10620000	10630000	0.3337		HiC_scaffold_1259	14100000	14200000	15.0		HiC_scaffold_1253	2381450	2381506
HiC_scaffold_1253	10629000	10639000	0.3288		HiC_scaffold_1259	14200000	14300000	13.0		HiC_scaffold_1253	2381525	2381678
HiC_scaffold_1253	10638000	10648000	0.3545		HiC_scaffold_1259	14300000	14400000	9.0		HiC_scaffold_1253	2382904	2383049
HiC_scaffold_1253	10647000	10657000	0.3298		HiC_scaffold_1259	14400000	14500000	9.0		HiC_scaffold_1253	2383083	2383099
HiC_scaffold_1253	10656000	10666000	0.2703		HiC_scaffold_1259	14500000	14600000	10.0		HiC_scaffold_1253	2383100	2383330
HiC_scaffold_1253	10665000	10675000	0.2893		HiC_scaffold_1259	14600000	14700000	11.0		HiC_scaffold_1253	2383331	2383354
HiC_scaffold_1253	10674000	10684000	0.3223		HiC_scaffold_1259	14700000	14800000	12.0		HiC_scaffold_1253	2383360	2383480
HiC_scaffold_1253	10683000	10693000	0.3475		HiC_scaffold_1259	14800000	14900000	11.0		HiC_scaffold_1253	2383481	2383565
HiC_scaffold_1253	10692000	10702000	0.3779		HiC_scaffold_1259	14900000	15000000	10.0		HiC_scaffold_1253	2383566	2384246
HiC_scaffold_1253	10701000	10711000	0.2958		HiC_scaffold_1259	15000000	15100000	8.0		HiC_scaffold_1253	2384248	2384591
HiC_scaffold_1253	10710000	10720000	0.2985		HiC_scaffold_1259	15100000	15200000	13.0		HiC_scaffold_1253	2384592	2386856
HiC_scaffold_1253	10719000	10729000	0.3596		HiC_scaffold_1259	15200000	15300000	15.0		HiC_scaffold_1253	2386862	2387060
HiC_scaffold_1253	10728000	10738000	0.364		HiC_scaffold_1259	15300000	15400000	13.0		HiC_scaffold_1253	2387064	2388488
HiC_scaffold_1253	10737000	10747000	0.3579		HiC_scaffold_1259	15400000	15500000	17.0		HiC_scaffold_1253	2388495	2388522
HiC_scaffold_1253	10746000	10756000	0.2925		HiC_scaffold_1259	15500000	15600000	12.0		HiC_scaffold_1253	2388523	2388570
HiC_scaffold_1253	10755000	10765000	0.2915		HiC_scaffold_1259	15600000	15700000	11.0		HiC_scaffold_1253	2388571	2388806
HiC_scaffold_1253	10764000	10774000	0.3809		HiC_scaffold_1259	15700000	15800000	12.0		HiC_scaffold_1253	2388808	2390943
HiC_scaffold_1253	10773000	10783000	0.3446		HiC_scaffold_1259	15800000	15900000	13.0		HiC_scaffold_1253	2390947	2391009
HiC_scaffold_1253	10782000	10792000	0.3409		HiC_scaffold_1259	15900000	16000000	11.0		HiC_scaffold_1253	2391016	2394617
HiC_scaffold_1253	10791000	10801000	0.2924		HiC_scaffold_1259	16000000	16100000	9.0		HiC_scaffold_1253	2394619	2398032
HiC_scaffold_1253	10800000	10810000	0.3473		HiC_scaffold_1259	16100000	16200000	16.0		HiC_scaffold_1253	2398100	2398156
HiC_scaffold_1253	10809000	10819000	0.3134		HiC_scaffold_1259	16200000	16300000	5.0		HiC_scaffold_1253	2398175	2398328
HiC_scaffold_1253	10818000	10828000	0.2997		HiC_scaffold_1259	16300000	16400000	12.0		HiC_scaffold_1253	2399492	2399637
HiC_scaffold_1253	10827000	10837000	0.2882		HiC_scaffold_1259	16400000	16500000	13.0		HiC_scaffold_1253	2399671	2399687
HiC_scaffold_1253	10836000	10846000	0.2779		HiC_scaffold_1259	16500000	16600000	8.0		HiC_scaffold_1253	2399688	2399907
HiC_scaffold_1253	10845000	10855000	0.3541		HiC_scaffold_1259	16600000	16700000	10.0		HiC_scaffold_1253	2399908	2399933
HiC_scaffold_1253	10854000	10864000	0.3001		HiC_scaffold_1259	16700000	16800000	11.0		HiC_scaffold_1253	2399939	2400637
HiC_scaffold_1253	10863000	10873000	0.3301		HiC_scaffold_1259	16800000	16900000	16.0		HiC_scaffold_1253	2400648	2401956
HiC_scaffold_1253	10872000	10882000	0.2958		HiC_scaffold_1259	16900000	17000000	12.0		HiC_scaffold_1253	2401991	2413148
HiC_scaffold_1253	10881000	10891000	0.3375		HiC_scaffold_1259	17000000	17100000	17.0		HiC_scaffold_1253	2413149	2422116
HiC_scaffold_1253	10890000	10900000	0.3		HiC_scaffold_1259	17100000	17200000	17.0		HiC_scaffold_1253	2422117	2423626
HiC_scaffold_1253	10899000	10909000	0.3082		HiC_scaffold_1259	17200000	17300000	18.0		HiC_scaffold_1253	2423707	2424689
HiC_scaffold_1253	10908000	10918000	0.3458		HiC_scaffold_1259	17300000	17400000	10.0		HiC_scaffold_1253	2424717	2424970
HiC_scaffold_1253	10917000	10927000	0.2832		HiC_scaffold_1259	17400000	17500000	17.0		HiC_scaffold_1253	2424972	2425059
HiC_scaffold_1253	10926000	10936000	0.3391		HiC_scaffold_1259	17500000	17600000	15.0		HiC_scaffold_1253	2425261	2425315
HiC_scaffold_1253	10935000	10945000	0.299		HiC_scaffold_1259	17600000	17700000	16.0		HiC_scaffold_1253	2426436	2426667
HiC_scaffold_1253	10944000	10954000	0.3287		HiC_scaffold_1259	17700000	17800000	16.0		HiC_scaffold_1253	2427151	2427198
HiC_scaffold_1253	10953000	10963000	0.3314		HiC_scaffold_1259	17800000	17900000	15.0		HiC_scaffold_1253	2427429	2430031
HiC_scaffold_1253	10962000	10972000	0.3356		HiC_scaffold_1259	17900000	18000000	16.0		HiC_scaffold_1253	2430251	2431698
HiC_scaffold_1253	10971000	10981000	0.3429		HiC_scaffold_1259	18000000	18100000	13.0		HiC_scaffold_1253	2431819	2434243
HiC_scaffold_1253	10980000	10990000	0.3428		HiC_scaffold_1259	18100000	18200000	19.0		HiC_scaffold_1253	2434247	2435868
HiC_scaffold_1253	10989000	10999000	0.2972		HiC_scaffold_1259	18200000	18300000	17.0		HiC_scaffold_1253	2435870	2438141
HiC_scaffold_1253	10998000	11008000	0.3438		HiC_scaffold_1259	18300000	18400000	17.0		HiC_scaffold_1253	2438158	2439008
HiC_scaffold_1253	11007000	11017000	0.3632		HiC_scaffold_1259	18400000	18500000	16.0		HiC_scaffold_1253	2439009	2440109
HiC_scaffold_1253	11016000	11026000	0.3435		HiC_scaffold_1259	18500000	18600000	13.0		HiC_scaffold_1253	2440143	2440355
HiC_scaffold_1253	11025000	11035000	0.2595		HiC_scaffold_1259	18600000	18623698	2.0		HiC_scaffold_1253	2440360	2440799
HiC_scaffold_1253	11034000	11044000	0.3524		HiC_scaffold_1260	0	100000	10.0		HiC_scaffold_1253	2440801	2444842
HiC_scaffold_1253	11043000	11053000	0.3373		HiC_scaffold_1260	100000	200000	17.0		HiC_scaffold_1253	2445214	2445297
HiC_scaffold_1253	11052000	11062000	0.3428		HiC_scaffold_1260	200000	300000	19.0		HiC_scaffold_1253	2445881	2446157
HiC_scaffold_1253	11061000	11071000	0.3513		HiC_scaffold_1260	300000	400000	17.0		HiC_scaffold_1253	2446296	2446771
HiC_scaffold_1253	11070000	11080000	0.3535		HiC_scaffold_1260	400000	500000	18.0		HiC_scaffold_1253	2446775	2446902
HiC_scaffold_1253	11079000	11089000	0.317		HiC_scaffold_1260	500000	600000	15.0		HiC_scaffold_1253	2447344	2447396
HiC_scaffold_1253	11088000	11098000	0.3598		HiC_scaffold_1260	600000	700000	20.0		HiC_scaffold_1253	2447398	2448142
HiC_scaffold_1253	11097000	11107000	0.3339		HiC_scaffold_1260	700000	800000	8.0		HiC_scaffold_1253	2448723	2450463
HiC_scaffold_1253	11106000	11116000	0.3278		HiC_scaffold_1260	800000	900000	14.0		HiC_scaffold_1253	2450739	2450920
HiC_scaffold_1253	11115000	11125000	0.3689		HiC_scaffold_1260	900000	1000000	15.0		HiC_scaffold_1253	2450921	2450995
HiC_scaffold_1253	11124000	11134000	0.3514		HiC_scaffold_1260	1000000	1100000	16.0		HiC_scaffold_1253	2451001	2455651
HiC_scaffold_1253	11133000	11143000	0.3411		HiC_scaffold_1260	1100000	1200000	16.0		HiC_scaffold_1253	2455653	2456437
HiC_scaffold_1253	11142000	11152000	0.2632		HiC_scaffold_1260	1200000	1300000	16.0		HiC_scaffold_1253	2456454	2456511
HiC_scaffold_1253	11151000	11161000	0.3057		HiC_scaffold_1260	1300000	1400000	17.0		HiC_scaffold_1253	2456514	2458034
HiC_scaffold_1253	11160000	11170000	0.3497		HiC_scaffold_1260	1400000	1500000	14.0		HiC_scaffold_1253	2458051	2458274
HiC_scaffold_1253	11169000	11179000	0.349		HiC_scaffold_1260	1500000	1600000	15.0		HiC_scaffold_1253	2458275	2458302
HiC_scaffold_1253	11178000	11188000	0.3289		HiC_scaffold_1260	1600000	1700000	14.0		HiC_scaffold_1253	2458303	2458909
HiC_scaffold_1253	11187000	11197000	0.3365		HiC_scaffold_1260	1700000	1800000	13.0		HiC_scaffold_1253	2458910	2461879
HiC_scaffold_1253	11196000	11206000	0.3536		HiC_scaffold_1260	1800000	1900000	21.0		HiC_scaffold_1253	2461988	2462770
HiC_scaffold_1253	11205000	11215000	0.3013		HiC_scaffold_1260	1900000	2000000	16.0		HiC_scaffold_1253	2462960	2463015
HiC_scaffold_1253	11214000	11224000	0.3198		HiC_scaffold_1260	2000000	2100000	15.0		HiC_scaffold_1253	2465441	2465537
HiC_scaffold_1253	11223000	11233000	0.31		HiC_scaffold_1260	2100000	2200000	14.0		HiC_scaffold_1253	2465595	2465651
HiC_scaffold_1253	11232000	11242000	0.2817		HiC_scaffold_1260	2200000	2300000	16.0		HiC_scaffold_1253	2466074	2466223
HiC_scaffold_1253	11241000	11251000	0.3168		HiC_scaffold_1260	2300000	2400000	11.0		HiC_scaffold_1253	2466980	2467020
HiC_scaffold_1253	11250000	11260000	0.2824		HiC_scaffold_1260	2400000	2500000	19.0		HiC_scaffold_1253	2467053	2469417
HiC_scaffold_1253	11259000	11269000	0.3819		HiC_scaffold_1260	2500000	2600000	18.0		HiC_scaffold_1253	2469789	2469874
HiC_scaffold_1253	11268000	11278000	0.359		HiC_scaffold_1260	2600000	2700000	10.0		HiC_scaffold_1253	2470567	2471069
HiC_scaffold_1253	11277000	11287000	0.3199		HiC_scaffold_1260	2700000	2800000	14.0		HiC_scaffold_1253	2471076	2471197
HiC_scaffold_1253	11286000	11296000	0.3373		HiC_scaffold_1260	2800000	2900000	14.0		HiC_scaffold_1253	2471637	2471689
HiC_scaffold_1253	11295000	11305000	0.3685		HiC_scaffold_1260	2900000	3000000	13.0		HiC_scaffold_1253	2471691	2472442
HiC_scaffold_1253	11304000	11314000	0.2842		HiC_scaffold_1260	3000000	3100000	10.0		HiC_scaffold_1253	2472444	2472480
HiC_scaffold_1253	11313000	11323000	0.3029		HiC_scaffold_1260	3100000	3200000	9.0		HiC_scaffold_1253	2473022	2474708
HiC_scaffold_1253	11322000	11332000	0.3362		HiC_scaffold_1260	3200000	3300000	11.0		HiC_scaffold_1253	2474996	2475246
HiC_scaffold_1253	11331000	11341000	0.3141		HiC_scaffold_1260	3300000	3400000	11.0		HiC_scaffold_1253	2475262	2477667
HiC_scaffold_1253	11340000	11350000	0.3952		HiC_scaffold_1260	3400000	3500000	16.0		HiC_scaffold_1253	2477684	2477907
HiC_scaffold_1253	11349000	11359000	0.3186		HiC_scaffold_1260	3500000	3600000	14.0		HiC_scaffold_1253	2477908	2478011
HiC_scaffold_1253	11358000	11368000	0.3385		HiC_scaffold_1260	3600000	3700000	11.0		HiC_scaffold_1253	2478012	2479085
HiC_scaffold_1253	11367000	11377000	0.2924		HiC_scaffold_1260	3700000	3800000	10.0		HiC_scaffold_1253	2479086	2479599
HiC_scaffold_1253	11376000	11386000	0.2948		HiC_scaffold_1260	3800000	3900000	8.0		HiC_scaffold_1253	2480434	2480498
HiC_scaffold_1253	11385000	11395000	0.31		HiC_scaffold_1260	3900000	4000000	11.0		HiC_scaffold_1253	2480507	2482896
HiC_scaffold_1253	11394000	11404000	0.3291		HiC_scaffold_1260	4000000	4100000	16.0		HiC_scaffold_1253	2483238	2483323
HiC_scaffold_1253	11403000	11413000	0.3193		HiC_scaffold_1260	4100000	4200000	11.0		HiC_scaffold_1253	2484014	2484515
HiC_scaffold_1253	11412000	11422000	0.2809		HiC_scaffold_1260	4200000	4300000	12.0		HiC_scaffold_1253	2484519	2484646
HiC_scaffold_1253	11421000	11431000	0.3129		HiC_scaffold_1260	4300000	4400000	7.0		HiC_scaffold_1253	2484737	2484848
HiC_scaffold_1253	11430000	11440000	0.3329		HiC_scaffold_1260	4400000	4500000	11.0		HiC_scaffold_1253	2484849	2484900
HiC_scaffold_1253	11439000	11449000	0.2663		HiC_scaffold_1260	4500000	4600000	12.0		HiC_scaffold_1253	2484901	2485974
HiC_scaffold_1253	11448000	11458000	0.3018		HiC_scaffold_1260	4600000	4700000	9.0		HiC_scaffold_1253	2485975	2486504
HiC_scaffold_1253	11457000	11467000	0.349		HiC_scaffold_1260	4700000	4800000	13.0		HiC_scaffold_1253	2487339	2487379
HiC_scaffold_1253	11466000	11476000	0.2311		HiC_scaffold_1260	4800000	4900000	13.0		HiC_scaffold_1253	2487412	2489811
HiC_scaffold_1253	11475000	11485000	0.3151		HiC_scaffold_1260	4900000	5000000	9.0		HiC_scaffold_1253	2490153	2490238
HiC_scaffold_1253	11484000	11494000	0.3723		HiC_scaffold_1260	5000000	5100000	12.0		HiC_scaffold_1253	2490910	2491412
HiC_scaffold_1253	11493000	11503000	0.3324		HiC_scaffold_1260	5100000	5200000	6.0		HiC_scaffold_1253	2491416	2491543
HiC_scaffold_1253	11502000	11512000	0.3166		HiC_scaffold_1260	5200000	5300000	6.0		HiC_scaffold_1253	2491824	2491876
HiC_scaffold_1253	11511000	11521000	0.3319		HiC_scaffold_1260	5300000	5400000	9.0		HiC_scaffold_1253	2491878	2492384
HiC_scaffold_1253	11520000	11530000	0.3113		HiC_scaffold_1260	5400000	5500000	17.0		HiC_scaffold_1253	2492493	2492665
HiC_scaffold_1253	11529000	11539000	0.2686		HiC_scaffold_1260	5500000	5600000	9.0		HiC_scaffold_1253	2493208	2494101
HiC_scaffold_1253	11538000	11548000	0.3175		HiC_scaffold_1260	5600000	5700000	9.0		HiC_scaffold_1253	2494129	2494458
HiC_scaffold_1253	11547000	11557000	0.359		HiC_scaffold_1260	5700000	5800000	7.0		HiC_scaffold_1253	2494670	2494922
HiC_scaffold_1253	11556000	11566000	0.3633		HiC_scaffold_1260	5800000	5900000	7.0		HiC_scaffold_1253	2494935	2499013
HiC_scaffold_1253	11565000	11575000	0.2885		HiC_scaffold_1260	5900000	6000000	16.0		HiC_scaffold_1253	2499058	2499636
HiC_scaffold_1253	11574000	11584000	0.3183		HiC_scaffold_1260	6000000	6100000	14.0		HiC_scaffold_1253	2499640	2501143
HiC_scaffold_1253	11583000	11593000	0.2751		HiC_scaffold_1260	6100000	6200000	10.0		HiC_scaffold_1253	2501146	2506418
HiC_scaffold_1253	11592000	11602000	0.3394		HiC_scaffold_1260	6200000	6300000	12.0		HiC_scaffold_1253	2506436	2516547
HiC_scaffold_1253	11601000	11611000	0.3812		HiC_scaffold_1260	6300000	6400000	12.0		HiC_scaffold_1253	2516548	2516976
HiC_scaffold_1253	11610000	11620000	0.2957		HiC_scaffold_1260	6400000	6500000	11.0		HiC_scaffold_1253	2516977	2517848
HiC_scaffold_1253	11619000	11629000	0.3123		HiC_scaffold_1260	6500000	6600000	7.0		HiC_scaffold_1253	2517866	2518089
HiC_scaffold_1253	11628000	11638000	0.2866		HiC_scaffold_1260	6600000	6700000	9.0		HiC_scaffold_1253	2518090	2518131
HiC_scaffold_1253	11637000	11647000	0.3215		HiC_scaffold_1260	6700000	6800000	5.0		HiC_scaffold_1253	2518132	2521691
HiC_scaffold_1253	11646000	11656000	0.2712		HiC_scaffold_1260	6800000	6900000	8.0		HiC_scaffold_1253	2521692	2522221
HiC_scaffold_1253	11655000	11665000	0.3271		HiC_scaffold_1260	6900000	7000000	12.0		HiC_scaffold_1253	2523041	2523081
HiC_scaffold_1253	11664000	11674000	0.3142		HiC_scaffold_1260	7000000	7100000	8.0		HiC_scaffold_1253	2523106	2524953
HiC_scaffold_1253	11673000	11683000	0.3108		HiC_scaffold_1260	7100000	7200000	11.0		HiC_scaffold_1253	2525512	2527195
HiC_scaffold_1253	11682000	11692000	0.3294		HiC_scaffold_1260	7200000	7300000	10.0		HiC_scaffold_1253	2527527	2533675
HiC_scaffold_1253	11691000	11701000	0.3408		HiC_scaffold_1260	7300000	7400000	10.0		HiC_scaffold_1253	2536076	2536966
HiC_scaffold_1253	11700000	11710000	0.2745		HiC_scaffold_1260	7400000	7500000	12.0		HiC_scaffold_1253	2537732	2537816
HiC_scaffold_1253	11709000	11719000	0.3062		HiC_scaffold_1260	7500000	7600000	9.0		HiC_scaffold_1253	2537865	2537924
HiC_scaffold_1253	11718000	11728000	0.3112		HiC_scaffold_1260	7600000	7700000	3.0		HiC_scaffold_1253	2537946	2538080
HiC_scaffold_1253	11727000	11737000	0.3664		HiC_scaffold_1260	7700000	7800000	1.0		HiC_scaffold_1253	2538087	2538120
HiC_scaffold_1253	11736000	11746000	0.3648		HiC_scaffold_1260	7800000	7900000	1.0		HiC_scaffold_1253	2538183	2538397
HiC_scaffold_1253	11745000	11755000	0.3515		HiC_scaffold_1260	7900000	8000000	7.0		HiC_scaffold_1253	2538398	2543088
HiC_scaffold_1253	11754000	11764000	0.3937		HiC_scaffold_1260	8200000	8300000	1.0		HiC_scaffold_1253	2544169	2544560
HiC_scaffold_1253	11763000	11773000	0.3097		HiC_scaffold_1260	8300000	8400000	1.0		HiC_scaffold_1253	2544605	2544998
HiC_scaffold_1253	11772000	11782000	0.3476		HiC_scaffold_1260	8400000	8500000	2.0		HiC_scaffold_1253	2545000	2545771
HiC_scaffold_1253	11781000	11791000	0.3443		HiC_scaffold_1260	8500000	8600000	5.0		HiC_scaffold_1253	2545779	2547464
HiC_scaffold_1253	11790000	11800000	0.3231		HiC_scaffold_1260	8600000	8700000	8.0		HiC_scaffold_1253	2547475	2547992
HiC_scaffold_1253	11799000	11809000	0.2929		HiC_scaffold_1260	8700000	8800000	5.0		HiC_scaffold_1253	2547993	2548137
HiC_scaffold_1253	11808000	11818000	0.307		HiC_scaffold_1260	8800000	8900000	7.0		HiC_scaffold_1253	2548138	2548169
HiC_scaffold_1253	11817000	11827000	0.3255		HiC_scaffold_1260	8900000	9000000	4.0		HiC_scaffold_1253	2548300	2548422
HiC_scaffold_1253	11826000	11836000	0.326		HiC_scaffold_1260	9000000	9100000	3.0		HiC_scaffold_1253	2548442	2548776
HiC_scaffold_1253	11835000	11845000	0.317		HiC_scaffold_1260	9100000	9200000	9.0		HiC_scaffold_1253	2551219	2551315
HiC_scaffold_1253	11844000	11854000	0.2834		HiC_scaffold_1260	9200000	9300000	6.0		HiC_scaffold_1253	2551372	2551428
HiC_scaffold_1253	11853000	11863000	0.2919		HiC_scaffold_1260	9300000	9400000	3.0		HiC_scaffold_1253	2551617	2563924
HiC_scaffold_1253	11862000	11872000	0.3394		HiC_scaffold_1260	9400000	9500000	4.0		HiC_scaffold_1253	2563925	2563965
HiC_scaffold_1253	11871000	11881000	0.2989		HiC_scaffold_1260	9500000	9600000	10.0		HiC_scaffold_1253	2563994	2564043
HiC_scaffold_1253	11880000	11890000	0.3074		HiC_scaffold_1260	9600000	9700000	4.0		HiC_scaffold_1253	2564044	2564337
HiC_scaffold_1253	11889000	11899000	0.345		HiC_scaffold_1260	9700000	9800000	8.0		HiC_scaffold_1253	2564338	2571921
HiC_scaffold_1253	11898000	11908000	0.346		HiC_scaffold_1260	9800000	9900000	5.0		HiC_scaffold_1253	2571922	2572451
HiC_scaffold_1253	11907000	11917000	0.3481		HiC_scaffold_1260	9900000	10000000	2.0		HiC_scaffold_1253	2573271	2573311
HiC_scaffold_1253	11916000	11926000	0.2934		HiC_scaffold_1260	10000000	10100000	3.0		HiC_scaffold_1253	2573336	2575183
HiC_scaffold_1253	11925000	11935000	0.3155		HiC_scaffold_1260	10100000	10200000	3.0		HiC_scaffold_1253	2575742	2577425
HiC_scaffold_1253	11934000	11944000	0.3381		HiC_scaffold_1260	10200000	10300000	1.0		HiC_scaffold_1253	2577757	2583906
HiC_scaffold_1253	11943000	11953000	0.3623		HiC_scaffold_1260	10300000	10400000	5.0		HiC_scaffold_1253	2586305	2586665
HiC_scaffold_1253	11952000	11962000	0.3134		HiC_scaffold_1260	10400000	10500000	6.0		HiC_scaffold_1253	2586687	2587195
HiC_scaffold_1253	11961000	11971000	0.3282		HiC_scaffold_1260	10500000	10600000	5.0		HiC_scaffold_1253	2587961	2588045
HiC_scaffold_1253	11970000	11980000	0.3708		HiC_scaffold_1260	10600000	10700000	5.0		HiC_scaffold_1253	2588094	2588153
HiC_scaffold_1253	11979000	11989000	0.299		HiC_scaffold_1260	10700000	10800000	9.0		HiC_scaffold_1253	2588175	2588309
HiC_scaffold_1253	11988000	11998000	0.3086		HiC_scaffold_1260	10800000	10900000	5.0		HiC_scaffold_1253	2588316	2588339
HiC_scaffold_1253	11997000	12007000	0.2665		HiC_scaffold_1260	10900000	11000000	5.0		HiC_scaffold_1253	2588402	2588616
HiC_scaffold_1253	12006000	12016000	0.3538		HiC_scaffold_1260	11000000	11100000	5.0		HiC_scaffold_1253	2588617	2590757
HiC_scaffold_1253	12015000	12025000	0.3286		HiC_scaffold_1260	11100000	11200000	4.0		HiC_scaffold_1253	2590758	2591548
HiC_scaffold_1253	12024000	12034000	0.3538		HiC_scaffold_1260	11200000	11300000	3.0		HiC_scaffold_1253	2591559	2591681
HiC_scaffold_1253	12033000	12043000	0.284		HiC_scaffold_1260	11300000	11400000	2.0		HiC_scaffold_1253	2591735	2593748
HiC_scaffold_1253	12042000	12052000	0.3067		HiC_scaffold_1260	11400000	11500000	4.0		HiC_scaffold_1253	2594828	2595227
HiC_scaffold_1253	12051000	12061000	0.3034		HiC_scaffold_1260	11500000	11600000	4.0		HiC_scaffold_1253	2595297	2595317
HiC_scaffold_1253	12060000	12070000	0.3022		HiC_scaffold_1260	11600000	11700000	5.0		HiC_scaffold_1253	2595318	2596512
HiC_scaffold_1253	12069000	12079000	0.3048		HiC_scaffold_1260	11700000	11800000	4.0		HiC_scaffold_1253	2596520	2598205
HiC_scaffold_1253	12078000	12088000	0.3369		HiC_scaffold_1260	11800000	11900000	2.0		HiC_scaffold_1253	2598216	2598704
HiC_scaffold_1253	12087000	12097000	0.3223		HiC_scaffold_1260	11900000	12000000	5.0		HiC_scaffold_1253	2598734	2598910
HiC_scaffold_1253	12096000	12106000	0.3218		HiC_scaffold_1260	12000000	12100000	2.0		HiC_scaffold_1253	2599041	2599163
HiC_scaffold_1253	12105000	12115000	0.3236		HiC_scaffold_1260	12100000	12200000	2.0		HiC_scaffold_1253	2599183	2599517
HiC_scaffold_1253	12114000	12124000	0.2911		HiC_scaffold_1260	12200000	12300000	4.0		HiC_scaffold_1253	2601960	2602056
HiC_scaffold_1253	12123000	12133000	0.3141		HiC_scaffold_1260	12300000	12400000	3.0		HiC_scaffold_1253	2602113	2602169
HiC_scaffold_1253	12132000	12142000	0.3667		HiC_scaffold_1260	12400000	12500000	1.0		HiC_scaffold_1253	2602358	2615372
HiC_scaffold_1253	12141000	12151000	0.3502		HiC_scaffold_1260	12800000	12900000	2.0		HiC_scaffold_1253	2615377	2652349
HiC_scaffold_1253	12150000	12160000	0.3672		HiC_scaffold_1260	12900000	13000000	1.0		HiC_scaffold_1253	2652350	2659557
HiC_scaffold_1253	12159000	12169000	0.3017		HiC_scaffold_1260	13000000	13100000	2.0		HiC_scaffold_1253	2659565	2664450
HiC_scaffold_1253	12168000	12178000	0.3147		HiC_scaffold_1260	13200000	13300000	10.0		HiC_scaffold_1253	2664456	2708812
HiC_scaffold_1253	12177000	12187000	0.3208		HiC_scaffold_1260	13300000	13400000	3.0		HiC_scaffold_1253	2708823	2766825
HiC_scaffold_1253	12186000	12196000	0.3089		HiC_scaffold_1260	13900000	14000000	1.0		HiC_scaffold_1253	2766826	2773844
HiC_scaffold_1253	12195000	12205000	0.3242		HiC_scaffold_1260	14000000	14100000	1.0		HiC_scaffold_1253	2773852	2781770
HiC_scaffold_1253	12204000	12214000	0.345		HiC_scaffold_1260	14100000	14200000	5.0		HiC_scaffold_1253	2781772	2782420
HiC_scaffold_1253	12213000	12223000	0.3061		HiC_scaffold_1260	14200000	14300000	4.0		HiC_scaffold_1253	2782421	2782466
HiC_scaffold_1253	12222000	12232000	0.2818		HiC_scaffold_1260	14300000	14400000	7.0		HiC_scaffold_1253	2782467	2783333
HiC_scaffold_1253	12231000	12241000	0.3383		HiC_scaffold_1260	14400000	14500000	7.0		HiC_scaffold_1253	2783335	2788214
HiC_scaffold_1253	12240000	12250000	0.3504		HiC_scaffold_1260	14500000	14600000	6.0		HiC_scaffold_1253	2788216	2788658
HiC_scaffold_1253	12249000	12259000	0.2979		HiC_scaffold_1260	14600000	14700000	10.0		HiC_scaffold_1253	2788659	2826559
HiC_scaffold_1253	12258000	12268000	0.3224		HiC_scaffold_1260	14700000	14800000	6.0		HiC_scaffold_1253	2826560	2881177
HiC_scaffold_1253	12267000	12277000	0.3199		HiC_scaffold_1260	14800000	14900000	5.0		HiC_scaffold_1253	2881180	2911755
HiC_scaffold_1253	12276000	12286000	0.3342		HiC_scaffold_1260	14900000	15000000	5.0		HiC_scaffold_1253	2911758	3039960
HiC_scaffold_1253	12285000	12295000	0.3164		HiC_scaffold_1260	15000000	15100000	3.0		HiC_scaffold_1253	3039961	3068239
HiC_scaffold_1253	12294000	12304000	0.3071		HiC_scaffold_1260	15100000	15200000	4.0		HiC_scaffold_1253	3068240	3070342
HiC_scaffold_1253	12303000	12313000	0.2846		HiC_scaffold_1260	15200000	15300000	8.0		HiC_scaffold_1253	3070343	3074898
HiC_scaffold_1253	12312000	12322000	0.3333		HiC_scaffold_1260	15300000	15400000	9.0		HiC_scaffold_1253	3074908	3103651
HiC_scaffold_1253	12321000	12331000	0.2908		HiC_scaffold_1260	15400000	15500000	8.0		HiC_scaffold_1253	3103653	3112005
HiC_scaffold_1253	12330000	12340000	0.3051		HiC_scaffold_1260	15500000	15600000	9.0		HiC_scaffold_1253	3112006	3112357
HiC_scaffold_1253	12339000	12349000	0.2898		HiC_scaffold_1260	15600000	15700000	7.0		HiC_scaffold_1253	3112467	3113888
HiC_scaffold_1253	12348000	12358000	0.3642		HiC_scaffold_1260	15700000	15800000	8.0		HiC_scaffold_1253	3114003	3114119
HiC_scaffold_1253	12357000	12367000	0.3387		HiC_scaffold_1260	15800000	15900000	12.0		HiC_scaffold_1253	3114153	3114994
HiC_scaffold_1253	12366000	12376000	0.3388		HiC_scaffold_1260	15900000	16000000	6.0		HiC_scaffold_1253	3114995	3115348
HiC_scaffold_1253	12375000	12385000	0.3598		HiC_scaffold_1260	16000000	16100000	4.0		HiC_scaffold_1253	3115459	3116237
HiC_scaffold_1253	12384000	12394000	0.3077		HiC_scaffold_1260	16100000	16200000	8.0		HiC_scaffold_1253	3116278	3116358
HiC_scaffold_1253	12393000	12403000	0.2961		HiC_scaffold_1260	16200000	16300000	8.0		HiC_scaffold_1253	3116428	3128884
HiC_scaffold_1253	12402000	12412000	0.3354		HiC_scaffold_1260	16300000	16400000	11.0		HiC_scaffold_1253	3128885	3129238
HiC_scaffold_1253	12411000	12421000	0.3482		HiC_scaffold_1260	16400000	16500000	8.0		HiC_scaffold_1253	3129349	3130772
HiC_scaffold_1253	12420000	12430000	0.3251		HiC_scaffold_1260	16500000	16600000	9.0		HiC_scaffold_1253	3130887	3130967
HiC_scaffold_1253	12429000	12439000	0.2981		HiC_scaffold_1260	16600000	16700000	9.0		HiC_scaffold_1253	3131037	3131864
HiC_scaffold_1253	12438000	12448000	0.3129		HiC_scaffold_1260	16700000	16800000	8.0		HiC_scaffold_1253	3131865	3132190
HiC_scaffold_1253	12447000	12457000	0.3068		HiC_scaffold_1260	16800000	16900000	8.0		HiC_scaffold_1253	3132191	3154337
HiC_scaffold_1253	12456000	12466000	0.2829		HiC_scaffold_1260	16900000	17000000	8.0		HiC_scaffold_1253	3154341	3155086
HiC_scaffold_1253	12465000	12475000	0.2804		HiC_scaffold_1260	17000000	17100000	8.0		HiC_scaffold_1253	3155952	3156249
HiC_scaffold_1253	12474000	12484000	0.3324		HiC_scaffold_1260	17100000	17200000	7.0		HiC_scaffold_1253	3156605	3156654
HiC_scaffold_1253	12483000	12493000	0.3347		HiC_scaffold_1260	17200000	17300000	10.0		HiC_scaffold_1253	3157087	3157133
HiC_scaffold_1253	12492000	12502000	0.2999		HiC_scaffold_1260	17300000	17400000	9.0		HiC_scaffold_1253	3157457	3157492
HiC_scaffold_1253	12501000	12511000	0.3063		HiC_scaffold_1260	17400000	17500000	11.0		HiC_scaffold_1253	3158170	3158475
HiC_scaffold_1253	12510000	12520000	0.2775		HiC_scaffold_1260	17500000	17600000	12.0		HiC_scaffold_1253	3158495	3158591
HiC_scaffold_1253	12519000	12529000	0.3019		HiC_scaffold_1260	17600000	17700000	7.0		HiC_scaffold_1253	3158592	3158815
HiC_scaffold_1253	12528000	12538000	0.3078		HiC_scaffold_1260	17700000	17800000	9.0		HiC_scaffold_1253	3158833	3161487
HiC_scaffold_1253	12537000	12547000	0.293		HiC_scaffold_1260	17800000	17900000	10.0		HiC_scaffold_1253	3161488	3161722
HiC_scaffold_1253	12546000	12556000	0.3108		HiC_scaffold_1260	17900000	18000000	8.0		HiC_scaffold_1253	3161723	3162582
HiC_scaffold_1253	12555000	12565000	0.2887		HiC_scaffold_1260	18000000	18100000	11.0		HiC_scaffold_1253	3162583	3165896
HiC_scaffold_1253	12564000	12574000	0.2895		HiC_scaffold_1260	18100000	18200000	12.0		HiC_scaffold_1253	3165897	3167025
HiC_scaffold_1253	12573000	12583000	0.3234		HiC_scaffold_1260	18200000	18300000	9.0		HiC_scaffold_1253	3168405	3169065
HiC_scaffold_1253	12582000	12592000	0.3422		HiC_scaffold_1260	18300000	18400000	12.0		HiC_scaffold_1253	3169366	3171578
HiC_scaffold_1253	12591000	12601000	0.3246		HiC_scaffold_1260	18400000	18500000	11.0		HiC_scaffold_1253	3171586	3175362
HiC_scaffold_1253	12600000	12610000	0.2951		HiC_scaffold_1260	18500000	18600000	7.0		HiC_scaffold_1253	3175377	3178648
HiC_scaffold_1253	12609000	12619000	0.306		HiC_scaffold_1260	18600000	18700000	12.0		HiC_scaffold_1253	3178654	3183541
HiC_scaffold_1253	12618000	12628000	0.2765		HiC_scaffold_1260	18700000	18800000	11.0		HiC_scaffold_1253	3183542	3183773
HiC_scaffold_1253	12627000	12637000	0.3539		HiC_scaffold_1260	18800000	18900000	11.0		HiC_scaffold_1253	3183774	3189643
HiC_scaffold_1253	12636000	12646000	0.3119		HiC_scaffold_1260	18900000	19000000	15.0		HiC_scaffold_1253	3189645	3190560
HiC_scaffold_1253	12645000	12655000	0.3287		HiC_scaffold_1260	19000000	19100000	14.0		HiC_scaffold_1253	3190580	3191099
HiC_scaffold_1253	12654000	12664000	0.3063		HiC_scaffold_1260	19100000	19200000	10.0		HiC_scaffold_1253	3191100	3192468
HiC_scaffold_1253	12663000	12673000	0.3433		HiC_scaffold_1260	19200000	19300000	13.0		HiC_scaffold_1253	3192469	3209692
HiC_scaffold_1253	12672000	12682000	0.3128		HiC_scaffold_1260	19300000	19400000	11.0		HiC_scaffold_1253	3209699	3210029
HiC_scaffold_1253	12681000	12691000	0.2863		HiC_scaffold_1260	19400000	19500000	13.0		HiC_scaffold_1253	3210030	3213142
HiC_scaffold_1253	12690000	12700000	0.3085		HiC_scaffold_1260	19500000	19600000	15.0		HiC_scaffold_1253	3213148	3219767
HiC_scaffold_1253	12699000	12709000	0.3008		HiC_scaffold_1260	19600000	19700000	15.0		HiC_scaffold_1253	3219768	3220507
HiC_scaffold_1253	12708000	12718000	0.3322		HiC_scaffold_1260	19700000	19800000	13.0		HiC_scaffold_1253	3220519	3224282
HiC_scaffold_1253	12717000	12727000	0.3477		HiC_scaffold_1260	19800000	19900000	14.0		HiC_scaffold_1253	3224349	3225378
HiC_scaffold_1253	12726000	12736000	0.3238		HiC_scaffold_1260	19900000	20000000	9.0		HiC_scaffold_1253	3225379	3228601
HiC_scaffold_1253	12735000	12745000	0.3276		HiC_scaffold_1260	20000000	20100000	16.0		HiC_scaffold_1253	3228602	3229410
HiC_scaffold_1253	12744000	12754000	0.2922		HiC_scaffold_1260	20100000	20200000	13.0		HiC_scaffold_1253	3229812	3229841
HiC_scaffold_1253	12753000	12763000	0.2749		HiC_scaffold_1260	20200000	20300000	12.0		HiC_scaffold_1253	3229870	3232522
HiC_scaffold_1253	12762000	12772000	0.2676		HiC_scaffold_1260	20300000	20400000	17.0		HiC_scaffold_1253	3233134	3241802
HiC_scaffold_1253	12771000	12781000	0.3167		HiC_scaffold_1260	20400000	20500000	18.0		HiC_scaffold_1253	3241816	3243452
HiC_scaffold_1253	12780000	12790000	0.3097		HiC_scaffold_1260	20500000	20600000	13.0		HiC_scaffold_1253	3243453	3251583
HiC_scaffold_1253	12789000	12799000	0.3329		HiC_scaffold_1260	20600000	20700000	23.0		HiC_scaffold_1253	3251584	3251743
HiC_scaffold_1253	12798000	12808000	0.3266		HiC_scaffold_1260	20700000	20800000	14.0		HiC_scaffold_1253	3251746	3256997
HiC_scaffold_1253	12807000	12817000	0.3054		HiC_scaffold_1260	20800000	20900000	18.0		HiC_scaffold_1253	3257009	3257301
HiC_scaffold_1253	12816000	12826000	0.3172		HiC_scaffold_1260	20900000	21000000	14.0		HiC_scaffold_1253	3257323	3257614
HiC_scaffold_1253	12825000	12835000	0.2896		HiC_scaffold_1260	21000000	21100000	15.0		HiC_scaffold_1253	3257662	3257776
HiC_scaffold_1253	12834000	12844000	0.2774		HiC_scaffold_1260	21100000	21200000	8.0		HiC_scaffold_1253	3257777	3260069
HiC_scaffold_1253	12843000	12853000	0.3186		HiC_scaffold_1260	21200000	21300000	11.0		HiC_scaffold_1253	3260151	3265656
HiC_scaffold_1253	12852000	12862000	0.3214		HiC_scaffold_1260	21300000	21400000	12.0		HiC_scaffold_1253	3265657	3274210
HiC_scaffold_1253	12861000	12871000	0.2814		HiC_scaffold_1260	21400000	21500000	8.0		HiC_scaffold_1253	3274211	3275015
HiC_scaffold_1253	12870000	12880000	0.2839		HiC_scaffold_1260	21600000	21700000	12.0		HiC_scaffold_1253	3275016	3275341
HiC_scaffold_1253	12879000	12889000	0.3052		HiC_scaffold_1260	21700000	21800000	9.0		HiC_scaffold_1253	3275342	3294260
HiC_scaffold_1253	12888000	12898000	0.3173		HiC_scaffold_1260	21800000	21900000	9.0		HiC_scaffold_1253	3294266	3295731
HiC_scaffold_1253	12897000	12907000	0.3095		HiC_scaffold_1260	21900000	22000000	9.0		HiC_scaffold_1253	3295732	3295773
HiC_scaffold_1253	12906000	12916000	0.3188		HiC_scaffold_1260	22000000	22100000	14.0		HiC_scaffold_1253	3295774	3296212
HiC_scaffold_1253	12915000	12925000	0.3078		HiC_scaffold_1260	22100000	22200000	10.0		HiC_scaffold_1253	3296213	3299007
HiC_scaffold_1253	12924000	12934000	0.2644		HiC_scaffold_1260	22200000	22300000	9.0		HiC_scaffold_1253	3299008	3299347
HiC_scaffold_1253	12933000	12943000	0.3262		HiC_scaffold_1260	22300000	22400000	10.0		HiC_scaffold_1253	3299348	3300780
HiC_scaffold_1253	12942000	12952000	0.3347		HiC_scaffold_1260	22400000	22500000	9.0		HiC_scaffold_1253	3300781	3302712
HiC_scaffold_1253	12951000	12961000	0.3342		HiC_scaffold_1260	22500000	22600000	11.0		HiC_scaffold_1253	3302737	3308887
HiC_scaffold_1253	12960000	12970000	0.2963		HiC_scaffold_1260	22600000	22700000	9.0		HiC_scaffold_1253	3308888	3309711
HiC_scaffold_1253	12969000	12979000	0.3586		HiC_scaffold_1260	22700000	22800000	12.0		HiC_scaffold_1253	3309712	3317541
HiC_scaffold_1253	12978000	12988000	0.286		HiC_scaffold_1260	22800000	22900000	12.0		HiC_scaffold_1253	3317552	3320456
HiC_scaffold_1253	12987000	12997000	0.3462		HiC_scaffold_1260	22900000	23000000	9.0		HiC_scaffold_1253	3320457	3323031
HiC_scaffold_1253	12996000	13006000	0.338		HiC_scaffold_1260	23000000	23100000	8.0		HiC_scaffold_1253	3323043	3323209
HiC_scaffold_1253	13005000	13015000	0.317		HiC_scaffold_1260	23100000	23200000	6.0		HiC_scaffold_1253	3323211	3324119
HiC_scaffold_1253	13014000	13024000	0.2678		HiC_scaffold_1260	23200000	23300000	7.0		HiC_scaffold_1253	3324128	3338970
HiC_scaffold_1253	13023000	13033000	0.2653		HiC_scaffold_1260	23300000	23400000	8.0		HiC_scaffold_1253	3338972	3339447
HiC_scaffold_1253	13032000	13042000	0.3391		HiC_scaffold_1260	23400000	23500000	4.0		HiC_scaffold_1253	3339449	3343040
HiC_scaffold_1253	13041000	13051000	0.3273		HiC_scaffold_1260	23500000	23600000	7.0		HiC_scaffold_1253	3343041	3344054
HiC_scaffold_1253	13050000	13060000	0.3642		HiC_scaffold_1260	23600000	23700000	7.0		HiC_scaffold_1253	3344055	3344418
HiC_scaffold_1253	13059000	13069000	0.2759		HiC_scaffold_1260	23700000	23800000	7.0		HiC_scaffold_1253	3344419	3346976
HiC_scaffold_1253	13068000	13078000	0.3222		HiC_scaffold_1260	23800000	23900000	8.0		HiC_scaffold_1253	3347051	3353925
HiC_scaffold_1253	13077000	13087000	0.3348		HiC_scaffold_1260	23900000	24000000	9.0		HiC_scaffold_1253	3354001	3360874
HiC_scaffold_1253	13086000	13096000	0.3456		HiC_scaffold_1260	24000000	24100000	7.0		HiC_scaffold_1253	3360950	3367824
HiC_scaffold_1253	13095000	13105000	0.3452		HiC_scaffold_1260	24100000	24200000	7.0		HiC_scaffold_1253	3367900	3374775
HiC_scaffold_1253	13104000	13114000	0.3144		HiC_scaffold_1260	24200000	24300000	4.0		HiC_scaffold_1253	3374776	3376065
HiC_scaffold_1253	13113000	13123000	0.319		HiC_scaffold_1260	24300000	24400000	9.0		HiC_scaffold_1253	3376066	3377837
HiC_scaffold_1253	13122000	13132000	0.298		HiC_scaffold_1260	24400000	24500000	6.0		HiC_scaffold_1253	3377847	3385470
HiC_scaffold_1253	13131000	13141000	0.2918		HiC_scaffold_1260	24500000	24600000	7.0		HiC_scaffold_1253	3385483	3389585
HiC_scaffold_1253	13140000	13150000	0.3		HiC_scaffold_1260	24600000	24700000	5.0		HiC_scaffold_1253	3389593	3390060
HiC_scaffold_1253	13149000	13159000	0.277		HiC_scaffold_1260	24700000	24800000	4.0		HiC_scaffold_1253	3390061	3393862
HiC_scaffold_1253	13158000	13168000	0.3397		HiC_scaffold_1260	24800000	24900000	6.0		HiC_scaffold_1253	3393866	3400785
HiC_scaffold_1253	13167000	13177000	0.3161		HiC_scaffold_1260	24900000	25000000	5.0		HiC_scaffold_1253	3400802	3417336
HiC_scaffold_1253	13176000	13186000	0.2988		HiC_scaffold_1260	25000000	25100000	6.0		HiC_scaffold_1253	3417344	3417811
HiC_scaffold_1253	13185000	13195000	0.3182		HiC_scaffold_1260	25100000	25200000	7.0		HiC_scaffold_1253	3417812	3421830
HiC_scaffold_1253	13194000	13204000	0.3259		HiC_scaffold_1260	25200000	25300000	4.0		HiC_scaffold_1253	3421833	3428268
HiC_scaffold_1253	13203000	13213000	0.2988		HiC_scaffold_1260	25300000	25400000	2.0		HiC_scaffold_1253	3428291	3436205
HiC_scaffold_1253	13212000	13222000	0.3278		HiC_scaffold_1260	25400000	25500000	3.0		HiC_scaffold_1253	3436222	3447893
HiC_scaffold_1253	13221000	13231000	0.3018		HiC_scaffold_1260	25500000	25600000	3.0		HiC_scaffold_1253	3447894	3448361
HiC_scaffold_1253	13230000	13240000	0.2994		HiC_scaffold_1260	25600000	25700000	2.0		HiC_scaffold_1253	3448362	3452380
HiC_scaffold_1253	13239000	13249000	0.2654		HiC_scaffold_1260	25700000	25800000	5.0		HiC_scaffold_1253	3452382	3517852
HiC_scaffold_1253	13248000	13258000	0.3132		HiC_scaffold_1260	25800000	25900000	7.0		HiC_scaffold_1253	3517908	3518733
HiC_scaffold_1253	13257000	13267000	0.3235		HiC_scaffold_1260	25900000	26000000	7.0		HiC_scaffold_1253	3518735	3519211
HiC_scaffold_1253	13266000	13276000	0.3232		HiC_scaffold_1260	26000000	26100000	4.0		HiC_scaffold_1253	3519213	3526839
HiC_scaffold_1253	13275000	13285000	0.287		HiC_scaffold_1260	26100000	26200000	5.0		HiC_scaffold_1253	3526841	3529566
HiC_scaffold_1253	13284000	13294000	0.3121		HiC_scaffold_1260	26200000	26300000	1.0		HiC_scaffold_1253	3529567	3529725
HiC_scaffold_1253	13293000	13303000	0.3604		HiC_scaffold_1260	26300000	26400000	5.0		HiC_scaffold_1253	3529726	3535022
HiC_scaffold_1253	13302000	13312000	0.3044		HiC_scaffold_1260	26400000	26500000	7.0		HiC_scaffold_1253	3535023	3540319
HiC_scaffold_1253	13311000	13321000	0.3808		HiC_scaffold_1260	26500000	26600000	6.0		HiC_scaffold_1253	3540320	3545457
HiC_scaffold_1253	13320000	13330000	0.3628		HiC_scaffold_1260	26600000	26700000	8.0		HiC_scaffold_1253	3545458	3545616
HiC_scaffold_1253	13329000	13339000	0.2814		HiC_scaffold_1260	26700000	26800000	4.0		HiC_scaffold_1253	3545617	3550751
HiC_scaffold_1253	13338000	13348000	0.2482		HiC_scaffold_1260	26800000	26900000	4.0		HiC_scaffold_1253	3550752	3550910
HiC_scaffold_1253	13347000	13357000	0.3261		HiC_scaffold_1260	26900000	27000000	7.0		HiC_scaffold_1253	3550911	3556048
HiC_scaffold_1253	13356000	13366000	0.3019		HiC_scaffold_1260	27000000	27100000	9.0		HiC_scaffold_1253	3556049	3556207
HiC_scaffold_1253	13365000	13375000	0.2528		HiC_scaffold_1260	27100000	27200000	7.0		HiC_scaffold_1253	3556208	3561408
HiC_scaffold_1253	13374000	13384000	0.3243		HiC_scaffold_1260	27200000	27300000	6.0		HiC_scaffold_1253	3561409	3561731
HiC_scaffold_1253	13383000	13393000	0.2936		HiC_scaffold_1260	27300000	27400000	5.0		HiC_scaffold_1253	3561733	3566014
HiC_scaffold_1253	13392000	13402000	0.2954		HiC_scaffold_1260	27400000	27500000	9.0		HiC_scaffold_1253	3566016	3567439
HiC_scaffold_1253	13401000	13411000	0.3227		HiC_scaffold_1260	27500000	27600000	5.0		HiC_scaffold_1253	3567440	3567484
HiC_scaffold_1253	13410000	13420000	0.2769		HiC_scaffold_1260	27600000	27700000	11.0		HiC_scaffold_1253	3567485	3567551
HiC_scaffold_1253	13419000	13429000	0.3504		HiC_scaffold_1260	27700000	27800000	7.0		HiC_scaffold_1253	3567552	3571434
HiC_scaffold_1253	13428000	13438000	0.3212		HiC_scaffold_1260	27800000	27900000	7.0		HiC_scaffold_1253	3571436	3572449
HiC_scaffold_1253	13437000	13447000	0.3644		HiC_scaffold_1260	27900000	28000000	6.0		HiC_scaffold_1253	3572451	3572621
HiC_scaffold_1253	13446000	13456000	0.3268		HiC_scaffold_1260	28000000	28100000	4.0		HiC_scaffold_1253	3572625	3572783
HiC_scaffold_1253	13455000	13465000	0.3107		HiC_scaffold_1260	28100000	28200000	8.0		HiC_scaffold_1253	3572788	3581839
HiC_scaffold_1253	13464000	13474000	0.2757		HiC_scaffold_1260	28200000	28300000	9.0		HiC_scaffold_1253	3581841	3582687
HiC_scaffold_1253	13473000	13483000	0.2917		HiC_scaffold_1260	28300000	28400000	8.0		HiC_scaffold_1253	3582688	3591140
HiC_scaffold_1253	13482000	13492000	0.2843		HiC_scaffold_1260	28400000	28500000	8.0		HiC_scaffold_1253	3591141	3592620
HiC_scaffold_1253	13491000	13501000	0.332		HiC_scaffold_1260	28500000	28600000	10.0		HiC_scaffold_1253	3592640	3594700
HiC_scaffold_1253	13500000	13510000	0.2977		HiC_scaffold_1260	28600000	28700000	7.0		HiC_scaffold_1253	3594701	3595181
HiC_scaffold_1253	13509000	13519000	0.3015		HiC_scaffold_1260	28700000	28800000	5.0		HiC_scaffold_1253	3595182	3602900
HiC_scaffold_1253	13518000	13528000	0.298		HiC_scaffold_1260	28800000	28900000	17.0		HiC_scaffold_1253	3602901	3611766
HiC_scaffold_1253	13527000	13537000	0.3312		HiC_scaffold_1260	28900000	29000000	15.0		HiC_scaffold_1253	3611773	3613078
HiC_scaffold_1253	13536000	13546000	0.3264		HiC_scaffold_1260	29000000	29100000	12.0		HiC_scaffold_1253	3613086	3617479
HiC_scaffold_1253	13545000	13555000	0.3295		HiC_scaffold_1260	29100000	29200000	8.0		HiC_scaffold_1253	3617485	3617625
HiC_scaffold_1253	13554000	13564000	0.3431		HiC_scaffold_1260	29200000	29300000	19.0		HiC_scaffold_1253	3617626	3621526
HiC_scaffold_1253	13563000	13573000	0.2992		HiC_scaffold_1260	29300000	29400000	17.0		HiC_scaffold_1253	3621532	3621837
HiC_scaffold_1253	13572000	13582000	0.2794		HiC_scaffold_1260	29400000	29500000	13.0		HiC_scaffold_1253	3621844	3635609
HiC_scaffold_1253	13581000	13591000	0.2687		HiC_scaffold_1260	29500000	29600000	16.0		HiC_scaffold_1253	3635610	3638998
HiC_scaffold_1253	13590000	13600000	0.3187		HiC_scaffold_1260	29600000	29700000	11.0		HiC_scaffold_1253	3639000	3639402
HiC_scaffold_1253	13599000	13609000	0.3075		HiC_scaffold_1260	29700000	29800000	14.0		HiC_scaffold_1253	3639415	3699525
HiC_scaffold_1253	13608000	13618000	0.2782		HiC_scaffold_1260	29800000	29900000	13.0		HiC_scaffold_1253	3699527	3707249
HiC_scaffold_1253	13617000	13627000	0.3097		HiC_scaffold_1260	29900000	30000000	15.0		HiC_scaffold_1253	3707250	3707927
HiC_scaffold_1253	13626000	13636000	0.3177		HiC_scaffold_1260	30000000	30100000	11.0		HiC_scaffold_1253	3707931	3739628
HiC_scaffold_1253	13635000	13645000	0.3413		HiC_scaffold_1260	30100000	30200000	13.0		HiC_scaffold_1253	3739634	3760737
HiC_scaffold_1253	13644000	13654000	0.3038		HiC_scaffold_1260	30200000	30300000	15.0		HiC_scaffold_1253	3760744	3761432
HiC_scaffold_1253	13653000	13663000	0.312		HiC_scaffold_1260	30300000	30400000	14.0		HiC_scaffold_1253	3761433	3764314
HiC_scaffold_1253	13662000	13672000	0.3299		HiC_scaffold_1260	30400000	30500000	14.0		HiC_scaffold_1253	3764315	3768412
HiC_scaffold_1253	13671000	13681000	0.3827		HiC_scaffold_1260	30500000	30600000	12.0		HiC_scaffold_1253	3768413	3784603
HiC_scaffold_1253	13680000	13690000	0.3463		HiC_scaffold_1260	30600000	30700000	10.0		HiC_scaffold_1253	3784606	3785332
HiC_scaffold_1253	13689000	13699000	0.2822		HiC_scaffold_1260	30700000	30800000	4.0		HiC_scaffold_1253	3785333	3805017
HiC_scaffold_1253	13698000	13708000	0.3357		HiC_scaffold_1260	30800000	30900000	12.0		HiC_scaffold_1253	3805238	3810447
HiC_scaffold_1253	13707000	13717000	0.3069		HiC_scaffold_1260	30900000	31000000	13.0		HiC_scaffold_1253	3810456	3812941
HiC_scaffold_1253	13716000	13726000	0.317		HiC_scaffold_1260	31000000	31100000	17.0		HiC_scaffold_1253	3812942	3826458
HiC_scaffold_1253	13725000	13735000	0.3305		HiC_scaffold_1260	31100000	31200000	16.0		HiC_scaffold_1253	3826471	3830230
HiC_scaffold_1253	13734000	13744000	0.2782		HiC_scaffold_1260	31200000	31300000	12.0		HiC_scaffold_1253	3830231	3831995
HiC_scaffold_1253	13743000	13753000	0.3431		HiC_scaffold_1260	31300000	31400000	12.0		HiC_scaffold_1253	3831996	3836149
HiC_scaffold_1253	13752000	13762000	0.2513		HiC_scaffold_1260	31400000	31500000	13.0		HiC_scaffold_1253	3836151	3848108
HiC_scaffold_1253	13761000	13771000	0.2473		HiC_scaffold_1260	31500000	31600000	14.0		HiC_scaffold_1253	3848149	3849061
HiC_scaffold_1253	13770000	13780000	0.2702		HiC_scaffold_1260	31600000	31700000	13.0		HiC_scaffold_1253	3849062	3849284
HiC_scaffold_1253	13779000	13789000	0.3416		HiC_scaffold_1260	31700000	31800000	10.0		HiC_scaffold_1253	3849293	3849320
HiC_scaffold_1253	13788000	13798000	0.2577		HiC_scaffold_1260	31800000	31900000	8.0		HiC_scaffold_1253	3849371	3850074
HiC_scaffold_1253	13797000	13807000	0.3004		HiC_scaffold_1260	31900000	32000000	14.0		HiC_scaffold_1253	3850132	3851570
HiC_scaffold_1253	13806000	13816000	0.3143		HiC_scaffold_1260	32000000	32100000	13.0		HiC_scaffold_1253	3851815	3853325
HiC_scaffold_1253	13815000	13825000	0.3291		HiC_scaffold_1260	32100000	32200000	6.0		HiC_scaffold_1253	3853355	3853686
HiC_scaffold_1253	13824000	13834000	0.3584		HiC_scaffold_1260	32200000	32300000	10.0		HiC_scaffold_1253	3853704	3855801
HiC_scaffold_1253	13833000	13843000	0.2874		HiC_scaffold_1260	32300000	32400000	12.0		HiC_scaffold_1253	3855803	3856150
HiC_scaffold_1253	13842000	13852000	0.341		HiC_scaffold_1260	32400000	32500000	6.0		HiC_scaffold_1253	3856174	3856357
HiC_scaffold_1253	13851000	13861000	0.3378		HiC_scaffold_1260	32500000	32600000	12.0		HiC_scaffold_1253	3856464	3857348
HiC_scaffold_1253	13860000	13870000	0.3503		HiC_scaffold_1260	32600000	32700000	11.0		HiC_scaffold_1253	3857349	3864145
HiC_scaffold_1253	13869000	13879000	0.3467		HiC_scaffold_1260	32700000	32800000	12.0		HiC_scaffold_1253	3864210	3865727
HiC_scaffold_1253	13878000	13888000	0.268		HiC_scaffold_1260	32800000	32900000	7.0		HiC_scaffold_1253	3865728	3869768
HiC_scaffold_1253	13887000	13897000	0.2693		HiC_scaffold_1260	32900000	33000000	12.0		HiC_scaffold_1253	3869769	3874215
HiC_scaffold_1253	13896000	13906000	0.3582		HiC_scaffold_1260	33000000	33100000	10.0		HiC_scaffold_1253	3874216	3875061
HiC_scaffold_1253	13905000	13915000	0.3386		HiC_scaffold_1260	33100000	33200000	8.0		HiC_scaffold_1253	3875068	3886468
HiC_scaffold_1253	13914000	13924000	0.3001		HiC_scaffold_1260	33200000	33300000	14.0		HiC_scaffold_1253	3886472	4029720
HiC_scaffold_1253	13923000	13933000	0.2934		HiC_scaffold_1260	33300000	33400000	15.0		HiC_scaffold_1253	4029722	4137175
HiC_scaffold_1253	13932000	13942000	0.2802		HiC_scaffold_1260	33400000	33500000	11.0		HiC_scaffold_1253	4137176	4143068
HiC_scaffold_1253	13941000	13951000	0.3303		HiC_scaffold_1260	33500000	33600000	8.0		HiC_scaffold_1253	4143087	4144619
HiC_scaffold_1253	13950000	13960000	0.2975		HiC_scaffold_1260	33600000	33700000	7.0		HiC_scaffold_1253	4144620	4148667
HiC_scaffold_1253	13959000	13969000	0.3357		HiC_scaffold_1260	33700000	33800000	10.0		HiC_scaffold_1253	4148668	4152895
HiC_scaffold_1253	13968000	13978000	0.3119		HiC_scaffold_1260	33800000	33900000	15.0		HiC_scaffold_1253	4152896	4156943
HiC_scaffold_1253	13977000	13987000	0.2877		HiC_scaffold_1260	33900000	34000000	13.0		HiC_scaffold_1253	4156944	4162219
HiC_scaffold_1253	13986000	13996000	0.3461		HiC_scaffold_1260	34000000	34100000	10.0		HiC_scaffold_1253	4162220	4164080
HiC_scaffold_1253	13995000	14005000	0.3158		HiC_scaffold_1260	34100000	34200000	12.0		HiC_scaffold_1253	4164088	4168988
HiC_scaffold_1253	14004000	14014000	0.2749		HiC_scaffold_1260	34200000	34300000	12.0		HiC_scaffold_1253	4168989	4206640
HiC_scaffold_1253	14013000	14023000	0.3329		HiC_scaffold_1260	34300000	34400000	9.0		HiC_scaffold_1253	4206644	4210172
HiC_scaffold_1253	14022000	14032000	0.2993		HiC_scaffold_1260	34400000	34500000	7.0		HiC_scaffold_1253	4210179	4215571
HiC_scaffold_1253	14031000	14041000	0.2843		HiC_scaffold_1260	34500000	34600000	8.0		HiC_scaffold_1253	4215573	4216467
HiC_scaffold_1253	14040000	14050000	0.2925		HiC_scaffold_1260	34600000	34700000	11.0		HiC_scaffold_1253	4216470	4223359
HiC_scaffold_1253	14049000	14059000	0.2851		HiC_scaffold_1260	34700000	34800000	11.0		HiC_scaffold_1253	4223362	4229377
HiC_scaffold_1253	14058000	14068000	0.3183		HiC_scaffold_1260	34800000	34900000	7.0		HiC_scaffold_1253	4229379	4229855
HiC_scaffold_1253	14067000	14077000	0.2909		HiC_scaffold_1260	34900000	35000000	12.0		HiC_scaffold_1253	4229857	4234101
HiC_scaffold_1253	14076000	14086000	0.3439		HiC_scaffold_1260	35000000	35100000	15.0		HiC_scaffold_1253	4234102	4236637
HiC_scaffold_1253	14085000	14095000	0.3304		HiC_scaffold_1260	35100000	35200000	8.0		HiC_scaffold_1253	4236675	4238188
HiC_scaffold_1253	14094000	14104000	0.3282		HiC_scaffold_1260	35200000	35300000	11.0		HiC_scaffold_1253	4238189	4244618
HiC_scaffold_1253	14103000	14113000	0.2912		HiC_scaffold_1260	35300000	35400000	10.0		HiC_scaffold_1253	4244634	4245292
HiC_scaffold_1253	14112000	14122000	0.3077		HiC_scaffold_1260	35400000	35500000	11.0		HiC_scaffold_1253	4245294	4245770
HiC_scaffold_1253	14121000	14131000	0.2963		HiC_scaffold_1260	35500000	35600000	6.0		HiC_scaffold_1253	4245772	4248876
HiC_scaffold_1253	14130000	14140000	0.3604		HiC_scaffold_1260	35600000	35700000	11.0		HiC_scaffold_1253	4248877	4249203
HiC_scaffold_1253	14139000	14149000	0.3168		HiC_scaffold_1260	35700000	35800000	7.0		HiC_scaffold_1253	4249204	4249923
HiC_scaffold_1253	14148000	14158000	0.3519		HiC_scaffold_1260	35800000	35900000	7.0		HiC_scaffold_1253	4249949	4250873
HiC_scaffold_1253	14157000	14167000	0.3272		HiC_scaffold_1260	35900000	36000000	6.0		HiC_scaffold_1253	4250875	4252301
HiC_scaffold_1253	14166000	14176000	0.3173		HiC_scaffold_1260	36000000	36100000	9.0		HiC_scaffold_1253	4252302	4256236
HiC_scaffold_1253	14175000	14185000	0.2528		HiC_scaffold_1260	36100000	36200000	11.0		HiC_scaffold_1253	4256238	4257251
HiC_scaffold_1253	14184000	14194000	0.2645		HiC_scaffold_1260	36200000	36300000	11.0		HiC_scaffold_1253	4257253	4260860
HiC_scaffold_1253	14193000	14203000	0.2997		HiC_scaffold_1260	36300000	36400000	9.0		HiC_scaffold_1253	4260869	4263360
HiC_scaffold_1253	14202000	14212000	0.344		HiC_scaffold_1260	36400000	36500000	12.0		HiC_scaffold_1253	4263361	4273472
HiC_scaffold_1253	14211000	14221000	0.3394		HiC_scaffold_1260	36500000	36549769	1.0		HiC_scaffold_1253	4273482	4278043
HiC_scaffold_1253	14220000	14230000	0.2954		HiC_scaffold_1261	0	100000	8.0		HiC_scaffold_1253	4278044	4280612
HiC_scaffold_1253	14229000	14239000	0.2857		HiC_scaffold_1261	100000	200000	16.0		HiC_scaffold_1253	4281796	4282783
HiC_scaffold_1253	14238000	14248000	0.3227		HiC_scaffold_1261	200000	300000	17.0		HiC_scaffold_1253	4282786	4283622
HiC_scaffold_1253	14247000	14257000	0.2804		HiC_scaffold_1261	300000	400000	16.0		HiC_scaffold_1253	4283623	4283643
HiC_scaffold_1253	14256000	14266000	0.3271		HiC_scaffold_1261	400000	500000	10.0		HiC_scaffold_1253	4283644	4284022
HiC_scaffold_1253	14265000	14275000	0.3136		HiC_scaffold_1261	500000	600000	12.0		HiC_scaffold_1253	4284023	4284287
HiC_scaffold_1253	14274000	14284000	0.2829		HiC_scaffold_1261	600000	700000	14.0		HiC_scaffold_1253	4284288	4285209
HiC_scaffold_1253	14283000	14293000	0.2699		HiC_scaffold_1261	700000	800000	14.0		HiC_scaffold_1253	4285210	4286963
HiC_scaffold_1253	14292000	14302000	0.2974		HiC_scaffold_1261	800000	900000	14.0		HiC_scaffold_1253	4286981	4288527
HiC_scaffold_1253	14301000	14311000	0.3063		HiC_scaffold_1261	900000	1000000	14.0		HiC_scaffold_1253	4290242	4290537
HiC_scaffold_1253	14310000	14320000	0.3246		HiC_scaffold_1261	1000000	1100000	10.0		HiC_scaffold_1253	4291944	4292926
HiC_scaffold_1253	14319000	14329000	0.3448		HiC_scaffold_1261	1100000	1200000	13.0		HiC_scaffold_1253	4292929	4332439
HiC_scaffold_1253	14328000	14338000	0.3504		HiC_scaffold_1261	1200000	1300000	14.0		HiC_scaffold_1253	4332468	4333839
HiC_scaffold_1253	14337000	14347000	0.3648		HiC_scaffold_1261	1300000	1400000	13.0		HiC_scaffold_1253	4333840	4334922
HiC_scaffold_1253	14346000	14356000	0.3448		HiC_scaffold_1261	1400000	1500000	13.0		HiC_scaffold_1253	4334923	4335140
HiC_scaffold_1253	14355000	14365000	0.3172		HiC_scaffold_1261	1500000	1600000	15.0		HiC_scaffold_1253	4335149	4335176
HiC_scaffold_1253	14364000	14374000	0.3254		HiC_scaffold_1261	1600000	1700000	18.0		HiC_scaffold_1253	4335216	4335912
HiC_scaffold_1253	14373000	14383000	0.3281		HiC_scaffold_1261	1700000	1800000	13.0		HiC_scaffold_1253	4335989	4336404
HiC_scaffold_1253	14382000	14392000	0.315		HiC_scaffold_1261	1800000	1900000	16.0		HiC_scaffold_1253	4336520	4337809
HiC_scaffold_1253	14391000	14401000	0.2995		HiC_scaffold_1261	1900000	2000000	10.0		HiC_scaffold_1253	4337810	4342228
HiC_scaffold_1253	14400000	14410000	0.3357		HiC_scaffold_1261	2000000	2100000	14.0		HiC_scaffold_1253	4342246	4347573
HiC_scaffold_1253	14409000	14419000	0.3225		HiC_scaffold_1261	2100000	2200000	14.0		HiC_scaffold_1253	4347574	4352382
HiC_scaffold_1253	14418000	14428000	0.3043		HiC_scaffold_1261	2200000	2300000	9.0		HiC_scaffold_1253	4352383	4352810
HiC_scaffold_1253	14427000	14437000	0.3175		HiC_scaffold_1261	2300000	2400000	12.0		HiC_scaffold_1253	4352811	4357467
HiC_scaffold_1253	14436000	14446000	0.3215		HiC_scaffold_1261	2400000	2500000	8.0		HiC_scaffold_1253	4357469	4359348
HiC_scaffold_1253	14445000	14455000	0.3421		HiC_scaffold_1261	2500000	2600000	13.0		HiC_scaffold_1253	4359397	4359521
HiC_scaffold_1253	14454000	14464000	0.3405		HiC_scaffold_1261	2600000	2700000	12.0		HiC_scaffold_1253	4359546	4360189
HiC_scaffold_1253	14463000	14473000	0.286		HiC_scaffold_1261	2700000	2800000	9.0		HiC_scaffold_1253	4360191	4360302
HiC_scaffold_1253	14472000	14482000	0.2911		HiC_scaffold_1261	2800000	2900000	13.0		HiC_scaffold_1253	4360323	4360634
HiC_scaffold_1253	14481000	14491000	0.263		HiC_scaffold_1261	2900000	3000000	17.0		HiC_scaffold_1253	4360718	4362202
HiC_scaffold_1253	14490000	14500000	0.28		HiC_scaffold_1261	3000000	3100000	7.0		HiC_scaffold_1253	4362203	4367777
HiC_scaffold_1253	14499000	14509000	0.3118		HiC_scaffold_1261	3100000	3200000	11.0		HiC_scaffold_1253	4367778	4374044
HiC_scaffold_1253	14508000	14518000	0.319		HiC_scaffold_1261	3200000	3300000	9.0		HiC_scaffold_1253	4374116	4374257
HiC_scaffold_1253	14517000	14527000	0.2618		HiC_scaffold_1261	3300000	3400000	13.0		HiC_scaffold_1253	4374258	4375634
HiC_scaffold_1253	14526000	14536000	0.3301		HiC_scaffold_1261	3400000	3500000	11.0		HiC_scaffold_1253	4375677	4375915
HiC_scaffold_1253	14535000	14545000	0.2946		HiC_scaffold_1261	3500000	3600000	9.0		HiC_scaffold_1253	4375925	4375976
HiC_scaffold_1253	14544000	14554000	0.2776		HiC_scaffold_1261	3600000	3700000	9.0		HiC_scaffold_1253	4375977	4376874
HiC_scaffold_1253	14553000	14563000	0.2474		HiC_scaffold_1261	3700000	3800000	11.0		HiC_scaffold_1253	4376967	4378068
HiC_scaffold_1253	14562000	14572000	0.3201		HiC_scaffold_1261	3800000	3900000	10.0		HiC_scaffold_1253	4378076	4393928
HiC_scaffold_1253	14571000	14581000	0.3446		HiC_scaffold_1261	3900000	4000000	7.0		HiC_scaffold_1253	4393929	4403222
HiC_scaffold_1253	14580000	14590000	0.3187		HiC_scaffold_1261	4000000	4100000	11.0		HiC_scaffold_1253	4403226	4403770
HiC_scaffold_1253	14589000	14599000	0.288		HiC_scaffold_1261	4100000	4200000	11.0		HiC_scaffold_1253	4403795	4403919
HiC_scaffold_1253	14598000	14608000	0.299		HiC_scaffold_1261	4200000	4300000	12.0		HiC_scaffold_1253	4403968	4409978
HiC_scaffold_1253	14607000	14617000	0.3163		HiC_scaffold_1261	4300000	4400000	7.0		HiC_scaffold_1253	4409999	4410120
HiC_scaffold_1253	14616000	14626000	0.3343		HiC_scaffold_1261	4400000	4500000	7.0		HiC_scaffold_1253	4410128	4410206
HiC_scaffold_1253	14625000	14635000	0.29		HiC_scaffold_1261	4500000	4600000	9.0		HiC_scaffold_1253	4410214	4410378
HiC_scaffold_1253	14634000	14644000	0.342		HiC_scaffold_1261	4600000	4700000	9.0		HiC_scaffold_1253	4410386	4410464
HiC_scaffold_1253	14643000	14653000	0.3074		HiC_scaffold_1261	4700000	4800000	6.0		HiC_scaffold_1253	4410472	4410679
HiC_scaffold_1253	14652000	14662000	0.3123		HiC_scaffold_1261	4800000	4900000	6.0		HiC_scaffold_1253	4410687	4410803
HiC_scaffold_1253	14661000	14671000	0.313		HiC_scaffold_1261	4900000	5000000	9.0		HiC_scaffold_1253	4410816	4410962
HiC_scaffold_1253	14670000	14680000	0.3292		HiC_scaffold_1261	5000000	5100000	7.0		HiC_scaffold_1253	4411006	4412394
HiC_scaffold_1253	14679000	14689000	0.3301		HiC_scaffold_1261	5100000	5200000	5.0		HiC_scaffold_1253	4412443	4412567
HiC_scaffold_1253	14688000	14698000	0.341		HiC_scaffold_1261	5200000	5300000	5.0		HiC_scaffold_1253	4412592	4413136
HiC_scaffold_1253	14697000	14707000	0.3096		HiC_scaffold_1261	5300000	5400000	4.0		HiC_scaffold_1253	4413140	4429585
HiC_scaffold_1253	14706000	14716000	0.2861		HiC_scaffold_1261	5400000	5500000	5.0		HiC_scaffold_1253	4429586	4433107
HiC_scaffold_1253	14715000	14725000	0.3485		HiC_scaffold_1261	5500000	5600000	5.0		HiC_scaffold_1253	4433181	4433483
HiC_scaffold_1253	14724000	14734000	0.3399		HiC_scaffold_1261	5600000	5700000	7.0		HiC_scaffold_1253	4433509	4434692
HiC_scaffold_1253	14733000	14743000	0.3453		HiC_scaffold_1261	5700000	5800000	6.0		HiC_scaffold_1253	4434693	4434723
HiC_scaffold_1253	14742000	14752000	0.285		HiC_scaffold_1261	5800000	5900000	10.0		HiC_scaffold_1253	4434724	4434816
HiC_scaffold_1253	14751000	14761000	0.2697		HiC_scaffold_1261	5900000	6000000	9.0		HiC_scaffold_1253	4434826	4444311
HiC_scaffold_1253	14760000	14770000	0.2658		HiC_scaffold_1261	6000000	6100000	6.0		HiC_scaffold_1253	4446115	4446203
HiC_scaffold_1253	14769000	14779000	0.2845		HiC_scaffold_1261	6100000	6200000	7.0		HiC_scaffold_1253	4447511	4449669
HiC_scaffold_1253	14778000	14788000	0.2868		HiC_scaffold_1261	6200000	6300000	3.0		HiC_scaffold_1253	4449678	4451679
HiC_scaffold_1253	14787000	14797000	0.3033		HiC_scaffold_1261	6300000	6400000	3.0		HiC_scaffold_1253	4451680	4451983
HiC_scaffold_1253	14796000	14806000	0.3439		HiC_scaffold_1261	6400000	6500000	17.0		HiC_scaffold_1253	4451984	4471405
HiC_scaffold_1253	14805000	14815000	0.3027		HiC_scaffold_1261	6500000	6600000	13.0		HiC_scaffold_1253	4471418	4475158
HiC_scaffold_1253	14814000	14824000	0.3477		HiC_scaffold_1261	6600000	6700000	14.0		HiC_scaffold_1253	4475159	4478558
HiC_scaffold_1253	14823000	14833000	0.31		HiC_scaffold_1261	6700000	6800000	17.0		HiC_scaffold_1253	4478560	4496355
HiC_scaffold_1253	14832000	14842000	0.3187		HiC_scaffold_1261	6800000	6900000	15.0		HiC_scaffold_1253	4496356	4499831
HiC_scaffold_1253	14841000	14851000	0.2767		HiC_scaffold_1261	6900000	7000000	13.0		HiC_scaffold_1253	4499860	4500773
HiC_scaffold_1253	14850000	14860000	0.3049		HiC_scaffold_1261	7000000	7100000	17.0		HiC_scaffold_1253	4500774	4500990
HiC_scaffold_1253	14859000	14869000	0.2987		HiC_scaffold_1261	7100000	7200000	20.0		HiC_scaffold_1253	4500999	4501026
HiC_scaffold_1253	14868000	14878000	0.3398		HiC_scaffold_1261	7200000	7300000	17.0		HiC_scaffold_1253	4501065	4501780
HiC_scaffold_1253	14877000	14887000	0.2888		HiC_scaffold_1261	7300000	7400000	15.0		HiC_scaffold_1253	4501838	4502905
HiC_scaffold_1253	14886000	14896000	0.3047		HiC_scaffold_1261	7400000	7500000	15.0		HiC_scaffold_1253	4502906	4511593
HiC_scaffold_1253	14895000	14905000	0.3755		HiC_scaffold_1261	7500000	7600000	14.0		HiC_scaffold_1253	4511660	4584570
HiC_scaffold_1253	14904000	14914000	0.3255		HiC_scaffold_1261	7600000	7700000	17.0		HiC_scaffold_1253	4584571	4589520
HiC_scaffold_1253	14913000	14923000	0.2731		HiC_scaffold_1261	7700000	7800000	17.0		HiC_scaffold_1253	4589521	4593228
HiC_scaffold_1253	14922000	14932000	0.3315		HiC_scaffold_1261	7800000	7900000	14.0		HiC_scaffold_1253	4593253	4602097
HiC_scaffold_1253	14931000	14941000	0.3176		HiC_scaffold_1261	7900000	8000000	8.0		HiC_scaffold_1253	4602110	4606045
HiC_scaffold_1253	14940000	14950000	0.3156		HiC_scaffold_1261	8000000	8100000	2.0		HiC_scaffold_1253	4606058	4666677
HiC_scaffold_1253	14949000	14959000	0.3424		HiC_scaffold_1261	8100000	8200000	5.0		HiC_scaffold_1253	4666706	4667619
HiC_scaffold_1253	14958000	14968000	0.3137		HiC_scaffold_1261	8200000	8300000	6.0		HiC_scaffold_1253	4667620	4667836
HiC_scaffold_1253	14967000	14977000	0.3409		HiC_scaffold_1261	8300000	8400000	8.0		HiC_scaffold_1253	4667845	4667872
HiC_scaffold_1253	14976000	14986000	0.3253		HiC_scaffold_1261	8400000	8500000	5.0		HiC_scaffold_1253	4667911	4668626
HiC_scaffold_1253	14985000	14995000	0.2836		HiC_scaffold_1261	8500000	8600000	8.0		HiC_scaffold_1253	4668684	4670123
HiC_scaffold_1253	14994000	15004000	0.334		HiC_scaffold_1261	8600000	8700000	4.0		HiC_scaffold_1253	4670368	4671878
HiC_scaffold_1253	15003000	15013000	0.2852		HiC_scaffold_1261	8700000	8800000	7.0		HiC_scaffold_1253	4671908	4672239
HiC_scaffold_1253	15012000	15022000	0.3345		HiC_scaffold_1261	8800000	8900000	3.0		HiC_scaffold_1253	4672257	4673030
HiC_scaffold_1253	15021000	15031000	0.3154		HiC_scaffold_1261	8900000	9000000	5.0		HiC_scaffold_1253	4673033	4674355
HiC_scaffold_1253	15030000	15040000	0.3101		HiC_scaffold_1261	9000000	9100000	7.0		HiC_scaffold_1253	4674357	4674704
HiC_scaffold_1253	15039000	15049000	0.2587		HiC_scaffold_1261	9100000	9200000	8.0		HiC_scaffold_1253	4674728	4674911
HiC_scaffold_1253	15048000	15058000	0.2584		HiC_scaffold_1261	9200000	9300000	11.0		HiC_scaffold_1253	4675018	4681944
HiC_scaffold_1253	15057000	15067000	0.3046		HiC_scaffold_1261	9300000	9400000	7.0		HiC_scaffold_1253	4681947	4729643
HiC_scaffold_1253	15066000	15076000	0.2385		HiC_scaffold_1261	9400000	9500000	7.0		HiC_scaffold_1253	4729660	4731802
HiC_scaffold_1253	15075000	15085000	0.234		HiC_scaffold_1261	9500000	9600000	7.0		HiC_scaffold_1253	4731803	4737207
HiC_scaffold_1253	15084000	15094000	0.2708		HiC_scaffold_1261	9600000	9700000	10.0		HiC_scaffold_1253	4737208	4739178
HiC_scaffold_1253	15093000	15103000	0.2351		HiC_scaffold_1261	9700000	9800000	11.0		HiC_scaffold_1253	4739181	4750246
HiC_scaffold_1253	15102000	15112000	0.2371		HiC_scaffold_1261	9800000	9900000	6.0		HiC_scaffold_1253	4750254	4800260
HiC_scaffold_1253	15111000	15121000	0.2354		HiC_scaffold_1261	9900000	10000000	12.0		HiC_scaffold_1253	4800271	4802837
HiC_scaffold_1253	15120000	15130000	0.2353		HiC_scaffold_1261	10000000	10100000	5.0		HiC_scaffold_1253	4802838	4828348
HiC_scaffold_1253	15129000	15139000	0.3019		HiC_scaffold_1261	10100000	10200000	4.0		HiC_scaffold_1253	4828366	5031496
HiC_scaffold_1253	15138000	15148000	0.2907		HiC_scaffold_1261	10200000	10300000	12.0		HiC_scaffold_1253	5031501	5033554
HiC_scaffold_1253	15147000	15157000	0.3132		HiC_scaffold_1261	10300000	10400000	5.0		HiC_scaffold_1253	5033566	5033700
HiC_scaffold_1253	15156000	15166000	0.2917		HiC_scaffold_1261	10400000	10500000	12.0		HiC_scaffold_1253	5033706	5036537
HiC_scaffold_1253	15165000	15175000	0.3201		HiC_scaffold_1261	10500000	10600000	10.0		HiC_scaffold_1253	5036570	5036742
HiC_scaffold_1253	15174000	15184000	0.3086		HiC_scaffold_1261	10600000	10700000	10.0		HiC_scaffold_1253	5037165	5037184
HiC_scaffold_1253	15183000	15193000	0.2627		HiC_scaffold_1261	10700000	10800000	9.0		HiC_scaffold_1253	5037498	5039113
HiC_scaffold_1253	15192000	15202000	0.3155		HiC_scaffold_1261	10800000	10900000	9.0		HiC_scaffold_1253	5039454	5039493
HiC_scaffold_1253	15201000	15211000	0.3056		HiC_scaffold_1261	10900000	11000000	11.0		HiC_scaffold_1253	5040411	5040568
HiC_scaffold_1253	15210000	15220000	0.3098		HiC_scaffold_1261	11000000	11100000	14.0		HiC_scaffold_1253	5040713	5040735
HiC_scaffold_1253	15219000	15229000	0.3064		HiC_scaffold_1261	11100000	11200000	13.0		HiC_scaffold_1253	5040757	5040922
HiC_scaffold_1253	15228000	15238000	0.2872		HiC_scaffold_1261	11200000	11300000	14.0		HiC_scaffold_1253	5040928	5041059
HiC_scaffold_1253	15237000	15247000	0.3455		HiC_scaffold_1261	11300000	11400000	15.0		HiC_scaffold_1253	5041492	5042177
HiC_scaffold_1253	15246000	15256000	0.3067		HiC_scaffold_1261	11400000	11500000	8.0		HiC_scaffold_1253	5042178	5042308
HiC_scaffold_1253	15255000	15265000	0.3466		HiC_scaffold_1261	11500000	11600000	12.0		HiC_scaffold_1253	5042310	5042324
HiC_scaffold_1253	15264000	15274000	0.2757		HiC_scaffold_1261	11600000	11700000	10.0		HiC_scaffold_1253	5042325	5042380
HiC_scaffold_1253	15273000	15283000	0.3155		HiC_scaffold_1261	11700000	11800000	12.0		HiC_scaffold_1253	5042381	5042404
HiC_scaffold_1253	15282000	15292000	0.3482		HiC_scaffold_1261	11800000	11900000	10.0		HiC_scaffold_1253	5043006	5044711
HiC_scaffold_1253	15291000	15301000	0.3128		HiC_scaffold_1261	11900000	12000000	11.0		HiC_scaffold_1253	5044931	5044948
HiC_scaffold_1253	15300000	15310000	0.3076		HiC_scaffold_1261	12000000	12100000	15.0		HiC_scaffold_1253	5045002	5046264
HiC_scaffold_1253	15309000	15319000	0.3364		HiC_scaffold_1261	12100000	12200000	14.0		HiC_scaffold_1253	5046519	5046756
HiC_scaffold_1253	15318000	15328000	0.3375		HiC_scaffold_1261	12200000	12300000	11.0		HiC_scaffold_1253	5046773	5049646
HiC_scaffold_1253	15327000	15337000	0.2981		HiC_scaffold_1261	12300000	12400000	6.0		HiC_scaffold_1253	5049730	5050021
HiC_scaffold_1253	15336000	15346000	0.3665		HiC_scaffold_1261	12400000	12500000	12.0		HiC_scaffold_1253	5050024	5050305
HiC_scaffold_1253	15345000	15355000	0.3352		HiC_scaffold_1261	12500000	12600000	10.0		HiC_scaffold_1253	5050361	5051416
HiC_scaffold_1253	15354000	15364000	0.309		HiC_scaffold_1261	12600000	12700000	8.0		HiC_scaffold_1253	5051417	5052221
HiC_scaffold_1253	15363000	15373000	0.345		HiC_scaffold_1261	12700000	12800000	11.0		HiC_scaffold_1253	5052246	5052717
HiC_scaffold_1253	15372000	15382000	0.3001		HiC_scaffold_1261	12800000	12900000	12.0		HiC_scaffold_1253	5052731	5063066
HiC_scaffold_1253	15381000	15391000	0.3048		HiC_scaffold_1261	12900000	13000000	11.0		HiC_scaffold_1253	5063067	5063846
HiC_scaffold_1253	15390000	15400000	0.2703		HiC_scaffold_1261	13000000	13100000	12.0		HiC_scaffold_1253	5064173	5064297
HiC_scaffold_1253	15399000	15409000	0.2738		HiC_scaffold_1261	13100000	13200000	12.0		HiC_scaffold_1253	5064904	5065118
HiC_scaffold_1253	15408000	15418000	0.3436		HiC_scaffold_1261	13200000	13300000	13.0		HiC_scaffold_1253	5065586	5067145
HiC_scaffold_1253	15417000	15427000	0.3146		HiC_scaffold_1261	13300000	13400000	17.0		HiC_scaffold_1253	5067146	5068559
HiC_scaffold_1253	15426000	15436000	0.3336		HiC_scaffold_1261	13400000	13500000	16.0		HiC_scaffold_1253	5068560	5069397
HiC_scaffold_1253	15435000	15445000	0.3281		HiC_scaffold_1261	13500000	13600000	12.0		HiC_scaffold_1253	5069398	5069820
HiC_scaffold_1253	15444000	15454000	0.3238		HiC_scaffold_1261	13600000	13700000	12.0		HiC_scaffold_1253	5069821	5070169
HiC_scaffold_1253	15453000	15463000	0.3172		HiC_scaffold_1261	13700000	13800000	12.0		HiC_scaffold_1253	5070170	5070229
HiC_scaffold_1253	15462000	15472000	0.369		HiC_scaffold_1261	13800000	13900000	22.0		HiC_scaffold_1253	5070230	5071112
HiC_scaffold_1253	15471000	15481000	0.3314		HiC_scaffold_1261	13900000	14000000	12.0		HiC_scaffold_1253	5071113	5071491
HiC_scaffold_1253	15480000	15490000	0.3108		HiC_scaffold_1261	14000000	14100000	15.0		HiC_scaffold_1253	5071492	5071986
HiC_scaffold_1253	15489000	15499000	0.3207		HiC_scaffold_1261	14100000	14200000	15.0		HiC_scaffold_1253	5072305	5072429
HiC_scaffold_1253	15498000	15508000	0.3593		HiC_scaffold_1261	14200000	14300000	13.0		HiC_scaffold_1253	5073237	5073648
HiC_scaffold_1253	15507000	15517000	0.3417		HiC_scaffold_1261	14300000	14400000	9.0		HiC_scaffold_1253	5073649	5079539
HiC_scaffold_1253	15516000	15526000	0.2932		HiC_scaffold_1261	14400000	14500000	8.0		HiC_scaffold_1253	5079540	5079793
HiC_scaffold_1253	15525000	15535000	0.317		HiC_scaffold_1261	14500000	14600000	8.0		HiC_scaffold_1253	5079794	5081312
HiC_scaffold_1253	15534000	15544000	0.2981		HiC_scaffold_1261	14600000	14700000	12.0		HiC_scaffold_1253	5081435	5083135
HiC_scaffold_1253	15543000	15553000	0.3009		HiC_scaffold_1261	14700000	14800000	10.0		HiC_scaffold_1253	5083268	5085767
HiC_scaffold_1253	15552000	15562000	0.3094		HiC_scaffold_1261	14800000	14900000	9.0		HiC_scaffold_1253	5085812	5086109
HiC_scaffold_1253	15561000	15571000	0.3433		HiC_scaffold_1261	14900000	15000000	11.0		HiC_scaffold_1253	5087616	5090219
HiC_scaffold_1253	15570000	15580000	0.2933		HiC_scaffold_1261	15000000	15100000	10.0		HiC_scaffold_1253	5090426	5091297
HiC_scaffold_1253	15579000	15589000	0.2839		HiC_scaffold_1261	15100000	15200000	7.0		HiC_scaffold_1253	5091883	5092059
HiC_scaffold_1253	15588000	15598000	0.3368		HiC_scaffold_1261	15200000	15300000	9.0		HiC_scaffold_1253	5092156	5094722
HiC_scaffold_1253	15597000	15607000	0.335		HiC_scaffold_1261	15300000	15400000	10.0		HiC_scaffold_1253	5094780	5094847
HiC_scaffold_1253	15606000	15616000	0.334		HiC_scaffold_1261	15400000	15500000	11.0		HiC_scaffold_1253	5094863	5095243
HiC_scaffold_1253	15615000	15625000	0.3437		HiC_scaffold_1261	15500000	15600000	10.0		HiC_scaffold_1253	5095254	5095377
HiC_scaffold_1253	15624000	15634000	0.3365		HiC_scaffold_1261	15600000	15700000	4.0		HiC_scaffold_1253	5095378	5095496
HiC_scaffold_1253	15633000	15643000	0.3923		HiC_scaffold_1261	15700000	15800000	2.0		HiC_scaffold_1253	5095507	5106521
HiC_scaffold_1253	15642000	15652000	0.3419		HiC_scaffold_1261	15800000	15900000	12.0		HiC_scaffold_1253	5106523	5108686
HiC_scaffold_1253	15651000	15661000	0.3526		HiC_scaffold_1261	15900000	16000000	11.0		HiC_scaffold_1253	5108739	5111483
HiC_scaffold_1253	15660000	15670000	0.3073		HiC_scaffold_1261	16000000	16100000	7.0		HiC_scaffold_1253	5111484	5119355
HiC_scaffold_1253	15669000	15679000	0.3014		HiC_scaffold_1261	16100000	16200000	7.0		HiC_scaffold_1253	5119356	5119711
HiC_scaffold_1253	15678000	15688000	0.321		HiC_scaffold_1261	16200000	16300000	10.0		HiC_scaffold_1253	5119713	5120306
HiC_scaffold_1253	15687000	15697000	0.3263		HiC_scaffold_1261	16300000	16400000	9.0		HiC_scaffold_1253	5120307	5120384
HiC_scaffold_1253	15696000	15706000	0.3411		HiC_scaffold_1261	16400000	16500000	8.0		HiC_scaffold_1253	5120385	5123199
HiC_scaffold_1253	15705000	15715000	0.3101		HiC_scaffold_1261	16500000	16600000	6.0		HiC_scaffold_1253	5123344	5123521
HiC_scaffold_1253	15714000	15724000	0.3168		HiC_scaffold_1261	16600000	16700000	14.0		HiC_scaffold_1253	5123769	5123803
HiC_scaffold_1253	15723000	15733000	0.3101		HiC_scaffold_1261	16700000	16800000	7.0		HiC_scaffold_1253	5123804	5124047
HiC_scaffold_1253	15732000	15742000	0.3229		HiC_scaffold_1261	16800000	16900000	5.0		HiC_scaffold_1253	5124074	5124872
HiC_scaffold_1253	15741000	15751000	0.2871		HiC_scaffold_1261	16900000	17000000	9.0		HiC_scaffold_1253	5124882	5126070
HiC_scaffold_1253	15750000	15760000	0.312		HiC_scaffold_1261	17000000	17100000	4.0		HiC_scaffold_1253	5126083	5126611
HiC_scaffold_1253	15759000	15769000	0.3075		HiC_scaffold_1261	17100000	17200000	7.0		HiC_scaffold_1253	5126612	5127606
HiC_scaffold_1253	15768000	15778000	0.3166		HiC_scaffold_1261	17200000	17300000	6.0		HiC_scaffold_1253	5127607	5129007
HiC_scaffold_1253	15777000	15787000	0.3534		HiC_scaffold_1261	17300000	17400000	7.0		HiC_scaffold_1253	5129010	5129310
HiC_scaffold_1253	15786000	15796000	0.3197		HiC_scaffold_1261	17400000	17500000	8.0		HiC_scaffold_1253	5129315	5131906
HiC_scaffold_1253	15795000	15805000	0.2925		HiC_scaffold_1261	17500000	17600000	5.0		HiC_scaffold_1253	5132320	5137386
HiC_scaffold_1253	15804000	15814000	0.2881		HiC_scaffold_1261	17600000	17700000	5.0		HiC_scaffold_1253	5137387	5137523
HiC_scaffold_1253	15813000	15823000	0.3518		HiC_scaffold_1261	17700000	17800000	8.0		HiC_scaffold_1253	5137524	5137682
HiC_scaffold_1253	15822000	15832000	0.3092		HiC_scaffold_1261	17800000	17900000	4.0		HiC_scaffold_1253	5139242	5140142
HiC_scaffold_1253	15831000	15841000	0.2949		HiC_scaffold_1261	17900000	18000000	3.0		HiC_scaffold_1253	5140143	5140276
HiC_scaffold_1253	15840000	15850000	0.3618		HiC_scaffold_1261	18000000	18100000	7.0		HiC_scaffold_1253	5140277	5140822
HiC_scaffold_1253	15849000	15859000	0.282		HiC_scaffold_1261	18100000	18200000	5.0		HiC_scaffold_1253	5140846	5140936
HiC_scaffold_1253	15858000	15868000	0.2677		HiC_scaffold_1261	18200000	18300000	6.0		HiC_scaffold_1253	5141023	5141185
HiC_scaffold_1253	15867000	15877000	0.3232		HiC_scaffold_1261	18300000	18400000	7.0		HiC_scaffold_1253	5141566	5141619
HiC_scaffold_1253	15876000	15886000	0.2951		HiC_scaffold_1261	18400000	18500000	4.0		HiC_scaffold_1253	5141623	5142189
HiC_scaffold_1253	15885000	15895000	0.3241		HiC_scaffold_1261	18500000	18600000	7.0		HiC_scaffold_1253	5142256	5142436
HiC_scaffold_1253	15894000	15904000	0.3253		HiC_scaffold_1261	18600000	18700000	5.0		HiC_scaffold_1253	5142509	5142789
HiC_scaffold_1253	15903000	15913000	0.2985		HiC_scaffold_1261	18700000	18800000	1.0		HiC_scaffold_1253	5142799	5143077
HiC_scaffold_1253	15912000	15922000	0.3367		HiC_scaffold_1261	18800000	18900000	3.0		HiC_scaffold_1253	5143116	5144046
HiC_scaffold_1253	15921000	15931000	0.3625		HiC_scaffold_1261	18900000	19000000	8.0		HiC_scaffold_1253	5144259	5144506
HiC_scaffold_1253	15930000	15940000	0.3061		HiC_scaffold_1261	19000000	19100000	3.0		HiC_scaffold_1253	5145029	5145167
HiC_scaffold_1253	15939000	15949000	0.3217		HiC_scaffold_1261	19100000	19200000	2.0		HiC_scaffold_1253	5145261	5146619
HiC_scaffold_1253	15948000	15958000	0.3436		HiC_scaffold_1261	19200000	19300000	4.0		HiC_scaffold_1253	5146707	5147109
HiC_scaffold_1253	15957000	15967000	0.279		HiC_scaffold_1261	19400000	19500000	5.0		HiC_scaffold_1253	5148115	5148245
HiC_scaffold_1253	15966000	15976000	0.3288		HiC_scaffold_1261	19500000	19600000	2.0		HiC_scaffold_1253	5148478	5148871
HiC_scaffold_1253	15975000	15985000	0.3031		HiC_scaffold_1261	19600000	19700000	2.0		HiC_scaffold_1253	5149829	5150710
HiC_scaffold_1253	15984000	15994000	0.3018		HiC_scaffold_1261	19700000	19800000	2.0		HiC_scaffold_1253	5150954	5151229
HiC_scaffold_1253	15993000	16003000	0.2976		HiC_scaffold_1261	19800000	19900000	1.0		HiC_scaffold_1253	5151245	5152282
HiC_scaffold_1253	16002000	16012000	0.2918		HiC_scaffold_1261	19900000	20000000	2.0		HiC_scaffold_1253	5152283	5152375
HiC_scaffold_1253	16011000	16021000	0.319		HiC_scaffold_1261	20000000	20100000	4.0		HiC_scaffold_1253	5152384	5152727
HiC_scaffold_1253	16020000	16030000	0.2712		HiC_scaffold_1261	20100000	20200000	1.0		HiC_scaffold_1253	5152728	5153337
HiC_scaffold_1253	16029000	16039000	0.2896		HiC_scaffold_1261	20200000	20300000	1.0		HiC_scaffold_1253	5153338	5153980
HiC_scaffold_1253	16038000	16048000	0.3229		HiC_scaffold_1261	20400000	20500000	3.0		HiC_scaffold_1253	5153981	5154859
HiC_scaffold_1253	16047000	16057000	0.2968		HiC_scaffold_1261	20700000	20800000	2.0		HiC_scaffold_1253	5154894	5155004
HiC_scaffold_1253	16056000	16066000	0.2964		HiC_scaffold_1261	20800000	20900000	6.0		HiC_scaffold_1253	5155006	5155435
HiC_scaffold_1253	16065000	16075000	0.3299		HiC_scaffold_1261	21800000	21900000	1.0		HiC_scaffold_1253	5155480	5166764
HiC_scaffold_1253	16074000	16084000	0.351		HiC_scaffold_1261	21900000	22000000	1.0		HiC_scaffold_1253	5166765	5167413
HiC_scaffold_1253	16083000	16093000	0.2986		HiC_scaffold_1261	22300000	22400000	1.0		HiC_scaffold_1253	5167431	5167790
HiC_scaffold_1253	16092000	16102000	0.3193		HiC_scaffold_1261	22600000	22700000	1.0		HiC_scaffold_1253	5168457	5169033
HiC_scaffold_1253	16101000	16111000	0.3173		HiC_scaffold_1261	22900000	23000000	1.0		HiC_scaffold_1253	5169036	5169482
HiC_scaffold_1253	16110000	16120000	0.297		HiC_scaffold_1261	23000000	23100000	5.0		HiC_scaffold_1253	5169537	5170021
HiC_scaffold_1253	16119000	16129000	0.2904		HiC_scaffold_1261	23100000	23200000	2.0		HiC_scaffold_1253	5170039	5170256
HiC_scaffold_1253	16128000	16138000	0.2971		HiC_scaffold_1261	23300000	23400000	2.0		HiC_scaffold_1253	5170278	5170471
HiC_scaffold_1253	16137000	16147000	0.3216		HiC_scaffold_1261	23400000	23500000	4.0		HiC_scaffold_1253	5170487	5170880
HiC_scaffold_1253	16146000	16156000	0.2712		HiC_scaffold_1261	23500000	23600000	5.0		HiC_scaffold_1253	5170891	5170933
HiC_scaffold_1253	16155000	16165000	0.3193		HiC_scaffold_1261	23600000	23700000	2.0		HiC_scaffold_1253	5170974	5171133
HiC_scaffold_1253	16164000	16174000	0.356		HiC_scaffold_1261	23700000	23800000	6.0		HiC_scaffold_1253	5171144	5172914
HiC_scaffold_1253	16173000	16183000	0.2919		HiC_scaffold_1261	23800000	23900000	5.0		HiC_scaffold_1253	5173029	5175504
HiC_scaffold_1253	16182000	16192000	0.2721		HiC_scaffold_1261	23900000	24000000	1.0		HiC_scaffold_1253	5175505	5188460
HiC_scaffold_1253	16191000	16201000	0.3149		HiC_scaffold_1261	24000000	24100000	3.0		HiC_scaffold_1253	5188540	5191128
HiC_scaffold_1253	16200000	16210000	0.3622		HiC_scaffold_1261	24100000	24200000	3.0		HiC_scaffold_1253	5192419	5192560
HiC_scaffold_1253	16209000	16219000	0.3351		HiC_scaffold_1261	24200000	24300000	3.0		HiC_scaffold_1253	5192721	5192815
HiC_scaffold_1253	16218000	16228000	0.3057		HiC_scaffold_1261	24300000	24400000	3.0		HiC_scaffold_1253	5192961	5193013
HiC_scaffold_1253	16227000	16237000	0.3126		HiC_scaffold_1261	24400000	24500000	2.0		HiC_scaffold_1253	5193015	5193510
HiC_scaffold_1253	16236000	16246000	0.279		HiC_scaffold_1261	24500000	24600000	2.0		HiC_scaffold_1253	5193511	5193541
HiC_scaffold_1253	16245000	16255000	0.3143		HiC_scaffold_1261	24600000	24700000	7.0		HiC_scaffold_1253	5193700	5193795
HiC_scaffold_1253	16254000	16264000	0.2975		HiC_scaffold_1261	24700000	24800000	7.0		HiC_scaffold_1253	5194394	5196140
HiC_scaffold_1253	16263000	16273000	0.3057		HiC_scaffold_1261	24800000	24900000	2.0		HiC_scaffold_1253	5196418	5196784
HiC_scaffold_1253	16272000	16282000	0.3276		HiC_scaffold_1261	24900000	25000000	3.0		HiC_scaffold_1253	5196785	5196954
HiC_scaffold_1253	16281000	16291000	0.3498		HiC_scaffold_1261	25000000	25100000	4.0		HiC_scaffold_1253	5196958	5197996
HiC_scaffold_1253	16290000	16300000	0.3396		HiC_scaffold_1261	25100000	25200000	4.0		HiC_scaffold_1253	5198019	5200778
HiC_scaffold_1253	16299000	16309000	0.3012		HiC_scaffold_1261	25200000	25300000	3.0		HiC_scaffold_1253	5200780	5202019
HiC_scaffold_1253	16308000	16318000	0.3561		HiC_scaffold_1261	25300000	25400000	2.0		HiC_scaffold_1253	5202020	5203130
HiC_scaffold_1253	16317000	16327000	0.3007		HiC_scaffold_1261	25400000	25500000	5.0		HiC_scaffold_1253	5203131	5204640
HiC_scaffold_1253	16326000	16336000	0.3215		HiC_scaffold_1261	25500000	25600000	4.0		HiC_scaffold_1253	5204736	5207327
HiC_scaffold_1253	16335000	16345000	0.2965		HiC_scaffold_1261	25600000	25700000	3.0		HiC_scaffold_1253	5207333	5208062
HiC_scaffold_1253	16344000	16354000	0.3324		HiC_scaffold_1261	25700000	25800000	4.0		HiC_scaffold_1253	5208108	5209041
HiC_scaffold_1253	16353000	16363000	0.3464		HiC_scaffold_1261	25800000	25900000	2.0		HiC_scaffold_1253	5209043	5209298
HiC_scaffold_1253	16362000	16372000	0.292		HiC_scaffold_1261	25900000	26000000	3.0		HiC_scaffold_1253	5209428	5210452
HiC_scaffold_1253	16371000	16381000	0.3559		HiC_scaffold_1261	26000000	26100000	3.0		HiC_scaffold_1253	5210464	5210773
HiC_scaffold_1253	16380000	16390000	0.3501		HiC_scaffold_1261	26100000	26200000	1.0		HiC_scaffold_1253	5210774	5210827
HiC_scaffold_1253	16389000	16399000	0.3		HiC_scaffold_1261	26200000	26300000	2.0		HiC_scaffold_1253	5210828	5210922
HiC_scaffold_1253	16398000	16408000	0.3393		HiC_scaffold_1261	26300000	26400000	1.0		HiC_scaffold_1253	5211039	5211091
HiC_scaffold_1253	16407000	16417000	0.4087		HiC_scaffold_1261	26400000	26500000	1.0		HiC_scaffold_1253	5211352	5212442
HiC_scaffold_1253	16416000	16426000	0.3256		HiC_scaffold_1261	26500000	26600000	6.0		HiC_scaffold_1253	5212459	5213042
HiC_scaffold_1253	16425000	16435000	0.3273		HiC_scaffold_1261	26600000	26700000	2.0		HiC_scaffold_1253	5213159	5213183
HiC_scaffold_1253	16434000	16444000	0.3054		HiC_scaffold_1261	26700000	26800000	3.0		HiC_scaffold_1253	5213184	5213322
HiC_scaffold_1253	16443000	16453000	0.2943		HiC_scaffold_1261	26800000	26900000	5.0		HiC_scaffold_1253	5213324	5213691
HiC_scaffold_1253	16452000	16462000	0.3176		HiC_scaffold_1261	26900000	27000000	4.0		HiC_scaffold_1253	5213958	5214010
HiC_scaffold_1253	16461000	16471000	0.3324		HiC_scaffold_1261	27000000	27100000	4.0		HiC_scaffold_1253	5214087	5214120
HiC_scaffold_1253	16470000	16480000	0.3426		HiC_scaffold_1261	27100000	27200000	3.0		HiC_scaffold_1253	5214502	5214538
HiC_scaffold_1253	16479000	16489000	0.3354		HiC_scaffold_1261	27200000	27300000	4.0		HiC_scaffold_1253	5214613	5214730
HiC_scaffold_1253	16488000	16498000	0.2645		HiC_scaffold_1261	27300000	27400000	3.0		HiC_scaffold_1253	5214966	5215058
HiC_scaffold_1253	16497000	16507000	0.2567		HiC_scaffold_1261	27400000	27500000	7.0		HiC_scaffold_1253	5215221	5215310
HiC_scaffold_1253	16506000	16516000	0.2609		HiC_scaffold_1261	27500000	27600000	7.0		HiC_scaffold_1253	5215418	5215466
HiC_scaffold_1253	16515000	16525000	0.2697		HiC_scaffold_1261	27600000	27700000	7.0		HiC_scaffold_1253	5215467	5215549
HiC_scaffold_1253	16524000	16534000	0.3565		HiC_scaffold_1261	27700000	27800000	5.0		HiC_scaffold_1253	5215973	5216170
HiC_scaffold_1253	16533000	16543000	0.3065		HiC_scaffold_1261	27800000	27900000	6.0		HiC_scaffold_1253	5216272	5216700
HiC_scaffold_1253	16542000	16552000	0.2911		HiC_scaffold_1261	27900000	28000000	8.0		HiC_scaffold_1253	5216735	5218146
HiC_scaffold_1253	16551000	16561000	0.278		HiC_scaffold_1261	28000000	28100000	4.0		HiC_scaffold_1253	5218449	5219607
HiC_scaffold_1253	16560000	16570000	0.3375		HiC_scaffold_1261	28100000	28200000	4.0		HiC_scaffold_1253	5219935	5220432
HiC_scaffold_1253	16569000	16579000	0.3163		HiC_scaffold_1261	28200000	28300000	3.0		HiC_scaffold_1253	5220438	5220479
HiC_scaffold_1253	16578000	16588000	0.3192		HiC_scaffold_1261	28300000	28400000	9.0		HiC_scaffold_1253	5220559	5221195
HiC_scaffold_1253	16587000	16597000	0.3301		HiC_scaffold_1261	28400000	28500000	9.0		HiC_scaffold_1253	5221222	5221699
HiC_scaffold_1253	16596000	16606000	0.3287		HiC_scaffold_1261	28500000	28600000	7.0		HiC_scaffold_1253	5221705	5221912
HiC_scaffold_1253	16605000	16615000	0.3158		HiC_scaffold_1261	28600000	28700000	5.0		HiC_scaffold_1253	5222036	5224378
HiC_scaffold_1253	16614000	16624000	0.3305		HiC_scaffold_1261	28700000	28800000	5.0		HiC_scaffold_1253	5224387	5224473
HiC_scaffold_1253	16623000	16633000	0.3351		HiC_scaffold_1261	28800000	28900000	4.0		HiC_scaffold_1253	5224481	5224669
HiC_scaffold_1253	16632000	16642000	0.2835		HiC_scaffold_1261	28900000	29000000	3.0		HiC_scaffold_1253	5224998	5225166
HiC_scaffold_1253	16641000	16651000	0.3333		HiC_scaffold_1261	29000000	29100000	7.0		HiC_scaffold_1253	5225402	5225525
HiC_scaffold_1253	16650000	16660000	0.3362		HiC_scaffold_1261	29100000	29200000	6.0		HiC_scaffold_1253	5226283	5227158
HiC_scaffold_1253	16659000	16669000	0.3233		HiC_scaffold_1261	29200000	29300000	6.0		HiC_scaffold_1253	5227506	5227549
HiC_scaffold_1253	16668000	16678000	0.3369		HiC_scaffold_1261	29300000	29400000	7.0		HiC_scaffold_1253	5227574	5228203
HiC_scaffold_1253	16677000	16687000	0.3131		HiC_scaffold_1261	29400000	29500000	10.0		HiC_scaffold_1253	5228561	5228616
HiC_scaffold_1253	16686000	16696000	0.3287		HiC_scaffold_1261	29500000	29600000	10.0		HiC_scaffold_1253	5228617	5235085
HiC_scaffold_1253	16695000	16705000	0.3107		HiC_scaffold_1261	29600000	29700000	10.0		HiC_scaffold_1253	5235118	5235250
HiC_scaffold_1253	16704000	16714000	0.3358		HiC_scaffold_1261	29700000	29800000	10.0		HiC_scaffold_1253	5235297	5235307
HiC_scaffold_1253	16713000	16723000	0.3263		HiC_scaffold_1261	29800000	29900000	8.0		HiC_scaffold_1253	5235308	5235470
HiC_scaffold_1253	16722000	16732000	0.3335		HiC_scaffold_1261	29900000	30000000	10.0		HiC_scaffold_1253	5235471	5235482
HiC_scaffold_1253	16731000	16741000	0.3268		HiC_scaffold_1261	30000000	30100000	9.0		HiC_scaffold_1253	5235514	5235677
HiC_scaffold_1253	16740000	16750000	0.3728		HiC_scaffold_1261	30100000	30200000	11.0		HiC_scaffold_1253	5236264	5236321
HiC_scaffold_1253	16749000	16759000	0.3562		HiC_scaffold_1261	30200000	30300000	8.0		HiC_scaffold_1253	5236323	5236399
HiC_scaffold_1253	16758000	16768000	0.2848		HiC_scaffold_1261	30300000	30400000	11.0		HiC_scaffold_1253	5237957	5237992
HiC_scaffold_1253	16767000	16777000	0.2624		HiC_scaffold_1261	30400000	30500000	7.0		HiC_scaffold_1253	5238063	5238107
HiC_scaffold_1253	16776000	16786000	0.3704		HiC_scaffold_1261	30500000	30600000	8.0		HiC_scaffold_1253	5238108	5238223
HiC_scaffold_1253	16785000	16795000	0.2944		HiC_scaffold_1261	30600000	30700000	12.0		HiC_scaffold_1253	5238679	5238829
HiC_scaffold_1253	16794000	16804000	0.3232		HiC_scaffold_1261	30700000	30800000	16.0		HiC_scaffold_1253	5239091	5239177
HiC_scaffold_1253	16803000	16813000	0.3628		HiC_scaffold_1261	30800000	30900000	11.0		HiC_scaffold_1253	5239587	5239608
HiC_scaffold_1253	16812000	16822000	0.3272		HiC_scaffold_1261	30900000	31000000	14.0		HiC_scaffold_1253	5239840	5240120
HiC_scaffold_1253	16821000	16831000	0.341		HiC_scaffold_1261	31000000	31100000	13.0		HiC_scaffold_1253	5240243	5240308
HiC_scaffold_1253	16830000	16840000	0.2983		HiC_scaffold_1261	31100000	31200000	9.0		HiC_scaffold_1253	5240309	5240428
HiC_scaffold_1253	16839000	16849000	0.3017		HiC_scaffold_1261	31200000	31300000	14.0		HiC_scaffold_1253	5240429	5240440
HiC_scaffold_1253	16848000	16858000	0.3466		HiC_scaffold_1261	31300000	31400000	13.0		HiC_scaffold_1253	5240453	5240798
HiC_scaffold_1253	16857000	16867000	0.3391		HiC_scaffold_1261	31400000	31500000	14.0		HiC_scaffold_1253	5241004	5243382
HiC_scaffold_1253	16866000	16876000	0.3044		HiC_scaffold_1261	31500000	31600000	8.0		HiC_scaffold_1253	5243698	5246216
HiC_scaffold_1253	16875000	16885000	0.3029		HiC_scaffold_1261	31600000	31700000	16.0		HiC_scaffold_1253	5247422	5247668
HiC_scaffold_1253	16884000	16894000	0.3047		HiC_scaffold_1261	31700000	31800000	13.0		HiC_scaffold_1253	5247851	5247961
HiC_scaffold_1253	16893000	16903000	0.3646		HiC_scaffold_1261	31800000	31900000	12.0		HiC_scaffold_1253	5248147	5248289
HiC_scaffold_1253	16902000	16912000	0.3467		HiC_scaffold_1261	31900000	32000000	9.0		HiC_scaffold_1253	5248890	5249022
HiC_scaffold_1253	16911000	16921000	0.2986		HiC_scaffold_1261	32000000	32100000	18.0		HiC_scaffold_1253	5249111	5249486
HiC_scaffold_1253	16920000	16930000	0.2831		HiC_scaffold_1261	32100000	32200000	14.0		HiC_scaffold_1253	5250265	5250364
HiC_scaffold_1253	16929000	16939000	0.3406		HiC_scaffold_1261	32200000	32300000	12.0		HiC_scaffold_1253	5250382	5250448
HiC_scaffold_1253	16938000	16948000	0.3565		HiC_scaffold_1261	32300000	32400000	11.0		HiC_scaffold_1253	5250461	5250641
HiC_scaffold_1253	16947000	16957000	0.342		HiC_scaffold_1261	32400000	32500000	11.0		HiC_scaffold_1253	5250642	5250661
HiC_scaffold_1253	16956000	16966000	0.3065		HiC_scaffold_1261	32500000	32600000	17.0		HiC_scaffold_1253	5250902	5250946
HiC_scaffold_1253	16965000	16975000	0.3013		HiC_scaffold_1261	32600000	32700000	11.0		HiC_scaffold_1253	5251129	5251161
HiC_scaffold_1253	16974000	16984000	0.3101		HiC_scaffold_1261	32700000	32800000	9.0		HiC_scaffold_1253	5251268	5251381
HiC_scaffold_1253	16983000	16993000	0.2972		HiC_scaffold_1261	32800000	32900000	13.0		HiC_scaffold_1253	5251489	5251592
HiC_scaffold_1253	16992000	17002000	0.2857		HiC_scaffold_1261	32900000	33000000	16.0		HiC_scaffold_1253	5256293	5256451
HiC_scaffold_1253	17001000	17011000	0.2941		HiC_scaffold_1261	33000000	33100000	15.0		HiC_scaffold_1253	5256730	5256899
HiC_scaffold_1253	17010000	17020000	0.2912		HiC_scaffold_1261	33100000	33200000	16.0		HiC_scaffold_1253	5256905	5257521
HiC_scaffold_1253	17019000	17029000	0.3271		HiC_scaffold_1261	33200000	33300000	17.0		HiC_scaffold_1253	5257811	5258630
HiC_scaffold_1253	17028000	17038000	0.3204		HiC_scaffold_1261	33300000	33400000	16.0		HiC_scaffold_1253	5258639	5258796
HiC_scaffold_1253	17037000	17047000	0.2972		HiC_scaffold_1261	33400000	33500000	15.0		HiC_scaffold_1253	5258800	5258932
HiC_scaffold_1253	17046000	17056000	0.2919		HiC_scaffold_1261	33500000	33600000	15.0		HiC_scaffold_1253	5259106	5259242
HiC_scaffold_1253	17055000	17065000	0.3182		HiC_scaffold_1261	33600000	33700000	16.0		HiC_scaffold_1253	5260057	5260319
HiC_scaffold_1253	17064000	17074000	0.3429		HiC_scaffold_1261	33700000	33800000	21.0		HiC_scaffold_1253	5260368	5260548
HiC_scaffold_1253	17073000	17083000	0.3461		HiC_scaffold_1261	33800000	33878242	9.0		HiC_scaffold_1253	5263213	5263369
HiC_scaffold_1253	17082000	17092000	0.3191		HiC_scaffold_1262	100000	200000	7.0		HiC_scaffold_1253	5264157	5264249
HiC_scaffold_1253	17091000	17101000	0.3102		HiC_scaffold_1262	200000	300000	8.0		HiC_scaffold_1253	5264597	5264614
HiC_scaffold_1253	17100000	17110000	0.3497		HiC_scaffold_1262	300000	400000	9.0		HiC_scaffold_1253	5264615	5264723
HiC_scaffold_1253	17109000	17119000	0.3471		HiC_scaffold_1262	400000	500000	15.0		HiC_scaffold_1253	5264780	5265027
HiC_scaffold_1253	17118000	17128000	0.3062		HiC_scaffold_1262	500000	600000	14.0		HiC_scaffold_1253	5265076	5265139
HiC_scaffold_1253	17127000	17137000	0.3312		HiC_scaffold_1262	600000	700000	11.0		HiC_scaffold_1253	5265900	5265996
HiC_scaffold_1253	17136000	17146000	0.3483		HiC_scaffold_1262	700000	800000	14.0		HiC_scaffold_1253	5265997	5266170
[truncated: 585,648+ more rows]

## Sheet: Figure 1b
GC ratio					Gene density					Repetitive elements
HiC_scaffold_1	0	10000	0.4926		HiC_scaffold_2	0	100000	1.0		HiC_scaffold_1	1	33069
HiC_scaffold_1	9000	19000	0.4834		HiC_scaffold_2	300000	400000	6.0		HiC_scaffold_1	33077	40824
HiC_scaffold_1	18000	28000	0.4804		HiC_scaffold_2	400000	500000	8.0		HiC_scaffold_1	40826	42376
HiC_scaffold_1	27000	37000	0.4527		HiC_scaffold_2	500000	600000	5.0		HiC_scaffold_1	42380	47270
HiC_scaffold_1	36000	46000	0.4192		HiC_scaffold_2	600000	700000	13.0		HiC_scaffold_1	47274	53943
HiC_scaffold_1	45000	55000	0.4274		HiC_scaffold_2	700000	800000	13.0		HiC_scaffold_1	54444	142913
HiC_scaffold_1	54000	64000	0.4517		HiC_scaffold_2	800000	900000	3.0		HiC_scaffold_1	142914	150661
HiC_scaffold_1	63000	73000	0.4786		HiC_scaffold_2	1100000	1200000	9.0		HiC_scaffold_1	150663	152213
HiC_scaffold_1	72000	82000	0.4818		HiC_scaffold_2	1200000	1300000	9.0		HiC_scaffold_1	152217	157102
HiC_scaffold_1	81000	91000	0.4811		HiC_scaffold_2	1300000	1400000	12.0		HiC_scaffold_1	157106	158926
HiC_scaffold_1	90000	100000	0.4892		HiC_scaffold_2	1400000	1500000	10.0		HiC_scaffold_2	1	50
HiC_scaffold_1	99000	109000	0.4942		HiC_scaffold_2	1500000	1600000	7.0		HiC_scaffold_2	60	130
HiC_scaffold_1	108000	118000	0.494		HiC_scaffold_2	1600000	1700000	14.0		HiC_scaffold_2	244	621
HiC_scaffold_1	117000	127000	0.4882		HiC_scaffold_2	1700000	1800000	11.0		HiC_scaffold_2	1491	1546
HiC_scaffold_1	126000	136000	0.4781		HiC_scaffold_2	1800000	1900000	14.0		HiC_scaffold_2	2751	3098
HiC_scaffold_1	135000	145000	0.4738		HiC_scaffold_2	1900000	2000000	10.0		HiC_scaffold_2	3619	3816
HiC_scaffold_1	144000	158926	0.42268524		HiC_scaffold_2	2000000	2100000	11.0		HiC_scaffold_2	4238	4315
HiC_scaffold_2	0	10000	0.3045		HiC_scaffold_2	2100000	2200000	13.0		HiC_scaffold_2	6064	6169
HiC_scaffold_2	9000	19000	0.2995		HiC_scaffold_2	2200000	2300000	14.0		HiC_scaffold_2	6277	6316
HiC_scaffold_2	18000	28000	0.324		HiC_scaffold_2	2300000	2400000	15.0		HiC_scaffold_2	6641	6804
HiC_scaffold_2	27000	37000	0.3258		HiC_scaffold_2	2400000	2500000	4.0		HiC_scaffold_2	6876	7079
HiC_scaffold_2	36000	46000	0.3241		HiC_scaffold_2	2500000	2600000	7.0		HiC_scaffold_2	7083	7239
HiC_scaffold_2	45000	55000	0.3234		HiC_scaffold_2	2600000	2700000	14.0		HiC_scaffold_2	7253	7422
HiC_scaffold_2	54000	64000	0.3178		HiC_scaffold_2	2700000	2800000	14.0		HiC_scaffold_2	8458	8496
HiC_scaffold_2	63000	73000	0.3198		HiC_scaffold_2	2800000	2900000	13.0		HiC_scaffold_2	9389	9459
HiC_scaffold_2	72000	82000	0.3197		HiC_scaffold_2	2900000	3000000	12.0		HiC_scaffold_2	12027	12058
HiC_scaffold_2	81000	91000	0.3239		HiC_scaffold_2	3000000	3100000	7.0		HiC_scaffold_2	12059	12225
HiC_scaffold_2	90000	100000	0.3246		HiC_scaffold_2	3100000	3200000	9.0		HiC_scaffold_2	12470	12922
HiC_scaffold_2	99000	109000	0.3258		HiC_scaffold_2	3200000	3300000	7.0		HiC_scaffold_2	12982	13114
HiC_scaffold_2	108000	118000	0.3235		HiC_scaffold_2	3300000	3400000	6.0		HiC_scaffold_2	13285	13311
HiC_scaffold_2	117000	127000	0.3265		HiC_scaffold_2	3400000	3500000	9.0		HiC_scaffold_2	13590	13637
HiC_scaffold_2	126000	136000	0.3269		HiC_scaffold_2	3500000	3600000	9.0		HiC_scaffold_2	13640	13715
HiC_scaffold_2	135000	145000	0.3257		HiC_scaffold_2	3600000	3700000	6.0		HiC_scaffold_2	13732	13873
HiC_scaffold_2	144000	154000	0.3268		HiC_scaffold_2	3700000	3800000	1.0		HiC_scaffold_2	13874	59890
HiC_scaffold_2	153000	163000	0.3275		HiC_scaffold_2	3800000	3900000	10.0		HiC_scaffold_2	115782	220063
HiC_scaffold_2	162000	172000	0.3295		HiC_scaffold_2	3900000	4000000	10.0		HiC_scaffold_2	220394	220431
HiC_scaffold_2	171000	181000	0.327		HiC_scaffold_2	4000000	4100000	5.0		HiC_scaffold_2	220532	220590
HiC_scaffold_2	180000	190000	0.3266		HiC_scaffold_2	4100000	4200000	7.0		HiC_scaffold_2	220595	220642
HiC_scaffold_2	189000	199000	0.3256		HiC_scaffold_2	4200000	4300000	7.0		HiC_scaffold_2	220944	221054
HiC_scaffold_2	198000	208000	0.3256		HiC_scaffold_2	4300000	4400000	6.0		HiC_scaffold_2	222276	222499
HiC_scaffold_2	207000	217000	0.3253		HiC_scaffold_2	4400000	4500000	4.0		HiC_scaffold_2	222562	222904
HiC_scaffold_2	216000	226000	0.3755		HiC_scaffold_2	4500000	4600000	6.0		HiC_scaffold_2	222905	223308
HiC_scaffold_2	225000	235000	0.4438		HiC_scaffold_2	4600000	4700000	2.0		HiC_scaffold_2	223309	223392
HiC_scaffold_2	234000	244000	0.3576		HiC_scaffold_2	4800000	4900000	5.0		HiC_scaffold_2	223450	223785
HiC_scaffold_2	243000	253000	0.3271		HiC_scaffold_2	4900000	5000000	16.0		HiC_scaffold_2	223786	226059
HiC_scaffold_2	252000	262000	0.3248		HiC_scaffold_2	5000000	5100000	25.0		HiC_scaffold_2	226072	226247
HiC_scaffold_2	261000	271000	0.3205		HiC_scaffold_2	5100000	5200000	18.0		HiC_scaffold_2	226401	226430
HiC_scaffold_2	270000	280000	0.3213		HiC_scaffold_2	5200000	5300000	13.0		HiC_scaffold_2	226431	227594
HiC_scaffold_2	279000	289000	0.3219		HiC_scaffold_2	5300000	5400000	14.0		HiC_scaffold_2	227612	227883
HiC_scaffold_2	288000	298000	0.3231		HiC_scaffold_2	5400000	5500000	15.0		HiC_scaffold_2	227887	228754
HiC_scaffold_2	297000	307000	0.3232		HiC_scaffold_2	5500000	5600000	15.0		HiC_scaffold_2	228756	230100
HiC_scaffold_2	306000	316000	0.3237		HiC_scaffold_2	5600000	5700000	10.0		HiC_scaffold_2	230111	230175
HiC_scaffold_2	315000	325000	0.3239		HiC_scaffold_2	5700000	5800000	12.0		HiC_scaffold_2	230176	233778
HiC_scaffold_2	324000	334000	0.3228		HiC_scaffold_2	5800000	5900000	11.0		HiC_scaffold_2	233784	235232
HiC_scaffold_2	333000	343000	0.3175		HiC_scaffold_2	5900000	6000000	14.0		HiC_scaffold_2	235237	236037
HiC_scaffold_2	342000	352000	0.3159		HiC_scaffold_2	6000000	6100000	8.0		HiC_scaffold_2	236346	236383
HiC_scaffold_2	351000	361000	0.3242		HiC_scaffold_2	6100000	6200000	14.0		HiC_scaffold_2	236484	236542
HiC_scaffold_2	360000	370000	0.3016		HiC_scaffold_2	6200000	6300000	12.0		HiC_scaffold_2	236547	236594
HiC_scaffold_2	369000	379000	0.3551		HiC_scaffold_2	6300000	6400000	17.0		HiC_scaffold_2	236896	237006
HiC_scaffold_2	378000	388000	0.3346		HiC_scaffold_2	6400000	6500000	15.0		HiC_scaffold_2	238228	238451
HiC_scaffold_2	387000	397000	0.3655		HiC_scaffold_2	6500000	6600000	15.0		HiC_scaffold_2	238514	239232
HiC_scaffold_2	396000	406000	0.3845		HiC_scaffold_2	6600000	6700000	12.0		HiC_scaffold_2	365311	365501
HiC_scaffold_2	405000	415000	0.3308		HiC_scaffold_2	6700000	6800000	13.0		HiC_scaffold_2	367519	367948
HiC_scaffold_2	414000	424000	0.3355		HiC_scaffold_2	6800000	6900000	21.0		HiC_scaffold_2	367960	367992
HiC_scaffold_2	423000	433000	0.2742		HiC_scaffold_2	6900000	7000000	15.0		HiC_scaffold_2	368623	368796
HiC_scaffold_2	432000	442000	0.2723		HiC_scaffold_2	7000000	7100000	14.0		HiC_scaffold_2	368941	369114
HiC_scaffold_2	441000	451000	0.3179		HiC_scaffold_2	7100000	7200000	12.0		HiC_scaffold_2	369640	369721
HiC_scaffold_2	450000	460000	0.287		HiC_scaffold_2	7200000	7300000	14.0		HiC_scaffold_2	369759	369949
HiC_scaffold_2	459000	469000	0.2684		HiC_scaffold_2	7300000	7400000	10.0		HiC_scaffold_2	370162	370210
HiC_scaffold_2	468000	478000	0.2629		HiC_scaffold_2	7400000	7500000	14.0		HiC_scaffold_2	370287	370651
HiC_scaffold_2	477000	487000	0.2828		HiC_scaffold_2	7500000	7600000	15.0		HiC_scaffold_2	371269	371346
HiC_scaffold_2	486000	496000	0.2886		HiC_scaffold_2	7600000	7700000	15.0		HiC_scaffold_2	371468	371490
HiC_scaffold_2	495000	505000	0.2977		HiC_scaffold_2	7700000	7800000	15.0		HiC_scaffold_2	371491	371542
HiC_scaffold_2	504000	514000	0.352		HiC_scaffold_2	7800000	7900000	14.0		HiC_scaffold_2	372021	372042
HiC_scaffold_2	513000	523000	0.4141		HiC_scaffold_2	7900000	8000000	10.0		HiC_scaffold_2	372083	372112
HiC_scaffold_2	522000	532000	0.3161		HiC_scaffold_2	8000000	8100000	13.0		HiC_scaffold_2	372431	372456
HiC_scaffold_2	531000	541000	0.2617		HiC_scaffold_2	8100000	8200000	6.0		HiC_scaffold_2	372458	372543
HiC_scaffold_2	540000	550000	0.2761		HiC_scaffold_2	8200000	8300000	11.0		HiC_scaffold_2	372658	372697
HiC_scaffold_2	549000	559000	0.2757		HiC_scaffold_2	8300000	8400000	10.0		HiC_scaffold_2	376050	376206
HiC_scaffold_2	558000	568000	0.2772		HiC_scaffold_2	8400000	8500000	13.0		HiC_scaffold_2	376244	376349
HiC_scaffold_2	567000	577000	0.3445		HiC_scaffold_2	8500000	8600000	8.0		HiC_scaffold_2	377069	377604
HiC_scaffold_2	576000	586000	0.3445		HiC_scaffold_2	8600000	8700000	9.0		HiC_scaffold_2	377609	377860
HiC_scaffold_2	585000	595000	0.3079		HiC_scaffold_2	8700000	8800000	11.0		HiC_scaffold_2	379701	379727
HiC_scaffold_2	594000	604000	0.3159		HiC_scaffold_2	8800000	8900000	14.0		HiC_scaffold_2	379816	379887
HiC_scaffold_2	603000	613000	0.3086		HiC_scaffold_2	8900000	9000000	8.0		HiC_scaffold_2	380001	380044
HiC_scaffold_2	612000	622000	0.2785		HiC_scaffold_2	9000000	9100000	11.0		HiC_scaffold_2	380071	380100
HiC_scaffold_2	621000	631000	0.3119		HiC_scaffold_2	9100000	9200000	13.0		HiC_scaffold_2	380208	382132
HiC_scaffold_2	630000	640000	0.3598		HiC_scaffold_2	9200000	9300000	9.0		HiC_scaffold_2	382561	382759
HiC_scaffold_2	639000	649000	0.3598		HiC_scaffold_2	9300000	9400000	8.0		HiC_scaffold_2	382768	382862
HiC_scaffold_2	648000	658000	0.3245		HiC_scaffold_2	9400000	9500000	11.0		HiC_scaffold_2	383025	383048
HiC_scaffold_2	657000	667000	0.3319		HiC_scaffold_2	9500000	9600000	8.0		HiC_scaffold_2	383370	383403
HiC_scaffold_2	666000	676000	0.3428		HiC_scaffold_2	9600000	9700000	9.0		HiC_scaffold_2	385976	386002
HiC_scaffold_2	675000	685000	0.3055		HiC_scaffold_2	9700000	9800000	10.0		HiC_scaffold_2	386204	386248
HiC_scaffold_2	684000	694000	0.2891		HiC_scaffold_2	9800000	9900000	9.0		HiC_scaffold_2	386281	386338
HiC_scaffold_2	693000	703000	0.2798		HiC_scaffold_2	9900000	10000000	9.0		HiC_scaffold_2	386339	386438
HiC_scaffold_2	702000	712000	0.3365		HiC_scaffold_2	10000000	10100000	9.0		HiC_scaffold_2	386796	386850
HiC_scaffold_2	711000	721000	0.3212		HiC_scaffold_2	10100000	10200000	7.0		HiC_scaffold_2	387610	387797
HiC_scaffold_2	720000	730000	0.2729		HiC_scaffold_2	10200000	10300000	10.0		HiC_scaffold_2	388012	388134
HiC_scaffold_2	729000	739000	0.273		HiC_scaffold_2	10300000	10400000	6.0		HiC_scaffold_2	388812	388887
HiC_scaffold_2	738000	748000	0.3404		HiC_scaffold_2	10400000	10500000	8.0		HiC_scaffold_2	388934	389041
HiC_scaffold_2	747000	757000	0.2992		HiC_scaffold_2	10500000	10600000	9.0		HiC_scaffold_2	389082	389129
HiC_scaffold_2	756000	766000	0.3418		HiC_scaffold_2	10600000	10700000	4.0		HiC_scaffold_2	389470	389529
HiC_scaffold_2	765000	775000	0.3065		HiC_scaffold_2	10700000	10800000	7.0		HiC_scaffold_2	389718	389750
HiC_scaffold_2	774000	784000	0.3641		HiC_scaffold_2	10800000	10900000	6.0		HiC_scaffold_2	391613	391661
HiC_scaffold_2	783000	793000	0.2866		HiC_scaffold_2	10900000	11000000	8.0		HiC_scaffold_2	391942	392172
HiC_scaffold_2	792000	802000	0.3494		HiC_scaffold_2	11000000	11100000	6.0		HiC_scaffold_2	393918	394050
HiC_scaffold_2	801000	811000	0.2812		HiC_scaffold_2	11100000	11200000	4.0		HiC_scaffold_2	396112	396521
HiC_scaffold_2	810000	820000	0.2642		HiC_scaffold_2	11200000	11300000	6.0		HiC_scaffold_2	396552	397476
HiC_scaffold_2	819000	829000	0.3115		HiC_scaffold_2	11300000	11400000	10.0		HiC_scaffold_2	399703	399799
HiC_scaffold_2	828000	838000	0.3817		HiC_scaffold_2	11400000	11500000	6.0		HiC_scaffold_2	401289	401326
HiC_scaffold_2	837000	847000	0.3192		HiC_scaffold_2	11500000	11600000	7.0		HiC_scaffold_2	401600	401633
HiC_scaffold_2	846000	856000	0.2704		HiC_scaffold_2	11600000	11700000	1.0		HiC_scaffold_2	401736	401788
HiC_scaffold_2	855000	865000	0.3079		HiC_scaffold_2	11900000	12000000	2.0		HiC_scaffold_2	401836	401863
HiC_scaffold_2	864000	874000	0.2577		HiC_scaffold_2	12000000	12100000	1.0		HiC_scaffold_2	402072	402144
HiC_scaffold_2	873000	883000	0.3323		HiC_scaffold_2	13000000	13100000	2.0		HiC_scaffold_2	402173	402193
HiC_scaffold_2	882000	892000	0.3612		HiC_scaffold_2	13200000	13243614	2.0		HiC_scaffold_2	402381	402486
HiC_scaffold_2	891000	901000	0.2701		HiC_scaffold_3	0	100000	11.0		HiC_scaffold_2	402821	402956
HiC_scaffold_2	900000	910000	0.2774		HiC_scaffold_3	100000	200000	15.0		HiC_scaffold_2	404262	404400
HiC_scaffold_2	909000	919000	0.2756		HiC_scaffold_3	200000	300000	19.0		HiC_scaffold_2	404425	404548
HiC_scaffold_2	918000	928000	0.2779		HiC_scaffold_3	300000	400000	21.0		HiC_scaffold_2	405500	405526
HiC_scaffold_2	927000	937000	0.2849		HiC_scaffold_3	400000	500000	15.0		HiC_scaffold_2	406370	406502
HiC_scaffold_2	936000	946000	0.303		HiC_scaffold_3	500000	600000	20.0		HiC_scaffold_2	406555	406610
HiC_scaffold_2	945000	955000	0.2762		HiC_scaffold_3	600000	700000	10.0		HiC_scaffold_2	406922	406951
HiC_scaffold_2	954000	964000	0.278		HiC_scaffold_3	700000	800000	10.0		HiC_scaffold_2	407144	407405
HiC_scaffold_2	963000	973000	0.2742		HiC_scaffold_3	900000	1000000	4.0		HiC_scaffold_2	407583	407947
HiC_scaffold_2	972000	982000	0.2745		HiC_scaffold_3	1000000	1100000	9.0		HiC_scaffold_2	408547	408577
HiC_scaffold_2	981000	991000	0.2781		HiC_scaffold_3	1100000	1200000	11.0		HiC_scaffold_2	408844	408917
HiC_scaffold_2	990000	1000000	0.2803		HiC_scaffold_3	1200000	1300000	15.0		HiC_scaffold_2	409102	409249
HiC_scaffold_2	999000	1009000	0.2751		HiC_scaffold_3	1300000	1400000	12.0		HiC_scaffold_2	409473	409526
HiC_scaffold_2	1008000	1018000	0.2762		HiC_scaffold_3	1400000	1500000	13.0		HiC_scaffold_2	411666	411697
HiC_scaffold_2	1017000	1027000	0.2766		HiC_scaffold_3	1500000	1600000	12.0		HiC_scaffold_2	411837	411890
HiC_scaffold_2	1026000	1036000	0.2773		HiC_scaffold_3	1600000	1700000	14.0		HiC_scaffold_2	412347	412414
HiC_scaffold_2	1035000	1045000	0.2762		HiC_scaffold_3	1700000	1800000	13.0		HiC_scaffold_2	412568	412612
HiC_scaffold_2	1044000	1054000	0.2728		HiC_scaffold_3	1800000	1900000	16.0		HiC_scaffold_2	412722	412749
HiC_scaffold_2	1053000	1063000	0.2777		HiC_scaffold_3	1900000	2000000	9.0		HiC_scaffold_2	413002	413046
HiC_scaffold_2	1062000	1072000	0.2772		HiC_scaffold_3	2000000	2100000	12.0		HiC_scaffold_2	413994	414191
HiC_scaffold_2	1071000	1081000	0.2805		HiC_scaffold_3	2100000	2200000	14.0		HiC_scaffold_2	416277	416513
HiC_scaffold_2	1080000	1090000	0.2762		HiC_scaffold_3	2200000	2300000	15.0		HiC_scaffold_2	417880	417956
HiC_scaffold_2	1089000	1099000	0.2773		HiC_scaffold_3	2300000	2400000	13.0		HiC_scaffold_2	419952	420155
HiC_scaffold_2	1098000	1108000	0.2742		HiC_scaffold_3	2400000	2500000	12.0		HiC_scaffold_2	420460	420483
HiC_scaffold_2	1107000	1117000	0.2435		HiC_scaffold_3	2500000	2600000	14.0		HiC_scaffold_2	420728	420910
HiC_scaffold_2	1116000	1126000	0.2857		HiC_scaffold_3	2600000	2700000	16.0		HiC_scaffold_2	420953	421068
HiC_scaffold_2	1125000	1135000	0.3058		HiC_scaffold_3	2700000	2800000	9.0		HiC_scaffold_2	421361	421562
HiC_scaffold_2	1134000	1144000	0.2969		HiC_scaffold_3	2800000	2900000	14.0		HiC_scaffold_2	422031	422067
HiC_scaffold_2	1143000	1153000	0.3226		HiC_scaffold_3	2900000	3000000	7.0		HiC_scaffold_2	422629	422739
HiC_scaffold_2	1152000	1162000	0.2735		HiC_scaffold_3	3000000	3100000	11.0		HiC_scaffold_2	422911	422971
HiC_scaffold_2	1161000	1171000	0.3604		HiC_scaffold_3	3100000	3200000	14.0		HiC_scaffold_2	423094	423138
HiC_scaffold_2	1170000	1180000	0.3115		HiC_scaffold_3	3200000	3300000	14.0		HiC_scaffold_2	423385	423404
HiC_scaffold_2	1179000	1189000	0.3046		HiC_scaffold_3	3300000	3400000	12.0		HiC_scaffold_2	425194	425313
HiC_scaffold_2	1188000	1198000	0.2768		HiC_scaffold_3	3400000	3500000	14.0		HiC_scaffold_2	425322	425542
HiC_scaffold_2	1197000	1207000	0.3311		HiC_scaffold_3	3500000	3600000	14.0		HiC_scaffold_2	425665	425728
HiC_scaffold_2	1206000	1216000	0.3152		HiC_scaffold_3	3600000	3700000	9.0		HiC_scaffold_2	425744	425837
HiC_scaffold_2	1215000	1225000	0.3299		HiC_scaffold_3	3700000	3800000	14.0		HiC_scaffold_2	425925	425955
HiC_scaffold_2	1224000	1234000	0.2714		HiC_scaffold_3	3800000	3900000	8.0		HiC_scaffold_2	426109	426312
HiC_scaffold_2	1233000	1243000	0.3283		HiC_scaffold_3	3900000	4000000	11.0		HiC_scaffold_2	426526	426673
HiC_scaffold_2	1242000	1252000	0.3563		HiC_scaffold_3	4000000	4100000	12.0		HiC_scaffold_2	427204	427355
HiC_scaffold_2	1251000	1261000	0.2725		HiC_scaffold_3	4100000	4200000	13.0		HiC_scaffold_2	427557	427703
HiC_scaffold_2	1260000	1270000	0.299		HiC_scaffold_3	4200000	4300000	13.0		HiC_scaffold_2	427789	427888
HiC_scaffold_2	1269000	1279000	0.2957		HiC_scaffold_3	4300000	4400000	12.0		HiC_scaffold_2	427983	428133
HiC_scaffold_2	1278000	1288000	0.2779		HiC_scaffold_3	4400000	4500000	12.0		HiC_scaffold_2	428138	428366
HiC_scaffold_2	1287000	1297000	0.307		HiC_scaffold_3	4500000	4600000	13.0		HiC_scaffold_2	428381	428424
HiC_scaffold_2	1296000	1306000	0.3316		HiC_scaffold_3	4600000	4700000	11.0		HiC_scaffold_2	428464	428882
HiC_scaffold_2	1305000	1315000	0.3185		HiC_scaffold_3	4700000	4800000	8.0		HiC_scaffold_2	428886	428941
HiC_scaffold_2	1314000	1324000	0.284		HiC_scaffold_3	4800000	4900000	10.0		HiC_scaffold_2	429668	429700
HiC_scaffold_2	1323000	1333000	0.2863		HiC_scaffold_3	4900000	5000000	10.0		HiC_scaffold_2	429800	430125
HiC_scaffold_2	1332000	1342000	0.329		HiC_scaffold_3	5000000	5100000	8.0		HiC_scaffold_2	430469	430765
HiC_scaffold_2	1341000	1351000	0.2976		HiC_scaffold_3	5100000	5200000	9.0		HiC_scaffold_2	430915	431131
HiC_scaffold_2	1350000	1360000	0.3355		HiC_scaffold_3	5200000	5300000	12.0		HiC_scaffold_2	431717	431846
HiC_scaffold_2	1359000	1369000	0.297		HiC_scaffold_3	5300000	5400000	11.0		HiC_scaffold_2	432008	432249
HiC_scaffold_2	1368000	1378000	0.3207		HiC_scaffold_3	5400000	5500000	7.0		HiC_scaffold_2	432303	432353
HiC_scaffold_2	1377000	1387000	0.3183		HiC_scaffold_3	5500000	5600000	10.0		HiC_scaffold_2	432754	432892
HiC_scaffold_2	1386000	1396000	0.3526		HiC_scaffold_3	5600000	5700000	9.0		HiC_scaffold_2	432946	433221
HiC_scaffold_2	1395000	1405000	0.3202		HiC_scaffold_3	5700000	5800000	12.0		HiC_scaffold_2	433293	433353
HiC_scaffold_2	1404000	1414000	0.3229		HiC_scaffold_3	5800000	5900000	12.0		HiC_scaffold_2	433618	433951
HiC_scaffold_2	1413000	1423000	0.327		HiC_scaffold_3	5900000	6000000	9.0		HiC_scaffold_2	434379	434644
HiC_scaffold_2	1422000	1432000	0.3287		HiC_scaffold_3	6000000	6100000	8.0		HiC_scaffold_2	434645	434685
HiC_scaffold_2	1431000	1441000	0.2688		HiC_scaffold_3	6100000	6200000	10.0		HiC_scaffold_2	434805	435243
HiC_scaffold_2	1440000	1450000	0.2961		HiC_scaffold_3	6200000	6300000	8.0		HiC_scaffold_2	435260	435348
HiC_scaffold_2	1449000	1459000	0.279		HiC_scaffold_3	6300000	6400000	4.0		HiC_scaffold_2	435547	436162
HiC_scaffold_2	1458000	1468000	0.2787		HiC_scaffold_3	6400000	6500000	4.0		HiC_scaffold_2	436501	436560
HiC_scaffold_2	1467000	1477000	0.2943		HiC_scaffold_3	6500000	6600000	6.0		HiC_scaffold_2	437000	437054
HiC_scaffold_2	1476000	1486000	0.2879		HiC_scaffold_3	6600000	6700000	9.0		HiC_scaffold_2	437385	437755
HiC_scaffold_2	1485000	1495000	0.3901		HiC_scaffold_3	6700000	6800000	2.0		HiC_scaffold_2	439079	439463
HiC_scaffold_2	1494000	1504000	0.4006		HiC_scaffold_3	6800000	6900000	5.0		HiC_scaffold_2	439936	439962
HiC_scaffold_2	1503000	1513000	0.4013		HiC_scaffold_3	6900000	7000000	11.0		HiC_scaffold_2	440054	440218
HiC_scaffold_2	1512000	1522000	0.3715		HiC_scaffold_3	7000000	7100000	9.0		HiC_scaffold_2	440222	440413
HiC_scaffold_2	1521000	1531000	0.327		HiC_scaffold_3	7100000	7200000	7.0		HiC_scaffold_2	440863	441707
HiC_scaffold_2	1530000	1540000	0.2754		HiC_scaffold_3	7200000	7300000	6.0		HiC_scaffold_2	441788	442201
HiC_scaffold_2	1539000	1549000	0.2505		HiC_scaffold_3	7300000	7400000	4.0		HiC_scaffold_2	442462	442924
HiC_scaffold_2	1548000	1558000	0.2755		HiC_scaffold_3	7400000	7500000	4.0		HiC_scaffold_2	443305	443804
HiC_scaffold_2	1557000	1567000	0.2657		HiC_scaffold_3	7500000	7600000	6.0		HiC_scaffold_2	443816	443965
HiC_scaffold_2	1566000	1576000	0.2869		HiC_scaffold_3	7600000	7700000	3.0		HiC_scaffold_2	444238	444317
HiC_scaffold_2	1575000	1585000	0.2866		HiC_scaffold_3	7700000	7800000	5.0		HiC_scaffold_2	444319	444963
HiC_scaffold_2	1584000	1594000	0.2986		HiC_scaffold_3	7800000	7900000	6.0		HiC_scaffold_2	444966	445023
HiC_scaffold_2	1593000	1603000	0.3275		HiC_scaffold_3	7900000	8000000	9.0		HiC_scaffold_2	445321	446428
HiC_scaffold_2	1602000	1612000	0.2845		HiC_scaffold_3	8000000	8100000	8.0		HiC_scaffold_2	446660	446727
HiC_scaffold_2	1611000	1621000	0.3503		HiC_scaffold_3	8100000	8200000	6.0		HiC_scaffold_2	446809	447192
HiC_scaffold_2	1620000	1630000	0.3271		HiC_scaffold_3	8200000	8300000	8.0		HiC_scaffold_2	447564	447874
HiC_scaffold_2	1629000	1639000	0.2718		HiC_scaffold_3	8300000	8400000	7.0		HiC_scaffold_2	447875	447913
HiC_scaffold_2	1638000	1648000	0.2792		HiC_scaffold_3	8400000	8500000	13.0		HiC_scaffold_2	447914	448069
HiC_scaffold_2	1647000	1657000	0.2964		HiC_scaffold_3	8500000	8600000	12.0		HiC_scaffold_2	448081	448229
HiC_scaffold_2	1656000	1666000	0.3297		HiC_scaffold_3	8600000	8700000	5.0		HiC_scaffold_2	448367	448440
HiC_scaffold_2	1665000	1675000	0.312		HiC_scaffold_3	8700000	8800000	6.0		HiC_scaffold_2	448499	448578
HiC_scaffold_2	1674000	1684000	0.3539		HiC_scaffold_3	8800000	8900000	8.0		HiC_scaffold_2	448579	449223
HiC_scaffold_2	1683000	1693000	0.3162		HiC_scaffold_3	8900000	9000000	11.0		HiC_scaffold_2	449226	449283
HiC_scaffold_2	1692000	1702000	0.3157		HiC_scaffold_3	9000000	9100000	10.0		HiC_scaffold_2	449580	451394
HiC_scaffold_2	1701000	1711000	0.3322		HiC_scaffold_3	9100000	9200000	10.0		HiC_scaffold_2	451665	451993
HiC_scaffold_2	1710000	1720000	0.3214		HiC_scaffold_3	9200000	9300000	10.0		HiC_scaffold_2	452119	452327
HiC_scaffold_2	1719000	1729000	0.3378		HiC_scaffold_3	9300000	9400000	11.0		HiC_scaffold_2	452702	453077
HiC_scaffold_2	1728000	1738000	0.2593		HiC_scaffold_3	9400000	9500000	16.0		HiC_scaffold_2	453196	453483
HiC_scaffold_2	1737000	1747000	0.3629		HiC_scaffold_3	9500000	9600000	10.0		HiC_scaffold_2	453568	453714
HiC_scaffold_2	1746000	1756000	0.3368		HiC_scaffold_3	9600000	9700000	4.0		HiC_scaffold_2	454073	454276
HiC_scaffold_2	1755000	1765000	0.311		HiC_scaffold_3	9700000	9800000	5.0		HiC_scaffold_2	454412	454567
HiC_scaffold_2	1764000	1774000	0.3212		HiC_scaffold_3	9800000	9900000	4.0		HiC_scaffold_2	454989	455103
HiC_scaffold_2	1773000	1783000	0.3375		HiC_scaffold_3	9900000	10000000	5.0		HiC_scaffold_2	455944	456275
HiC_scaffold_2	1782000	1792000	0.312		HiC_scaffold_3	10000000	10100000	3.0		HiC_scaffold_2	456947	456988
HiC_scaffold_2	1791000	1801000	0.3245		HiC_scaffold_3	10100000	10200000	7.0		HiC_scaffold_2	456989	457063
HiC_scaffold_2	1800000	1810000	0.2913		HiC_scaffold_3	10200000	10300000	6.0		HiC_scaffold_2	457089	457216
HiC_scaffold_2	1809000	1819000	0.3481		HiC_scaffold_3	10300000	10400000	6.0		HiC_scaffold_2	457391	457547
HiC_scaffold_2	1818000	1828000	0.3649		HiC_scaffold_3	10400000	10500000	5.0		HiC_scaffold_2	457572	457687
HiC_scaffold_2	1827000	1837000	0.3011		HiC_scaffold_3	10500000	10600000	5.0		HiC_scaffold_2	457870	458259
HiC_scaffold_2	1836000	1846000	0.3004		HiC_scaffold_3	10600000	10700000	4.0		HiC_scaffold_2	458729	458768
HiC_scaffold_2	1845000	1855000	0.3034		HiC_scaffold_3	10700000	10800000	4.0		HiC_scaffold_2	458778	458840
HiC_scaffold_2	1854000	1864000	0.2699		HiC_scaffold_3	10800000	10900000	6.0		HiC_scaffold_2	459120	460164
HiC_scaffold_2	1863000	1873000	0.3139		HiC_scaffold_3	10900000	11000000	5.0		HiC_scaffold_2	460168	460439
HiC_scaffold_2	1872000	1882000	0.273		HiC_scaffold_3	11000000	11100000	4.0		HiC_scaffold_2	460449	460605
HiC_scaffold_2	1881000	1891000	0.2865		HiC_scaffold_3	11100000	11200000	5.0		HiC_scaffold_2	460950	461311
HiC_scaffold_2	1890000	1900000	0.3251		HiC_scaffold_3	11200000	11300000	5.0		HiC_scaffold_2	461369	461866
HiC_scaffold_2	1899000	1909000	0.354		HiC_scaffold_3	11300000	11400000	4.0		HiC_scaffold_2	461876	462015
HiC_scaffold_2	1908000	1918000	0.3827		HiC_scaffold_3	11400000	11500000	5.0		HiC_scaffold_2	462175	462709
HiC_scaffold_2	1917000	1927000	0.3855		HiC_scaffold_3	11500000	11600000	8.0		HiC_scaffold_2	462773	463286
HiC_scaffold_2	1926000	1936000	0.3263		HiC_scaffold_3	11600000	11700000	3.0		HiC_scaffold_2	463311	463463
HiC_scaffold_2	1935000	1945000	0.3288		HiC_scaffold_3	11700000	11800000	7.0		HiC_scaffold_2	463583	463972
HiC_scaffold_2	1944000	1954000	0.3108		HiC_scaffold_3	11800000	11900000	9.0		HiC_scaffold_2	464282	464463
HiC_scaffold_2	1953000	1963000	0.2821		HiC_scaffold_3	11900000	12000000	8.0		HiC_scaffold_2	464551	464642
HiC_scaffold_2	1962000	1972000	0.2655		HiC_scaffold_3	12000000	12100000	11.0		HiC_scaffold_2	464996	465063
HiC_scaffold_2	1971000	1981000	0.2851		HiC_scaffold_3	12100000	12200000	11.0		HiC_scaffold_2	465315	465426
HiC_scaffold_2	1980000	1990000	0.3014		HiC_scaffold_3	12200000	12300000	6.0		HiC_scaffold_2	465826	465978
HiC_scaffold_2	1989000	1999000	0.2996		HiC_scaffold_3	12300000	12400000	6.0		HiC_scaffold_2	466370	466412
HiC_scaffold_2	1998000	2008000	0.2776		HiC_scaffold_3	12400000	12500000	8.0		HiC_scaffold_2	466867	467257
HiC_scaffold_2	2007000	2017000	0.2775		HiC_scaffold_3	12500000	12600000	10.0		HiC_scaffold_2	467452	467536
HiC_scaffold_2	2016000	2026000	0.3221		HiC_scaffold_3	12600000	12700000	9.0		HiC_scaffold_2	467568	467630
HiC_scaffold_2	2025000	2035000	0.3136		HiC_scaffold_3	12700000	12800000	10.0		HiC_scaffold_2	467631	467967
HiC_scaffold_2	2034000	2044000	0.2696		HiC_scaffold_3	12800000	12900000	4.0		HiC_scaffold_2	468032	468186
HiC_scaffold_2	2043000	2053000	0.2998		HiC_scaffold_3	12900000	13000000	4.0		HiC_scaffold_2	468187	468216
HiC_scaffold_2	2052000	2062000	0.3171		HiC_scaffold_3	13000000	13100000	4.0		HiC_scaffold_2	468496	468642
HiC_scaffold_2	2061000	2071000	0.3298		HiC_scaffold_3	13100000	13200000	3.0		HiC_scaffold_2	468643	468662
HiC_scaffold_2	2070000	2080000	0.3459		HiC_scaffold_3	13200000	13300000	4.0		HiC_scaffold_2	468750	468790
HiC_scaffold_2	2079000	2089000	0.3472		HiC_scaffold_3	13300000	13400000	8.0		HiC_scaffold_2	470087	470423
HiC_scaffold_2	2088000	2098000	0.3346		HiC_scaffold_3	13400000	13500000	4.0		HiC_scaffold_2	470536	470599
HiC_scaffold_2	2097000	2107000	0.2675		HiC_scaffold_3	13500000	13600000	5.0		HiC_scaffold_2	470752	470838
HiC_scaffold_2	2106000	2116000	0.3365		HiC_scaffold_3	13600000	13700000	3.0		HiC_scaffold_2	470839	470870
HiC_scaffold_2	2115000	2125000	0.2827		HiC_scaffold_3	13700000	13800000	3.0		HiC_scaffold_2	470876	471040
HiC_scaffold_2	2124000	2134000	0.3259		HiC_scaffold_3	13800000	13900000	4.0		HiC_scaffold_2	471044	471192
HiC_scaffold_2	2133000	2143000	0.315		HiC_scaffold_3	13900000	14000000	3.0		HiC_scaffold_2	471193	472054
HiC_scaffold_2	2142000	2152000	0.2947		HiC_scaffold_3	14000000	14100000	4.0		HiC_scaffold_2	472323	472403
HiC_scaffold_2	2151000	2161000	0.2781		HiC_scaffold_3	14100000	14200000	3.0		HiC_scaffold_2	472689	472742
HiC_scaffold_2	2160000	2170000	0.2776		HiC_scaffold_3	14200000	14300000	6.0		HiC_scaffold_2	472810	472862
HiC_scaffold_2	2169000	2179000	0.3212		HiC_scaffold_3	14300000	14400000	1.0		HiC_scaffold_2	473189	473254
HiC_scaffold_2	2178000	2188000	0.3069		HiC_scaffold_3	14900000	15000000	2.0		HiC_scaffold_2	473482	473627
HiC_scaffold_2	2187000	2197000	0.2761		HiC_scaffold_3	15200000	15300000	5.0		HiC_scaffold_2	473747	473883
HiC_scaffold_2	2196000	2206000	0.2912		HiC_scaffold_3	15300000	15400000	16.0		HiC_scaffold_2	474209	474894
HiC_scaffold_2	2205000	2215000	0.3341		HiC_scaffold_3	15400000	15500000	11.0		HiC_scaffold_2	474911	475166
HiC_scaffold_2	2214000	2224000	0.3202		HiC_scaffold_3	15500000	15600000	17.0		HiC_scaffold_2	475479	475579
HiC_scaffold_2	2223000	2233000	0.3004		HiC_scaffold_3	15600000	15700000	13.0		HiC_scaffold_2	476053	476196
HiC_scaffold_2	2232000	2242000	0.3414		HiC_scaffold_3	15700000	15800000	7.0		HiC_scaffold_2	476413	476592
HiC_scaffold_2	2241000	2251000	0.3006		HiC_scaffold_3	15800000	15900000	5.0		HiC_scaffold_2	477269	477382
HiC_scaffold_2	2250000	2260000	0.3168		HiC_scaffold_3	15900000	16000000	8.0		HiC_scaffold_2	477406	477606
HiC_scaffold_2	2259000	2269000	0.3227		HiC_scaffold_3	16000000	16100000	15.0		HiC_scaffold_2	477618	477643
HiC_scaffold_2	2268000	2278000	0.3091		HiC_scaffold_3	16100000	16200000	8.0		HiC_scaffold_2	477763	477951
HiC_scaffold_2	2277000	2287000	0.3009		HiC_scaffold_3	16200000	16300000	10.0		HiC_scaffold_2	478210	478431
HiC_scaffold_2	2286000	2296000	0.3338		HiC_scaffold_3	16300000	16400000	12.0		HiC_scaffold_2	478511	478645
HiC_scaffold_2	2295000	2305000	0.323		HiC_scaffold_3	16400000	16500000	7.0		HiC_scaffold_2	478659	478746
HiC_scaffold_2	2304000	2314000	0.3271		HiC_scaffold_3	16500000	16600000	15.0		HiC_scaffold_2	478829	479035
HiC_scaffold_2	2313000	2323000	0.3333		HiC_scaffold_3	16600000	16700000	12.0		HiC_scaffold_2	479140	479328
HiC_scaffold_2	2322000	2332000	0.3557		HiC_scaffold_3	16700000	16800000	9.0		HiC_scaffold_2	479332	479481
HiC_scaffold_2	2331000	2341000	0.3191		HiC_scaffold_3	16800000	16900000	10.0		HiC_scaffold_2	479488	479620
HiC_scaffold_2	2340000	2350000	0.3299		HiC_scaffold_3	16900000	17000000	12.0		HiC_scaffold_2	480228	480269
HiC_scaffold_2	2349000	2359000	0.3501		HiC_scaffold_3	17000000	17100000	9.0		HiC_scaffold_2	480616	480669
HiC_scaffold_2	2358000	2368000	0.3189		HiC_scaffold_3	17100000	17200000	9.0		HiC_scaffold_2	480785	480876
HiC_scaffold_2	2367000	2377000	0.3214		HiC_scaffold_3	17200000	17300000	13.0		HiC_scaffold_2	480877	480891
HiC_scaffold_2	2376000	2386000	0.3227		HiC_scaffold_3	17300000	17400000	6.0		HiC_scaffold_2	481123	481259
HiC_scaffold_2	2385000	2395000	0.3284		HiC_scaffold_3	17400000	17500000	9.0		HiC_scaffold_2	481318	481909
HiC_scaffold_2	2394000	2404000	0.3443		HiC_scaffold_3	17500000	17600000	13.0		HiC_scaffold_2	481911	482065
HiC_scaffold_2	2403000	2413000	0.3233		HiC_scaffold_3	17600000	17700000	9.0		HiC_scaffold_2	482083	482116
HiC_scaffold_2	2412000	2422000	0.3324		HiC_scaffold_3	17700000	17800000	12.0		HiC_scaffold_2	482117	482690
HiC_scaffold_2	2421000	2431000	0.3386		HiC_scaffold_3	17800000	17900000	11.0		HiC_scaffold_2	482747	482869
HiC_scaffold_2	2430000	2440000	0.3044		HiC_scaffold_3	17900000	18000000	11.0		HiC_scaffold_2	482993	483433
HiC_scaffold_2	2439000	2449000	0.2801		HiC_scaffold_3	18000000	18100000	12.0		HiC_scaffold_2	483442	483733
HiC_scaffold_2	2448000	2458000	0.2786		HiC_scaffold_3	18100000	18200000	10.0		HiC_scaffold_2	483735	484766
HiC_scaffold_2	2457000	2467000	0.2794		HiC_scaffold_3	18200000	18300000	7.0		HiC_scaffold_2	484859	484889
HiC_scaffold_2	2466000	2476000	0.2933		HiC_scaffold_3	18300000	18400000	8.0		HiC_scaffold_2	485293	485677
HiC_scaffold_2	2475000	2485000	0.299		HiC_scaffold_3	18400000	18500000	12.0		HiC_scaffold_2	485809	485924
HiC_scaffold_2	2484000	2494000	0.2792		HiC_scaffold_3	18500000	18600000	10.0		HiC_scaffold_2	486002	486074
HiC_scaffold_2	2493000	2503000	0.2966		HiC_scaffold_3	18600000	18700000	12.0		HiC_scaffold_2	486223	486754
HiC_scaffold_2	2502000	2512000	0.2849		HiC_scaffold_3	18700000	18800000	8.0		HiC_scaffold_2	486868	486936
HiC_scaffold_2	2511000	2521000	0.3459		HiC_scaffold_3	18800000	18900000	6.0		HiC_scaffold_2	487731	488273
HiC_scaffold_2	2520000	2530000	0.3153		HiC_scaffold_3	18900000	19000000	9.0		HiC_scaffold_2	488296	488379
HiC_scaffold_2	2529000	2539000	0.3058		HiC_scaffold_3	19000000	19100000	9.0		HiC_scaffold_2	488413	488612
HiC_scaffold_2	2538000	2548000	0.2623		HiC_scaffold_3	19100000	19200000	9.0		HiC_scaffold_2	488712	488890
HiC_scaffold_2	2547000	2557000	0.2878		HiC_scaffold_3	19200000	19300000	12.0		HiC_scaffold_2	489272	489313
HiC_scaffold_2	2556000	2566000	0.3289		HiC_scaffold_3	19300000	19400000	19.0		HiC_scaffold_2	489442	489978
HiC_scaffold_2	2565000	2575000	0.3219		HiC_scaffold_3	19400000	19500000	12.0		HiC_scaffold_2	490024	490759
HiC_scaffold_2	2574000	2584000	0.3144		HiC_scaffold_3	19500000	19600000	12.0		HiC_scaffold_2	490760	490823
HiC_scaffold_2	2583000	2593000	0.3132		HiC_scaffold_3	19600000	19700000	11.0		HiC_scaffold_2	490969	491909
HiC_scaffold_2	2592000	2602000	0.3056		HiC_scaffold_3	19700000	19800000	15.0		HiC_scaffold_2	491955	492037
HiC_scaffold_2	2601000	2611000	0.3279		HiC_scaffold_3	19800000	19900000	7.0		HiC_scaffold_2	492708	492760
HiC_scaffold_2	2610000	2620000	0.2972		HiC_scaffold_3	19900000	20000000	10.0		HiC_scaffold_2	493314	493527
HiC_scaffold_2	2619000	2629000	0.2678		HiC_scaffold_3	20000000	20100000	14.0		HiC_scaffold_2	494172	494267
HiC_scaffold_2	2628000	2638000	0.3428		HiC_scaffold_3	20100000	20200000	11.0		HiC_scaffold_2	495326	495386
HiC_scaffold_2	2637000	2647000	0.3135		HiC_scaffold_3	20200000	20300000	12.0		HiC_scaffold_2	495600	495758
HiC_scaffold_2	2646000	2656000	0.328		HiC_scaffold_3	20300000	20400000	14.0		HiC_scaffold_2	496394	496475
HiC_scaffold_2	2655000	2665000	0.3399		HiC_scaffold_3	20400000	20500000	18.0		HiC_scaffold_2	497014	497042
HiC_scaffold_2	2664000	2674000	0.3096		HiC_scaffold_3	20500000	20600000	13.0		HiC_scaffold_2	498164	498324
HiC_scaffold_2	2673000	2683000	0.3275		HiC_scaffold_3	20600000	20700000	7.0		HiC_scaffold_2	498934	499167
HiC_scaffold_2	2682000	2692000	0.3081		HiC_scaffold_3	20700000	20800000	15.0		HiC_scaffold_2	499312	499478
HiC_scaffold_2	2691000	2701000	0.3547		HiC_scaffold_3	20800000	20900000	13.0		HiC_scaffold_2	499479	499499
HiC_scaffold_2	2700000	2710000	0.3259		HiC_scaffold_3	20900000	21000000	9.0		HiC_scaffold_2	500056	500254
HiC_scaffold_2	2709000	2719000	0.3288		HiC_scaffold_3	21000000	21100000	3.0		HiC_scaffold_2	500322	500409
HiC_scaffold_2	2718000	2728000	0.337		HiC_scaffold_3	21100000	21200000	2.0		HiC_scaffold_2	500746	500815
HiC_scaffold_2	2727000	2737000	0.3434		HiC_scaffold_3	21200000	21300000	4.0		HiC_scaffold_2	500951	501106
HiC_scaffold_2	2736000	2746000	0.3124		HiC_scaffold_3	21300000	21400000	1.0		HiC_scaffold_2	501151	501211
HiC_scaffold_2	2745000	2755000	0.2994		HiC_scaffold_3	21400000	21500000	3.0		HiC_scaffold_2	501301	501330
HiC_scaffold_2	2754000	2764000	0.3308		HiC_scaffold_3	21500000	21600000	1.0		HiC_scaffold_2	501429	501483
HiC_scaffold_2	2763000	2773000	0.3085		HiC_scaffold_3	21600000	21700000	9.0		HiC_scaffold_2	502131	502174
HiC_scaffold_2	2772000	2782000	0.2803		HiC_scaffold_3	21700000	21800000	2.0		HiC_scaffold_2	502621	502631
HiC_scaffold_2	2781000	2791000	0.3062		HiC_scaffold_3	21800000	21900000	5.0		HiC_scaffold_2	502632	502755
HiC_scaffold_2	2790000	2800000	0.3071		HiC_scaffold_3	21900000	22000000	3.0		HiC_scaffold_2	502756	502772
HiC_scaffold_2	2799000	2809000	0.2936		HiC_scaffold_3	22000000	22100000	3.0		HiC_scaffold_2	503269	503387
HiC_scaffold_2	2808000	2818000	0.3177		HiC_scaffold_3	22100000	22200000	1.0		HiC_scaffold_2	503982	504105
HiC_scaffold_2	2817000	2827000	0.3005		HiC_scaffold_3	22200000	22300000	2.0		HiC_scaffold_2	504121	504411
HiC_scaffold_2	2826000	2836000	0.3555		HiC_scaffold_3	22300000	22400000	2.0		HiC_scaffold_2	504772	504806
HiC_scaffold_2	2835000	2845000	0.3139		HiC_scaffold_3	22400000	22500000	4.0		HiC_scaffold_2	504974	505323
HiC_scaffold_2	2844000	2854000	0.3377		HiC_scaffold_3	22500000	22600000	6.0		HiC_scaffold_2	505325	505436
HiC_scaffold_2	2853000	2863000	0.3394		HiC_scaffold_3	22600000	22700000	4.0		HiC_scaffold_2	505512	505710
HiC_scaffold_2	2862000	2872000	0.3102		HiC_scaffold_3	22700000	22800000	3.0		HiC_scaffold_2	505780	505937
HiC_scaffold_2	2871000	2881000	0.291		HiC_scaffold_3	22800000	22900000	1.0		HiC_scaffold_2	506319	506372
HiC_scaffold_2	2880000	2890000	0.3422		HiC_scaffold_3	22900000	23000000	4.0		HiC_scaffold_2	506759	506932
HiC_scaffold_2	2889000	2899000	0.3281		HiC_scaffold_3	23000000	23100000	3.0		HiC_scaffold_2	506933	506984
HiC_scaffold_2	2898000	2908000	0.3432		HiC_scaffold_3	23100000	23189968	2.0		HiC_scaffold_2	507489	507622
HiC_scaffold_2	2907000	2917000	0.3246		HiC_scaffold_307	100000	161273	1.0		HiC_scaffold_2	507660	507837
HiC_scaffold_2	2916000	2926000	0.3319		HiC_scaffold_310	0	75765	1.0		HiC_scaffold_2	508259	508379
HiC_scaffold_2	2925000	2935000	0.3077		HiC_scaffold_311	0	69400	1.0		HiC_scaffold_2	508388	513265
HiC_scaffold_2	2934000	2944000	0.3188		HiC_scaffold_323	0	16371	1.0		HiC_scaffold_2	513269	514819
HiC_scaffold_2	2943000	2953000	0.3113		HiC_scaffold_335	0	40772	1.0		HiC_scaffold_2	514821	522564
HiC_scaffold_2	2952000	2962000	0.2763		HiC_scaffold_338	100000	157671	2.0		HiC_scaffold_2	522630	522781
HiC_scaffold_2	2961000	2971000	0.2754		HiC_scaffold_339	100000	200000	1.0		HiC_scaffold_2	522932	522954
HiC_scaffold_2	2970000	2980000	0.3087		HiC_scaffold_339	200000	300000	2.0		HiC_scaffold_2	523004	523035
HiC_scaffold_2	2979000	2989000	0.3211		HiC_scaffold_339	300000	400000	1.0		HiC_scaffold_2	523643	523822
HiC_scaffold_2	2988000	2998000	0.3471		HiC_scaffold_339	400000	500000	2.0		HiC_scaffold_2	524082	524250
HiC_scaffold_2	2997000	3007000	0.2928		HiC_scaffold_339	500000	600000	3.0		HiC_scaffold_2	524298	524347
HiC_scaffold_2	3006000	3016000	0.2904		HiC_scaffold_339	600000	700000	3.0		HiC_scaffold_2	526291	526308
HiC_scaffold_2	3015000	3025000	0.2844		HiC_scaffold_339	700000	800000	4.0		HiC_scaffold_2	526309	526413
HiC_scaffold_2	3024000	3034000	0.2762		HiC_scaffold_339	800000	900000	2.0		HiC_scaffold_2	526637	526982
HiC_scaffold_2	3033000	3043000	0.3494		HiC_scaffold_339	900000	1000000	3.0		HiC_scaffold_2	527373	527414
HiC_scaffold_2	3042000	3052000	0.2831		HiC_scaffold_339	1000000	1100000	9.0		HiC_scaffold_2	527415	527555
HiC_scaffold_2	3051000	3061000	0.2705		HiC_scaffold_339	1100000	1200000	7.0		HiC_scaffold_2	527556	527574
HiC_scaffold_2	3060000	3070000	0.3331		HiC_scaffold_339	1200000	1300000	8.0		HiC_scaffold_2	527817	528185
HiC_scaffold_2	3069000	3079000	0.2778		HiC_scaffold_339	1300000	1400000	3.0		HiC_scaffold_2	528284	528368
HiC_scaffold_2	3078000	3088000	0.2811		HiC_scaffold_339	1400000	1500000	2.0		HiC_scaffold_2	530608	530652
HiC_scaffold_2	3087000	3097000	0.3618		HiC_scaffold_339	1500000	1600000	6.0		HiC_scaffold_2	530653	530670
HiC_scaffold_2	3096000	3106000	0.3397		HiC_scaffold_339	1600000	1700000	8.0		HiC_scaffold_2	532768	532791
HiC_scaffold_2	3105000	3115000	0.3073		HiC_scaffold_339	1700000	1800000	6.0		HiC_scaffold_2	532931	532956
HiC_scaffold_2	3114000	3124000	0.3372		HiC_scaffold_339	1800000	1900000	5.0		HiC_scaffold_2	533094	533287
HiC_scaffold_2	3123000	3133000	0.3346		HiC_scaffold_339	1900000	2000000	4.0		HiC_scaffold_2	533332	533473
HiC_scaffold_2	3132000	3142000	0.2875		HiC_scaffold_339	2000000	2100000	7.0		HiC_scaffold_2	533474	533484
HiC_scaffold_2	3141000	3151000	0.3713		HiC_scaffold_339	2100000	2200000	9.0		HiC_scaffold_2	533557	533637
HiC_scaffold_2	3150000	3160000	0.349		HiC_scaffold_339	2200000	2300000	8.0		HiC_scaffold_2	533738	534029
HiC_scaffold_2	3159000	3169000	0.3243		HiC_scaffold_339	2300000	2400000	5.0		HiC_scaffold_2	534034	534307
HiC_scaffold_2	3168000	3178000	0.3552		HiC_scaffold_339	2400000	2500000	7.0		HiC_scaffold_2	534373	534649
HiC_scaffold_2	3177000	3187000	0.3185		HiC_scaffold_339	2500000	2600000	13.0		HiC_scaffold_2	535241	535931
HiC_scaffold_2	3186000	3196000	0.3061		HiC_scaffold_339	2600000	2700000	9.0		HiC_scaffold_2	535969	536058
HiC_scaffold_2	3195000	3205000	0.3306		HiC_scaffold_339	2700000	2800000	11.0		HiC_scaffold_2	536588	536664
HiC_scaffold_2	3204000	3214000	0.3416		HiC_scaffold_339	2800000	2900000	12.0		HiC_scaffold_2	536826	537574
HiC_scaffold_2	3213000	3223000	0.3033		HiC_scaffold_339	2900000	3000000	4.0		HiC_scaffold_2	538144	539027
HiC_scaffold_2	3222000	3232000	0.2858		HiC_scaffold_339	3100000	3200000	3.0		HiC_scaffold_2	539071	539150
HiC_scaffold_2	3231000	3241000	0.2935		HiC_scaffold_339	3200000	3300000	4.0		HiC_scaffold_2	539170	539238
HiC_scaffold_2	3240000	3250000	0.3278		HiC_scaffold_339	3300000	3400000	7.0		HiC_scaffold_2	539242	539429
HiC_scaffold_2	3249000	3259000	0.3735		HiC_scaffold_339	3400000	3500000	12.0		HiC_scaffold_2	539479	539540
HiC_scaffold_2	3258000	3268000	0.3325		HiC_scaffold_339	3500000	3600000	9.0		HiC_scaffold_2	539553	539631
HiC_scaffold_2	3267000	3277000	0.328		HiC_scaffold_339	3600000	3700000	6.0		HiC_scaffold_2	539741	540049
HiC_scaffold_2	3276000	3286000	0.3082		HiC_scaffold_339	3700000	3800000	4.0		HiC_scaffold_2	540542	540589
HiC_scaffold_2	3285000	3295000	0.2897		HiC_scaffold_339	3800000	3900000	11.0		HiC_scaffold_2	540699	540752
HiC_scaffold_2	3294000	3304000	0.3079		HiC_scaffold_339	3900000	4000000	12.0		HiC_scaffold_2	541036	541727
HiC_scaffold_2	3303000	3313000	0.301		HiC_scaffold_339	4000000	4100000	6.0		HiC_scaffold_2	541767	541906
HiC_scaffold_2	3312000	3322000	0.2819		HiC_scaffold_339	4100000	4200000	6.0		HiC_scaffold_2	542133	542352
HiC_scaffold_2	3321000	3331000	0.3339		HiC_scaffold_339	4200000	4300000	11.0		HiC_scaffold_2	542772	542871
HiC_scaffold_2	3330000	3340000	0.2957		HiC_scaffold_339	4300000	4400000	4.0		HiC_scaffold_2	542873	543121
HiC_scaffold_2	3339000	3349000	0.2765		HiC_scaffold_339	4400000	4500000	8.0		HiC_scaffold_2	543136	543208
HiC_scaffold_2	3348000	3358000	0.3268		HiC_scaffold_339	4500000	4600000	9.0		HiC_scaffold_2	543215	543388
HiC_scaffold_2	3357000	3367000	0.346		HiC_scaffold_339	4600000	4700000	8.0		HiC_scaffold_2	543511	543785
HiC_scaffold_2	3366000	3376000	0.3107		HiC_scaffold_339	4700000	4800000	10.0		HiC_scaffold_2	544119	544150
HiC_scaffold_2	3375000	3385000	0.3144		HiC_scaffold_339	4800000	4900000	7.0		HiC_scaffold_2	544228	544334
HiC_scaffold_2	3384000	3394000	0.3132		HiC_scaffold_339	4900000	5000000	6.0		HiC_scaffold_2	544515	544714
HiC_scaffold_2	3393000	3403000	0.3608		HiC_scaffold_339	5000000	5100000	14.0		HiC_scaffold_2	544715	544759
HiC_scaffold_2	3402000	3412000	0.3542		HiC_scaffold_339	5100000	5200000	12.0		HiC_scaffold_2	544919	545366
HiC_scaffold_2	3411000	3421000	0.3328		HiC_scaffold_339	5200000	5300000	9.0		HiC_scaffold_2	545510	545615
HiC_scaffold_2	3420000	3430000	0.32		HiC_scaffold_339	5300000	5400000	11.0		HiC_scaffold_2	545619	546402
HiC_scaffold_2	3429000	3439000	0.2948		HiC_scaffold_339	5400000	5500000	12.0		HiC_scaffold_2	546426	546613
HiC_scaffold_2	3438000	3448000	0.3042		HiC_scaffold_339	5500000	5600000	10.0		HiC_scaffold_2	546946	547020
HiC_scaffold_2	3447000	3457000	0.2706		HiC_scaffold_339	5600000	5700000	11.0		HiC_scaffold_2	547204	547399
HiC_scaffold_2	3456000	3466000	0.341		HiC_scaffold_339	5700000	5800000	13.0		HiC_scaffold_2	547706	547865
HiC_scaffold_2	3465000	3475000	0.3348		HiC_scaffold_339	5800000	5900000	12.0		HiC_scaffold_2	547890	548471
HiC_scaffold_2	3474000	3484000	0.2831		HiC_scaffold_339	5900000	6000000	10.0		HiC_scaffold_2	548483	548696
HiC_scaffold_2	3483000	3493000	0.2788		HiC_scaffold_339	6000000	6100000	9.0		HiC_scaffold_2	549166	549562
HiC_scaffold_2	3492000	3502000	0.3008		HiC_scaffold_339	6100000	6200000	13.0		HiC_scaffold_2	549601	549695
HiC_scaffold_2	3501000	3511000	0.3667		HiC_scaffold_339	6200000	6300000	6.0		HiC_scaffold_2	549696	549779
HiC_scaffold_2	3510000	3520000	0.363		HiC_scaffold_339	6300000	6400000	8.0		HiC_scaffold_2	549780	549879
HiC_scaffold_2	3519000	3529000	0.3131		HiC_scaffold_339	6400000	6500000	12.0		HiC_scaffold_2	549934	550608
HiC_scaffold_2	3528000	3538000	0.3582		HiC_scaffold_339	6500000	6600000	12.0		HiC_scaffold_2	550647	551702
HiC_scaffold_2	3537000	3547000	0.3067		HiC_scaffold_339	6600000	6700000	8.0		HiC_scaffold_2	551757	551897
HiC_scaffold_2	3546000	3556000	0.312		HiC_scaffold_339	6700000	6800000	11.0		HiC_scaffold_2	551982	552064
HiC_scaffold_2	3555000	3565000	0.3253		HiC_scaffold_339	6800000	6900000	10.0		HiC_scaffold_2	552196	552459
HiC_scaffold_2	3564000	3574000	0.336		HiC_scaffold_339	6900000	7000000	10.0		HiC_scaffold_2	552488	552761
HiC_scaffold_2	3573000	3583000	0.3016		HiC_scaffold_339	7000000	7100000	8.0		HiC_scaffold_2	552862	553065
HiC_scaffold_2	3582000	3592000	0.3092		HiC_scaffold_339	7100000	7200000	11.0		HiC_scaffold_2	553712	554323
HiC_scaffold_2	3591000	3601000	0.3345		HiC_scaffold_339	7200000	7300000	12.0		HiC_scaffold_2	554361	554882
HiC_scaffold_2	3600000	3610000	0.3023		HiC_scaffold_339	7300000	7400000	11.0		HiC_scaffold_2	554911	555004
HiC_scaffold_2	3609000	3619000	0.2996		HiC_scaffold_339	7400000	7500000	10.0		HiC_scaffold_2	555818	556666
HiC_scaffold_2	3618000	3628000	0.2992		HiC_scaffold_339	7500000	7600000	10.0		HiC_scaffold_2	557279	557875
HiC_scaffold_2	3627000	3637000	0.3201		HiC_scaffold_339	7600000	7700000	14.0		HiC_scaffold_2	557897	557954
HiC_scaffold_2	3636000	3646000	0.2994		HiC_scaffold_339	7700000	7800000	8.0		HiC_scaffold_2	557956	557981
HiC_scaffold_2	3645000	3655000	0.269		HiC_scaffold_339	7800000	7900000	12.0		HiC_scaffold_2	558209	558346
HiC_scaffold_2	3654000	3664000	0.3165		HiC_scaffold_339	7900000	8000000	14.0		HiC_scaffold_2	558352	558449
HiC_scaffold_2	3663000	3673000	0.3259		HiC_scaffold_339	8000000	8100000	16.0		HiC_scaffold_2	558565	558836
HiC_scaffold_2	3672000	3682000	0.2998		HiC_scaffold_339	8100000	8200000	16.0		HiC_scaffold_2	559000	559417
HiC_scaffold_2	3681000	3691000	0.3595		HiC_scaffold_339	8200000	8300000	16.0		HiC_scaffold_2	559553	559802
HiC_scaffold_2	3690000	3700000	0.2778		HiC_scaffold_339	8300000	8400000	8.0		HiC_scaffold_2	559803	560370
HiC_scaffold_2	3699000	3709000	0.3479		HiC_scaffold_339	8400000	8500000	12.0		HiC_scaffold_2	560435	560586
HiC_scaffold_2	3708000	3718000	0.2779		HiC_scaffold_339	8500000	8600000	10.0		HiC_scaffold_2	561356	562633
HiC_scaffold_2	3717000	3727000	0.279		HiC_scaffold_339	8600000	8700000	11.0		HiC_scaffold_2	562634	562993
HiC_scaffold_2	3726000	3736000	0.3092		HiC_scaffold_339	8700000	8800000	18.0		HiC_scaffold_2	563050	563484
HiC_scaffold_2	3735000	3745000	0.2799		HiC_scaffold_339	8800000	8900000	14.0		HiC_scaffold_2	563668	563763
HiC_scaffold_2	3744000	3754000	0.3025		HiC_scaffold_339	8900000	9000000	16.0		HiC_scaffold_2	563764	564080
HiC_scaffold_2	3753000	3763000	0.3438		HiC_scaffold_339	9000000	9100000	11.0		HiC_scaffold_2	564083	564550
HiC_scaffold_2	3762000	3772000	0.3235		HiC_scaffold_339	9100000	9200000	8.0		HiC_scaffold_2	564575	564721
HiC_scaffold_2	3771000	3781000	0.3526		HiC_scaffold_339	9200000	9300000	9.0		HiC_scaffold_2	564935	565138
HiC_scaffold_2	3780000	3790000	0.3013		HiC_scaffold_339	9300000	9400000	8.0		HiC_scaffold_2	565381	565416
HiC_scaffold_2	3789000	3799000	0.3093		HiC_scaffold_339	9400000	9500000	9.0		HiC_scaffold_2	565627	565834
HiC_scaffold_2	3798000	3808000	0.3118		HiC_scaffold_339	9500000	9600000	6.0		HiC_scaffold_2	565911	566010
HiC_scaffold_2	3807000	3817000	0.3462		HiC_scaffold_339	9600000	9700000	7.0		HiC_scaffold_2	566090	566431
HiC_scaffold_2	3816000	3826000	0.3006		HiC_scaffold_339	9700000	9800000	8.0		HiC_scaffold_2	566501	566685
HiC_scaffold_2	3825000	3835000	0.3526		HiC_scaffold_339	9800000	9900000	9.0		HiC_scaffold_2	566869	567083
HiC_scaffold_2	3834000	3844000	0.3451		HiC_scaffold_339	9900000	10000000	11.0		HiC_scaffold_2	567094	567431
HiC_scaffold_2	3843000	3853000	0.3232		HiC_scaffold_339	10000000	10100000	5.0		HiC_scaffold_2	567681	567749
HiC_scaffold_2	3852000	3862000	0.2882		HiC_scaffold_339	10100000	10200000	11.0		HiC_scaffold_2	567767	568201
HiC_scaffold_2	3861000	3871000	0.27		HiC_scaffold_339	10200000	10300000	9.0		HiC_scaffold_2	568202	568306
HiC_scaffold_2	3870000	3880000	0.3716		HiC_scaffold_339	10300000	10400000	9.0		HiC_scaffold_2	569086	569671
HiC_scaffold_2	3879000	3889000	0.309		HiC_scaffold_339	10400000	10500000	6.0		HiC_scaffold_2	573811	573844
HiC_scaffold_2	3888000	3898000	0.3137		HiC_scaffold_339	10500000	10600000	9.0		HiC_scaffold_2	574352	574395
HiC_scaffold_2	3897000	3907000	0.2927		HiC_scaffold_339	10600000	10700000	11.0		HiC_scaffold_2	574430	574577
HiC_scaffold_2	3906000	3916000	0.3228		HiC_scaffold_339	10700000	10800000	13.0		HiC_scaffold_2	575579	575776
HiC_scaffold_2	3915000	3925000	0.3194		HiC_scaffold_339	10800000	10900000	7.0		HiC_scaffold_2	576932	577030
HiC_scaffold_2	3924000	3934000	0.3437		HiC_scaffold_339	10900000	11000000	9.0		HiC_scaffold_2	578981	579067
HiC_scaffold_2	3933000	3943000	0.3444		HiC_scaffold_339	11000000	11100000	10.0		HiC_scaffold_2	580649	580805
HiC_scaffold_2	3942000	3952000	0.3319		HiC_scaffold_339	11100000	11200000	7.0		HiC_scaffold_2	580884	580984
HiC_scaffold_2	3951000	3961000	0.2972		HiC_scaffold_339	11200000	11300000	13.0		HiC_scaffold_2	581193	581225
HiC_scaffold_2	3960000	3970000	0.2778		HiC_scaffold_339	11300000	11400000	12.0		HiC_scaffold_2	582329	582487
HiC_scaffold_2	3969000	3979000	0.2757		HiC_scaffold_339	11400000	11500000	13.0		HiC_scaffold_2	582607	582638
HiC_scaffold_2	3978000	3988000	0.3139		HiC_scaffold_339	11500000	11600000	10.0		HiC_scaffold_2	582983	583070
HiC_scaffold_2	3987000	3997000	0.3336		HiC_scaffold_339	11600000	11700000	13.0		HiC_scaffold_2	583187	583349
HiC_scaffold_2	3996000	4006000	0.3095		HiC_scaffold_339	11700000	11800000	11.0		HiC_scaffold_2	583573	583619
HiC_scaffold_2	4005000	4015000	0.3026		HiC_scaffold_339	11800000	11900000	14.0		HiC_scaffold_2	583864	584034
HiC_scaffold_2	4014000	4024000	0.3254		HiC_scaffold_339	11900000	12000000	5.0		HiC_scaffold_2	584352	584515
HiC_scaffold_2	4023000	4033000	0.3128		HiC_scaffold_339	12100000	12200000	4.0		HiC_scaffold_2	584575	584630
HiC_scaffold_2	4032000	4042000	0.2556		HiC_scaffold_339	12200000	12300000	5.0		HiC_scaffold_2	585190	585416
HiC_scaffold_2	4041000	4051000	0.2984		HiC_scaffold_339	12300000	12400000	3.0		HiC_scaffold_2	585731	586070
HiC_scaffold_2	4050000	4060000	0.3312		HiC_scaffold_339	12400000	12500000	4.0		HiC_scaffold_2	586469	586603
HiC_scaffold_2	4059000	4069000	0.3425		HiC_scaffold_339	12500000	12600000	3.0		HiC_scaffold_2	587475	587702
HiC_scaffold_2	4068000	4078000	0.2917		HiC_scaffold_339	12600000	12700000	3.0		HiC_scaffold_2	588089	588127
HiC_scaffold_2	4077000	4087000	0.3279		HiC_scaffold_339	12700000	12800000	5.0		HiC_scaffold_2	588279	588389
HiC_scaffold_2	4086000	4096000	0.3299		HiC_scaffold_339	12800000	12900000	4.0		HiC_scaffold_2	588485	588607
HiC_scaffold_2	4095000	4105000	0.305		HiC_scaffold_339	12900000	13000000	4.0		HiC_scaffold_2	588714	588829
HiC_scaffold_2	4104000	4114000	0.3461		HiC_scaffold_339	13000000	13100000	4.0		HiC_scaffold_2	589138	589268
HiC_scaffold_2	4113000	4123000	0.3315		HiC_scaffold_339	13100000	13200000	2.0		HiC_scaffold_2	590412	590450
HiC_scaffold_2	4122000	4132000	0.2858		HiC_scaffold_339	13200000	13300000	2.0		HiC_scaffold_2	590799	590832
HiC_scaffold_2	4131000	4141000	0.2827		HiC_scaffold_339	13300000	13400000	3.0		HiC_scaffold_2	591117	591303
HiC_scaffold_2	4140000	4150000	0.3045		HiC_scaffold_339	13400000	13500000	4.0		HiC_scaffold_2	592519	592565
HiC_scaffold_2	4149000	4159000	0.3566		HiC_scaffold_339	13500000	13600000	3.0		HiC_scaffold_2	596134	596177
HiC_scaffold_2	4158000	4168000	0.3474		HiC_scaffold_339	13600000	13700000	5.0		HiC_scaffold_2	596230	596650
HiC_scaffold_2	4167000	4177000	0.3389		HiC_scaffold_339	13700000	13800000	1.0		HiC_scaffold_2	596658	596771
HiC_scaffold_2	4176000	4186000	0.3165		HiC_scaffold_339	13800000	13900000	4.0		HiC_scaffold_2	596799	597196
HiC_scaffold_2	4185000	4195000	0.346		HiC_scaffold_339	13900000	14000000	6.0		HiC_scaffold_2	597380	597564
HiC_scaffold_2	4194000	4204000	0.3084		HiC_scaffold_339	14000000	14100000	2.0		HiC_scaffold_2	597566	597576
HiC_scaffold_2	4203000	4213000	0.294		HiC_scaffold_339	14100000	14200000	1.0		HiC_scaffold_2	597577	597690
HiC_scaffold_2	4212000	4222000	0.3368		HiC_scaffold_339	14200000	14300000	3.0		HiC_scaffold_2	597832	597864
HiC_scaffold_2	4221000	4231000	0.3155		HiC_scaffold_339	14300000	14400000	4.0		HiC_scaffold_2	598099	598144
HiC_scaffold_2	4230000	4240000	0.325		HiC_scaffold_339	14400000	14500000	4.0		HiC_scaffold_2	598795	598968
HiC_scaffold_2	4239000	4249000	0.3038		HiC_scaffold_339	14500000	14600000	1.0		HiC_scaffold_2	602226	602688
HiC_scaffold_2	4248000	4258000	0.3543		HiC_scaffold_339	14600000	14700000	2.0		HiC_scaffold_2	603866	604307
HiC_scaffold_2	4257000	4267000	0.3138		HiC_scaffold_339	14700000	14800000	3.0		HiC_scaffold_2	604323	604565
HiC_scaffold_2	4266000	4276000	0.3145		HiC_scaffold_339	14800000	14900000	5.0		HiC_scaffold_2	604942	604985
HiC_scaffold_2	4275000	4285000	0.3172		HiC_scaffold_339	14900000	15000000	3.0		HiC_scaffold_2	604995	605212
HiC_scaffold_2	4284000	4294000	0.3031		HiC_scaffold_339	15000000	15100000	5.0		HiC_scaffold_2	605535	605719
HiC_scaffold_2	4293000	4303000	0.289		HiC_scaffold_339	15100000	15200000	3.0		HiC_scaffold_2	607242	607369
HiC_scaffold_2	4302000	4312000	0.3328		HiC_scaffold_339	15200000	15300000	5.0		HiC_scaffold_2	608102	608241
HiC_scaffold_2	4311000	4321000	0.2898		HiC_scaffold_339	15300000	15400000	5.0		HiC_scaffold_2	608262	608316
HiC_scaffold_2	4320000	4330000	0.3149		HiC_scaffold_339	15400000	15500000	2.0		HiC_scaffold_2	609402	609569
HiC_scaffold_2	4329000	4339000	0.32		HiC_scaffold_339	15500000	15600000	3.0		HiC_scaffold_2	610262	610339
HiC_scaffold_2	4338000	4348000	0.3306		HiC_scaffold_339	15600000	15700000	8.0		HiC_scaffold_2	610434	610542
HiC_scaffold_2	4347000	4357000	0.3042		HiC_scaffold_339	15700000	15800000	9.0		HiC_scaffold_2	611011	611042
HiC_scaffold_2	4356000	4366000	0.3492		HiC_scaffold_339	15800000	15900000	6.0		HiC_scaffold_2	611214	611379
HiC_scaffold_2	4365000	4375000	0.2954		HiC_scaffold_339	15900000	16000000	6.0		HiC_scaffold_2	612338	612363
HiC_scaffold_2	4374000	4384000	0.3014		HiC_scaffold_339	16000000	16100000	6.0		HiC_scaffold_2	612855	613045
HiC_scaffold_2	4383000	4393000	0.3135		HiC_scaffold_339	16100000	16200000	8.0		HiC_scaffold_2	613141	613384
HiC_scaffold_2	4392000	4402000	0.3197		HiC_scaffold_339	16200000	16300000	7.0		HiC_scaffold_2	613472	613499
HiC_scaffold_2	4401000	4411000	0.3358		HiC_scaffold_339	16300000	16400000	7.0		HiC_scaffold_2	613763	613799
HiC_scaffold_2	4410000	4420000	0.2943		HiC_scaffold_339	16400000	16500000	9.0		HiC_scaffold_2	614928	615146
HiC_scaffold_2	4419000	4429000	0.3014		HiC_scaffold_339	16500000	16600000	5.0		HiC_scaffold_2	615569	615722
HiC_scaffold_2	4428000	4438000	0.3277		HiC_scaffold_339	16600000	16700000	4.0		HiC_scaffold_2	615972	616133
HiC_scaffold_2	4437000	4447000	0.335		HiC_scaffold_339	16700000	16800000	11.0		HiC_scaffold_2	616835	617079
HiC_scaffold_2	4446000	4456000	0.3437		HiC_scaffold_339	16800000	16900000	4.0		HiC_scaffold_2	617102	617385
HiC_scaffold_2	4455000	4465000	0.3619		HiC_scaffold_339	16900000	17000000	10.0		HiC_scaffold_2	617424	617913
HiC_scaffold_2	4464000	4474000	0.3464		HiC_scaffold_339	17000000	17100000	10.0		HiC_scaffold_2	617983	618166
HiC_scaffold_2	4473000	4483000	0.3373		HiC_scaffold_339	17100000	17200000	7.0		HiC_scaffold_2	618167	619103
HiC_scaffold_2	4482000	4492000	0.308		HiC_scaffold_339	17200000	17300000	10.0		HiC_scaffold_2	619106	619813
HiC_scaffold_2	4491000	4501000	0.3423		HiC_scaffold_339	17300000	17400000	7.0		HiC_scaffold_2	619814	620110
HiC_scaffold_2	4500000	4510000	0.3259		HiC_scaffold_339	17400000	17500000	10.0		HiC_scaffold_2	620537	621104
HiC_scaffold_2	4509000	4519000	0.3247		HiC_scaffold_339	17500000	17600000	7.0		HiC_scaffold_2	621152	621354
HiC_scaffold_2	4518000	4528000	0.341		HiC_scaffold_339	17600000	17700000	8.0		HiC_scaffold_2	621408	621719
HiC_scaffold_2	4527000	4537000	0.3388		HiC_scaffold_339	17700000	17800000	12.0		HiC_scaffold_2	622067	622744
HiC_scaffold_2	4536000	4546000	0.3542		HiC_scaffold_339	17800000	17900000	9.0		HiC_scaffold_2	622941	622964
HiC_scaffold_2	4545000	4555000	0.302		HiC_scaffold_339	17900000	18000000	10.0		HiC_scaffold_2	622965	623142
HiC_scaffold_2	4554000	4564000	0.3433		HiC_scaffold_339	18000000	18100000	12.0		HiC_scaffold_2	623190	623294
HiC_scaffold_2	4563000	4573000	0.3149		HiC_scaffold_339	18100000	18200000	13.0		HiC_scaffold_2	623354	623422
HiC_scaffold_2	4572000	4582000	0.3257		HiC_scaffold_339	18200000	18300000	12.0		HiC_scaffold_2	624672	624725
HiC_scaffold_2	4581000	4591000	0.3197		HiC_scaffold_339	18300000	18400000	7.0		HiC_scaffold_2	624979	625016
HiC_scaffold_2	4590000	4600000	0.3643		HiC_scaffold_339	18400000	18500000	9.0		HiC_scaffold_2	625172	625210
HiC_scaffold_2	4599000	4609000	0.3397		HiC_scaffold_339	18500000	18600000	9.0		HiC_scaffold_2	625400	625601
HiC_scaffold_2	4608000	4618000	0.3138		HiC_scaffold_339	18600000	18700000	8.0		HiC_scaffold_2	625771	625999
HiC_scaffold_2	4617000	4627000	0.3434		HiC_scaffold_339	18700000	18800000	8.0		HiC_scaffold_2	626172	626219
HiC_scaffold_2	4626000	4636000	0.3153		HiC_scaffold_339	18800000	18900000	9.0		HiC_scaffold_2	626377	626424
HiC_scaffold_2	4635000	4645000	0.3199		HiC_scaffold_339	18900000	19000000	7.0		HiC_scaffold_2	626452	626471
HiC_scaffold_2	4644000	4654000	0.3457		HiC_scaffold_339	19000000	19100000	10.0		HiC_scaffold_2	627364	627437
HiC_scaffold_2	4653000	4663000	0.3114		HiC_scaffold_339	19100000	19200000	10.0		HiC_scaffold_2	628259	628461
HiC_scaffold_2	4662000	4672000	0.3524		HiC_scaffold_339	19200000	19300000	9.0		HiC_scaffold_2	628512	628577
HiC_scaffold_2	4671000	4681000	0.2925		HiC_scaffold_339	19300000	19400000	10.0		HiC_scaffold_2	628596	628845
HiC_scaffold_2	4680000	4690000	0.313		HiC_scaffold_339	19400000	19500000	12.0		HiC_scaffold_2	629087	629168
HiC_scaffold_2	4689000	4699000	0.3238		HiC_scaffold_339	19500000	19600000	9.0		HiC_scaffold_2	629327	629485
HiC_scaffold_2	4698000	4708000	0.3189		HiC_scaffold_339	19600000	19700000	11.0		HiC_scaffold_2	630768	630888
HiC_scaffold_2	4707000	4717000	0.3181		HiC_scaffold_339	19700000	19800000	10.0		HiC_scaffold_2	636016	636067
HiC_scaffold_2	4716000	4726000	0.3197		HiC_scaffold_339	19800000	19900000	12.0		HiC_scaffold_2	636461	636820
HiC_scaffold_2	4725000	4735000	0.3236		HiC_scaffold_339	19900000	20000000	11.0		HiC_scaffold_2	637366	637625
HiC_scaffold_2	4734000	4744000	0.3213		HiC_scaffold_339	20000000	20100000	9.0		HiC_scaffold_2	637806	637822
HiC_scaffold_2	4743000	4753000	0.3209		HiC_scaffold_339	20100000	20200000	9.0		HiC_scaffold_2	638102	638130
HiC_scaffold_2	4752000	4762000	0.3201		HiC_scaffold_339	20200000	20300000	12.0		HiC_scaffold_2	638266	638530
HiC_scaffold_2	4761000	4771000	0.3223		HiC_scaffold_339	20300000	20400000	12.0		HiC_scaffold_2	638559	638577
HiC_scaffold_2	4770000	4780000	0.3164		HiC_scaffold_339	20400000	20500000	10.0		HiC_scaffold_2	639199	639359
HiC_scaffold_2	4779000	4789000	0.3134		HiC_scaffold_339	20500000	20600000	13.0		HiC_scaffold_2	641013	641086
HiC_scaffold_2	4788000	4798000	0.3226		HiC_scaffold_339	20600000	20700000	7.0		HiC_scaffold_2	641243	641383
HiC_scaffold_2	4797000	4807000	0.3212		HiC_scaffold_339	20700000	20800000	11.0		HiC_scaffold_2	641397	641563
HiC_scaffold_2	4806000	4816000	0.321		HiC_scaffold_339	20800000	20900000	10.0		HiC_scaffold_2	642216	642350
HiC_scaffold_2	4815000	4825000	0.3166		HiC_scaffold_339	20900000	21000000	15.0		HiC_scaffold_2	643141	643175
HiC_scaffold_2	4824000	4834000	0.3257		HiC_scaffold_339	21000000	21100000	15.0		HiC_scaffold_2	643275	643388
HiC_scaffold_2	4833000	4843000	0.3272		HiC_scaffold_339	21100000	21200000	13.0		HiC_scaffold_2	643452	643487
HiC_scaffold_2	4842000	4852000	0.3254		HiC_scaffold_339	21200000	21300000	8.0		HiC_scaffold_2	643488	643577
HiC_scaffold_2	4851000	4861000	0.3344		HiC_scaffold_339	21300000	21400000	12.0		HiC_scaffold_2	643578	643620
HiC_scaffold_2	4860000	4870000	0.3195		HiC_scaffold_339	21400000	21500000	12.0		HiC_scaffold_2	644262	644291
HiC_scaffold_2	4869000	4879000	0.3052		HiC_scaffold_339	21500000	21600000	15.0		HiC_scaffold_2	644319	644337
HiC_scaffold_2	4878000	4888000	0.3072		HiC_scaffold_339	21600000	21700000	12.0		HiC_scaffold_2	645157	645193
HiC_scaffold_2	4887000	4897000	0.3413		HiC_scaffold_339	21700000	21800000	13.0		HiC_scaffold_2	645208	645299
HiC_scaffold_2	4896000	4906000	0.3759		HiC_scaffold_339	21800000	21900000	8.0		HiC_scaffold_2	645394	645605
HiC_scaffold_2	4905000	4915000	0.3368		HiC_scaffold_339	21900000	22000000	14.0		HiC_scaffold_2	646068	646089
HiC_scaffold_2	4914000	4924000	0.3393		HiC_scaffold_339	22000000	22100000	15.0		HiC_scaffold_2	646191	646230
HiC_scaffold_2	4923000	4933000	0.324		HiC_scaffold_339	22100000	22200000	9.0		HiC_scaffold_2	646273	646509
HiC_scaffold_2	4932000	4942000	0.3305		HiC_scaffold_339	22200000	22300000	12.0		HiC_scaffold_2	646529	646659
HiC_scaffold_2	4941000	4951000	0.3537		HiC_scaffold_339	22300000	22400000	12.0		HiC_scaffold_2	647747	647877
HiC_scaffold_2	4950000	4960000	0.3234		HiC_scaffold_339	22400000	22500000	8.0		HiC_scaffold_2	647878	647902
HiC_scaffold_2	4959000	4969000	0.3023		HiC_scaffold_339	22500000	22600000	13.0		HiC_scaffold_2	648373	648680
HiC_scaffold_2	4968000	4978000	0.3519		HiC_scaffold_339	22600000	22700000	13.0		HiC_scaffold_2	648727	648788
HiC_scaffold_2	4977000	4987000	0.3183		HiC_scaffold_339	22700000	22800000	17.0		HiC_scaffold_2	648985	649181
HiC_scaffold_2	4986000	4996000	0.3193		HiC_scaffold_339	22800000	22900000	14.0		HiC_scaffold_2	649459	649539
HiC_scaffold_2	4995000	5005000	0.3206		HiC_scaffold_339	22900000	23000000	11.0		HiC_scaffold_2	649837	649970
HiC_scaffold_2	5004000	5014000	0.3361		HiC_scaffold_339	23000000	23100000	11.0		HiC_scaffold_2	650450	650692
HiC_scaffold_2	5013000	5023000	0.3516		HiC_scaffold_339	23100000	23200000	13.0		HiC_scaffold_2	650707	650842
HiC_scaffold_2	5022000	5032000	0.3496		HiC_scaffold_339	23200000	23300000	19.0		HiC_scaffold_2	651276	651391
HiC_scaffold_2	5031000	5041000	0.3518		HiC_scaffold_339	23300000	23400000	13.0		HiC_scaffold_2	652498	652696
HiC_scaffold_2	5040000	5050000	0.3091		HiC_scaffold_339	23400000	23500000	10.0		HiC_scaffold_2	653477	653517
HiC_scaffold_2	5049000	5059000	0.3099		HiC_scaffold_339	23500000	23600000	10.0		HiC_scaffold_2	653767	653876
HiC_scaffold_2	5058000	5068000	0.332		HiC_scaffold_339	23600000	23700000	11.0		HiC_scaffold_2	654262	654369
HiC_scaffold_2	5067000	5077000	0.3228		HiC_scaffold_339	23700000	23800000	14.0		HiC_scaffold_2	654370	654395
HiC_scaffold_2	5076000	5086000	0.3572		HiC_scaffold_339	23800000	23900000	10.0		HiC_scaffold_2	654428	654513
HiC_scaffold_2	5085000	5095000	0.3194		HiC_scaffold_339	23900000	24000000	11.0		HiC_scaffold_2	655769	655874
HiC_scaffold_2	5094000	5104000	0.3088		HiC_scaffold_339	24000000	24100000	11.0		HiC_scaffold_2	656277	656348
HiC_scaffold_2	5103000	5113000	0.3454		HiC_scaffold_339	24100000	24200000	12.0		HiC_scaffold_2	656545	656876
HiC_scaffold_2	5112000	5122000	0.2948		HiC_scaffold_339	24200000	24300000	7.0		HiC_scaffold_2	656890	657004
HiC_scaffold_2	5121000	5131000	0.3208		HiC_scaffold_339	24300000	24400000	16.0		HiC_scaffold_2	657758	657884
HiC_scaffold_2	5130000	5140000	0.3376		HiC_scaffold_339	24400000	24500000	14.0		HiC_scaffold_2	658285	658397
HiC_scaffold_2	5139000	5149000	0.3594		HiC_scaffold_339	24500000	24600000	13.0		HiC_scaffold_2	658421	658530
HiC_scaffold_2	5148000	5158000	0.3324		HiC_scaffold_339	24600000	24700000	12.0		HiC_scaffold_2	658741	658832
HiC_scaffold_2	5157000	5167000	0.3455		HiC_scaffold_339	24700000	24800000	17.0		HiC_scaffold_2	658833	658851
HiC_scaffold_2	5166000	5176000	0.3026		HiC_scaffold_339	24800000	24900000	11.0		HiC_scaffold_2	658966	659386
HiC_scaffold_2	5175000	5185000	0.2636		HiC_scaffold_339	24900000	25000000	14.0		HiC_scaffold_2	659622	659734
HiC_scaffold_2	5184000	5194000	0.2863		HiC_scaffold_339	25000000	25100000	12.0		HiC_scaffold_2	662842	663059
HiC_scaffold_2	5193000	5203000	0.3349		HiC_scaffold_339	25100000	25200000	14.0		HiC_scaffold_2	663775	663890
HiC_scaffold_2	5202000	5212000	0.3227		HiC_scaffold_339	25200000	25300000	16.0		HiC_scaffold_2	664932	665225
HiC_scaffold_2	5211000	5221000	0.3235		HiC_scaffold_339	25300000	25400000	12.0		HiC_scaffold_2	666052	666393
HiC_scaffold_2	5220000	5230000	0.3374		HiC_scaffold_339	25400000	25500000	15.0		HiC_scaffold_2	667334	667433
HiC_scaffold_2	5229000	5239000	0.3435		HiC_scaffold_339	25500000	25600000	11.0		HiC_scaffold_2	668745	668768
HiC_scaffold_2	5238000	5248000	0.3471		HiC_scaffold_339	25600000	25700000	15.0		HiC_scaffold_2	669335	669448
HiC_scaffold_2	5247000	5257000	0.3499		HiC_scaffold_339	25700000	25800000	11.0		HiC_scaffold_2	670304	670322
HiC_scaffold_2	5256000	5266000	0.3355		HiC_scaffold_339	25800000	25900000	17.0		HiC_scaffold_2	670552	670580
HiC_scaffold_2	5265000	5275000	0.3205		HiC_scaffold_339	25900000	26000000	15.0		HiC_scaffold_2	670587	670727
HiC_scaffold_2	5274000	5284000	0.3323		HiC_scaffold_339	26000000	26100000	13.0		HiC_scaffold_2	672523	672647
HiC_scaffold_2	5283000	5293000	0.3619		HiC_scaffold_339	26100000	26200000	12.0		HiC_scaffold_2	672660	672706
HiC_scaffold_2	5292000	5302000	0.3329		HiC_scaffold_339	26200000	26300000	15.0		HiC_scaffold_2	675637	675735
HiC_scaffold_2	5301000	5311000	0.3618		HiC_scaffold_339	26300000	26400000	17.0		HiC_scaffold_2	676439	676697
HiC_scaffold_2	5310000	5320000	0.3145		HiC_scaffold_339	26400000	26500000	15.0		HiC_scaffold_2	677632	677776
HiC_scaffold_2	5319000	5329000	0.266		HiC_scaffold_339	26500000	26600000	16.0		HiC_scaffold_2	680340	680464
HiC_scaffold_2	5328000	5338000	0.3198		HiC_scaffold_339	26600000	26700000	17.0		HiC_scaffold_2	680470	680598
HiC_scaffold_2	5337000	5347000	0.2781		HiC_scaffold_339	26700000	26800000	17.0		HiC_scaffold_2	681289	681342
HiC_scaffold_2	5346000	5356000	0.3177		HiC_scaffold_339	26800000	26900000	17.0		HiC_scaffold_2	681410	681467
HiC_scaffold_2	5355000	5365000	0.3565		HiC_scaffold_339	26900000	27000000	18.0		HiC_scaffold_2	681835	681922
HiC_scaffold_2	5364000	5374000	0.3124		HiC_scaffold_339	27000000	27100000	16.0		HiC_scaffold_2	682805	683374
HiC_scaffold_2	5373000	5383000	0.337		HiC_scaffold_339	27100000	27200000	20.0		HiC_scaffold_2	683623	683904
HiC_scaffold_2	5382000	5392000	0.3257		HiC_scaffold_339	27200000	27300000	16.0		HiC_scaffold_2	683912	684135
HiC_scaffold_2	5391000	5401000	0.3255		HiC_scaffold_339	27300000	27400000	16.0		HiC_scaffold_2	684386	684463
HiC_scaffold_2	5400000	5410000	0.3437		HiC_scaffold_339	27400000	27441452	3.0		HiC_scaffold_2	684792	684869
HiC_scaffold_2	5409000	5419000	0.3305		HiC_scaffold_340	0	100000	10.0		HiC_scaffold_2	684879	684917
HiC_scaffold_2	5418000	5428000	0.3217		HiC_scaffold_340	100000	200000	20.0		HiC_scaffold_2	684918	685056
HiC_scaffold_2	5427000	5437000	0.3224		HiC_scaffold_340	200000	300000	15.0		HiC_scaffold_2	685057	685336
HiC_scaffold_2	5436000	5446000	0.3083		HiC_scaffold_340	300000	400000	17.0		HiC_scaffold_2	685950	686287
HiC_scaffold_2	5445000	5455000	0.2918		HiC_scaffold_340	400000	500000	16.0		HiC_scaffold_2	686964	687086
HiC_scaffold_2	5454000	5464000	0.2889		HiC_scaffold_340	500000	600000	20.0		HiC_scaffold_2	687097	687191
HiC_scaffold_2	5463000	5473000	0.3418		HiC_scaffold_340	600000	700000	14.0		HiC_scaffold_2	687198	687351
HiC_scaffold_2	5472000	5482000	0.3468		HiC_scaffold_340	700000	800000	15.0		HiC_scaffold_2	687508	687655
HiC_scaffold_2	5481000	5491000	0.331		HiC_scaffold_340	800000	900000	13.0		HiC_scaffold_2	687752	688033
HiC_scaffold_2	5490000	5500000	0.3567		HiC_scaffold_340	900000	1000000	15.0		HiC_scaffold_2	688554	688676
HiC_scaffold_2	5499000	5509000	0.3245		HiC_scaffold_340	1000000	1100000	17.0		HiC_scaffold_2	689108	689167
HiC_scaffold_2	5508000	5518000	0.3422		HiC_scaffold_340	1100000	1200000	17.0		HiC_scaffold_2	689173	689274
HiC_scaffold_2	5517000	5527000	0.3644		HiC_scaffold_340	1200000	1300000	18.0		HiC_scaffold_2	689670	690017
HiC_scaffold_2	5526000	5536000	0.333		HiC_scaffold_340	1300000	1400000	14.0		HiC_scaffold_2	690248	690413
HiC_scaffold_2	5535000	5545000	0.3109		HiC_scaffold_340	1400000	1500000	13.0		HiC_scaffold_2	690414	690459
HiC_scaffold_2	5544000	5554000	0.2857		HiC_scaffold_340	1500000	1600000	13.0		HiC_scaffold_2	690763	690931
HiC_scaffold_2	5553000	5563000	0.3164		HiC_scaffold_340	1600000	1700000	20.0		HiC_scaffold_2	691676	691781
HiC_scaffold_2	5562000	5572000	0.3303		HiC_scaffold_340	1700000	1800000	15.0		HiC_scaffold_2	692312	692474
HiC_scaffold_2	5571000	5581000	0.325		HiC_scaffold_340	1800000	1900000	13.0		HiC_scaffold_2	692570	692744
HiC_scaffold_2	5580000	5590000	0.3219		HiC_scaffold_340	1900000	2000000	19.0		HiC_scaffold_2	692745	692780
HiC_scaffold_2	5589000	5599000	0.3324		HiC_scaffold_340	2000000	2100000	12.0		HiC_scaffold_2	693227	693246
HiC_scaffold_2	5598000	5608000	0.3217		HiC_scaffold_340	2100000	2200000	16.0		HiC_scaffold_2	693377	693431
HiC_scaffold_2	5607000	5617000	0.3249		HiC_scaffold_340	2200000	2300000	16.0		HiC_scaffold_2	693692	693716
HiC_scaffold_2	5616000	5626000	0.3357		HiC_scaffold_340	2300000	2400000	20.0		HiC_scaffold_2	694109	694142
HiC_scaffold_2	5625000	5635000	0.3116		HiC_scaffold_340	2400000	2500000	13.0		HiC_scaffold_2	694898	694918
HiC_scaffold_2	5634000	5644000	0.305		HiC_scaffold_340	2500000	2600000	11.0		HiC_scaffold_2	695622	695653
HiC_scaffold_2	5643000	5653000	0.3126		HiC_scaffold_340	2600000	2700000	11.0		HiC_scaffold_2	695654	695697
HiC_scaffold_2	5652000	5662000	0.33		HiC_scaffold_340	2700000	2800000	12.0		HiC_scaffold_2	695698	695856
HiC_scaffold_2	5661000	5671000	0.319		HiC_scaffold_340	2800000	2900000	12.0		HiC_scaffold_2	695923	695985
HiC_scaffold_2	5670000	5680000	0.275		HiC_scaffold_340	2900000	3000000	11.0		HiC_scaffold_2	696056	696076
HiC_scaffold_2	5679000	5689000	0.2827		HiC_scaffold_340	3000000	3100000	10.0		HiC_scaffold_2	696537	696585
HiC_scaffold_2	5688000	5698000	0.3352		HiC_scaffold_340	3100000	3200000	13.0		HiC_scaffold_2	696796	696821
HiC_scaffold_2	5697000	5707000	0.29		HiC_scaffold_340	3200000	3300000	13.0		HiC_scaffold_2	696979	697061
HiC_scaffold_2	5706000	5716000	0.3179		HiC_scaffold_340	3300000	3400000	12.0		HiC_scaffold_2	697323	697339
HiC_scaffold_2	5715000	5725000	0.382		HiC_scaffold_340	3400000	3500000	15.0		HiC_scaffold_2	697548	697763
HiC_scaffold_2	5724000	5734000	0.3129		HiC_scaffold_340	3500000	3600000	12.0		HiC_scaffold_2	697862	697883
HiC_scaffold_2	5733000	5743000	0.3412		HiC_scaffold_340	3600000	3700000	11.0		HiC_scaffold_2	697884	697933
HiC_scaffold_2	5742000	5752000	0.3287		HiC_scaffold_340	3700000	3800000	14.0		HiC_scaffold_2	697934	697947
HiC_scaffold_2	5751000	5761000	0.3304		HiC_scaffold_340	3800000	3900000	16.0		HiC_scaffold_2	698048	698234
HiC_scaffold_2	5760000	5770000	0.3265		HiC_scaffold_340	3900000	4000000	13.0		HiC_scaffold_2	698297	698324
HiC_scaffold_2	5769000	5779000	0.3502		HiC_scaffold_340	4000000	4100000	8.0		HiC_scaffold_2	698340	698793
HiC_scaffold_2	5778000	5788000	0.2996		HiC_scaffold_340	4100000	4200000	12.0		HiC_scaffold_2	698794	698935
HiC_scaffold_2	5787000	5797000	0.2893		HiC_scaffold_340	4200000	4300000	13.0		HiC_scaffold_2	698936	698960
HiC_scaffold_2	5796000	5806000	0.279		HiC_scaffold_340	4300000	4400000	11.0		HiC_scaffold_2	699089	699162
HiC_scaffold_2	5805000	5815000	0.2799		HiC_scaffold_340	4400000	4500000	13.0		HiC_scaffold_2	699263	699448
HiC_scaffold_2	5814000	5824000	0.3285		HiC_scaffold_340	4500000	4600000	15.0		HiC_scaffold_2	699875	699961
HiC_scaffold_2	5823000	5833000	0.3162		HiC_scaffold_340	4600000	4700000	10.0		HiC_scaffold_2	701227	701246
HiC_scaffold_2	5832000	5842000	0.3176		HiC_scaffold_340	4700000	4800000	12.0		HiC_scaffold_2	701424	701592
HiC_scaffold_2	5841000	5851000	0.2824		HiC_scaffold_340	4800000	4900000	9.0		HiC_scaffold_2	702008	702506
HiC_scaffold_2	5850000	5860000	0.3186		HiC_scaffold_340	4900000	5000000	14.0		HiC_scaffold_2	702870	702966
HiC_scaffold_2	5859000	5869000	0.3297		HiC_scaffold_340	5000000	5100000	14.0		HiC_scaffold_2	703034	703114
HiC_scaffold_2	5868000	5878000	0.3195		HiC_scaffold_340	5100000	5200000	9.0		HiC_scaffold_2	703684	703887
HiC_scaffold_2	5877000	5887000	0.3336		HiC_scaffold_340	5200000	5300000	7.0		HiC_scaffold_2	703910	703942
HiC_scaffold_2	5886000	5896000	0.2982		HiC_scaffold_340	5300000	5400000	7.0		HiC_scaffold_2	704541	704776
HiC_scaffold_2	5895000	5905000	0.3139		HiC_scaffold_340	5400000	5500000	10.0		HiC_scaffold_2	705663	705718
HiC_scaffold_2	5904000	5914000	0.3054		HiC_scaffold_340	5500000	5600000	15.0		HiC_scaffold_2	706006	706038
HiC_scaffold_2	5913000	5923000	0.2906		HiC_scaffold_340	5600000	5700000	11.0		HiC_scaffold_2	708477	708649
HiC_scaffold_2	5922000	5932000	0.3426		HiC_scaffold_340	5700000	5800000	12.0		HiC_scaffold_2	708650	708670
HiC_scaffold_2	5931000	5941000	0.3576		HiC_scaffold_340	5800000	5900000	11.0		HiC_scaffold_2	708671	708819
HiC_scaffold_2	5940000	5950000	0.3266		HiC_scaffold_340	5900000	6000000	15.0		HiC_scaffold_2	708827	708901
HiC_scaffold_2	5949000	5959000	0.3259		HiC_scaffold_340	6000000	6100000	7.0		HiC_scaffold_2	709362	709434
HiC_scaffold_2	5958000	5968000	0.3404		HiC_scaffold_340	6100000	6200000	9.0		HiC_scaffold_2	709906	710146
HiC_scaffold_2	5967000	5977000	0.3283		HiC_scaffold_340	6200000	6300000	6.0		HiC_scaffold_2	710151	710296
HiC_scaffold_2	5976000	5986000	0.2893		HiC_scaffold_340	6300000	6400000	8.0		HiC_scaffold_2	710444	710548
HiC_scaffold_2	5985000	5995000	0.3127		HiC_scaffold_340	6400000	6500000	13.0		HiC_scaffold_2	710618	710768
HiC_scaffold_2	5994000	6004000	0.3303		HiC_scaffold_340	6500000	6600000	9.0		HiC_scaffold_2	711236	711399
HiC_scaffold_2	6003000	6013000	0.317		HiC_scaffold_340	6600000	6700000	13.0		HiC_scaffold_2	711577	711601
HiC_scaffold_2	6012000	6022000	0.3216		HiC_scaffold_340	6700000	6800000	10.0		HiC_scaffold_2	711602	711747
HiC_scaffold_2	6021000	6031000	0.3049		HiC_scaffold_340	6800000	6900000	14.0		HiC_scaffold_2	712080	712200
HiC_scaffold_2	6030000	6040000	0.3282		HiC_scaffold_340	6900000	7000000	11.0		HiC_scaffold_2	712227	712965
HiC_scaffold_2	6039000	6049000	0.2918		HiC_scaffold_340	7000000	7100000	3.0		HiC_scaffold_2	713019	713183
HiC_scaffold_2	6048000	6058000	0.3179		HiC_scaffold_340	7100000	7200000	7.0		HiC_scaffold_2	713359	713399
HiC_scaffold_2	6057000	6067000	0.2852		HiC_scaffold_340	7200000	7300000	4.0		HiC_scaffold_2	713708	713769
HiC_scaffold_2	6066000	6076000	0.3751		HiC_scaffold_340	7300000	7400000	1.0		HiC_scaffold_2	715220	715269
HiC_scaffold_2	6075000	6085000	0.3779		HiC_scaffold_340	7400000	7500000	5.0		HiC_scaffold_2	716532	716613
HiC_scaffold_2	6084000	6094000	0.335		HiC_scaffold_340	7500000	7600000	8.0		HiC_scaffold_2	716933	717271
HiC_scaffold_2	6093000	6103000	0.3692		HiC_scaffold_340	7600000	7700000	6.0		HiC_scaffold_2	717738	717806
HiC_scaffold_2	6102000	6112000	0.3118		HiC_scaffold_340	7700000	7800000	10.0		HiC_scaffold_2	717979	718080
HiC_scaffold_2	6111000	6121000	0.3163		HiC_scaffold_340	7800000	7900000	5.0		HiC_scaffold_2	718359	718450
HiC_scaffold_2	6120000	6130000	0.3248		HiC_scaffold_340	7900000	8000000	10.0		HiC_scaffold_2	718488	718672
HiC_scaffold_2	6129000	6139000	0.3458		HiC_scaffold_340	8000000	8100000	5.0		HiC_scaffold_2	718723	718741
HiC_scaffold_2	6138000	6148000	0.3334		HiC_scaffold_340	8100000	8200000	6.0		HiC_scaffold_2	718742	718877
HiC_scaffold_2	6147000	6157000	0.3228		HiC_scaffold_340	8200000	8300000	10.0		HiC_scaffold_2	719242	719479
HiC_scaffold_2	6156000	6166000	0.308		HiC_scaffold_340	8300000	8400000	3.0		HiC_scaffold_2	719486	719591
HiC_scaffold_2	6165000	6175000	0.3177		HiC_scaffold_340	8400000	8500000	5.0		HiC_scaffold_2	719592	719894
HiC_scaffold_2	6174000	6184000	0.3046		HiC_scaffold_340	8500000	8600000	4.0		HiC_scaffold_2	719956	719985
HiC_scaffold_2	6183000	6193000	0.3311		HiC_scaffold_340	8900000	9000000	6.0		HiC_scaffold_2	720157	720249
HiC_scaffold_2	6192000	6202000	0.3584		HiC_scaffold_340	9000000	9100000	5.0		HiC_scaffold_2	720414	720574
HiC_scaffold_2	6201000	6211000	0.3351		HiC_scaffold_340	9100000	9200000	5.0		HiC_scaffold_2	720981	721161
HiC_scaffold_2	6210000	6220000	0.3441		HiC_scaffold_340	9200000	9300000	8.0		HiC_scaffold_2	721374	721494
HiC_scaffold_2	6219000	6229000	0.3551		HiC_scaffold_340	9300000	9400000	6.0		HiC_scaffold_2	721845	721889
HiC_scaffold_2	6228000	6238000	0.3066		HiC_scaffold_340	9400000	9500000	9.0		HiC_scaffold_2	721922	721983
HiC_scaffold_2	6237000	6247000	0.3104		HiC_scaffold_340	9500000	9600000	5.0		HiC_scaffold_2	722177	722201
HiC_scaffold_2	6246000	6256000	0.3172		HiC_scaffold_340	9600000	9700000	6.0		HiC_scaffold_2	722214	722239
HiC_scaffold_2	6255000	6265000	0.3833		HiC_scaffold_340	9700000	9800000	2.0		HiC_scaffold_2	722518	722558
HiC_scaffold_2	6264000	6274000	0.3169		HiC_scaffold_340	9800000	9900000	2.0		HiC_scaffold_2	722668	722782
HiC_scaffold_2	6273000	6283000	0.3469		HiC_scaffold_340	9900000	10000000	5.0		HiC_scaffold_2	723007	723270
HiC_scaffold_2	6282000	6292000	0.3192		HiC_scaffold_340	10000000	10100000	6.0		HiC_scaffold_2	723299	723423
HiC_scaffold_2	6291000	6301000	0.2837		HiC_scaffold_340	10100000	10200000	2.0		HiC_scaffold_2	723437	723580
HiC_scaffold_2	6300000	6310000	0.3447		HiC_scaffold_340	10200000	10300000	3.0		HiC_scaffold_2	723682	723854
HiC_scaffold_2	6309000	6319000	0.3576		HiC_scaffold_340	10300000	10400000	4.0		HiC_scaffold_2	724120	724223
HiC_scaffold_2	6318000	6328000	0.332		HiC_scaffold_340	10400000	10500000	4.0		HiC_scaffold_2	724280	724463
HiC_scaffold_2	6327000	6337000	0.3553		HiC_scaffold_340	10500000	10600000	2.0		HiC_scaffold_2	724464	724531
HiC_scaffold_2	6336000	6346000	0.3193		HiC_scaffold_340	10600000	10700000	3.0		HiC_scaffold_2	724544	724587
HiC_scaffold_2	6345000	6355000	0.301		HiC_scaffold_340	10800000	10900000	1.0		HiC_scaffold_2	724883	725014
HiC_scaffold_2	6354000	6364000	0.303		HiC_scaffold_340	11100000	11200000	1.0		HiC_scaffold_2	725105	725142
HiC_scaffold_2	6363000	6373000	0.3644		HiC_scaffold_340	12500000	12600000	2.0		HiC_scaffold_2	725543	725704
HiC_scaffold_2	6372000	6382000	0.3136		HiC_scaffold_340	12600000	12700000	7.0		HiC_scaffold_2	726096	726297
HiC_scaffold_2	6381000	6391000	0.3497		HiC_scaffold_340	12700000	12800000	1.0		HiC_scaffold_2	727287	727308
HiC_scaffold_2	6390000	6400000	0.3334		HiC_scaffold_340	12800000	12900000	4.0		HiC_scaffold_2	727593	727619
HiC_scaffold_2	6399000	6409000	0.3392		HiC_scaffold_340	12900000	13000000	2.0		HiC_scaffold_2	728489	728679
HiC_scaffold_2	6408000	6418000	0.3315		HiC_scaffold_340	14000000	14100000	1.0		HiC_scaffold_2	729888	729982
HiC_scaffold_2	6417000	6427000	0.3072		HiC_scaffold_340	14500000	14600000	1.0		HiC_scaffold_2	730400	730494
HiC_scaffold_2	6426000	6436000	0.328		HiC_scaffold_340	14700000	14800000	1.0		HiC_scaffold_2	730553	730713
HiC_scaffold_2	6435000	6445000	0.3502		HiC_scaffold_340	15000000	15100000	1.0		HiC_scaffold_2	730917	731046
HiC_scaffold_2	6444000	6454000	0.3137		HiC_scaffold_340	15100000	15200000	3.0		HiC_scaffold_2	731111	731222
HiC_scaffold_2	6453000	6463000	0.3242		HiC_scaffold_340	15200000	15300000	2.0		HiC_scaffold_2	731591	731767
HiC_scaffold_2	6462000	6472000	0.333		HiC_scaffold_340	15300000	15400000	2.0		HiC_scaffold_2	731893	732013
HiC_scaffold_2	6471000	6481000	0.334		HiC_scaffold_340	15400000	15500000	4.0		HiC_scaffold_2	732224	732409
HiC_scaffold_2	6480000	6490000	0.278		HiC_scaffold_340	15500000	15600000	6.0		HiC_scaffold_2	732729	732851
HiC_scaffold_2	6489000	6499000	0.3266		HiC_scaffold_340	15600000	15700000	7.0		HiC_scaffold_2	733018	733044
HiC_scaffold_2	6498000	6508000	0.3132		HiC_scaffold_340	15700000	15800000	8.0		HiC_scaffold_2	733045	733194
HiC_scaffold_2	6507000	6517000	0.3371		HiC_scaffold_340	15800000	15900000	2.0		HiC_scaffold_2	733582	733713
HiC_scaffold_2	6516000	6526000	0.3228		HiC_scaffold_340	15900000	16000000	3.0		HiC_scaffold_2	733886	734015
HiC_scaffold_2	6525000	6535000	0.3401		HiC_scaffold_340	16000000	16100000	1.0		HiC_scaffold_2	734451	734554
HiC_scaffold_2	6534000	6544000	0.314		HiC_scaffold_340	16100000	16200000	4.0		HiC_scaffold_2	735211	735371
HiC_scaffold_2	6543000	6553000	0.3399		HiC_scaffold_340	16200000	16300000	7.0		HiC_scaffold_2	735737	735808
HiC_scaffold_2	6552000	6562000	0.345		HiC_scaffold_340	16300000	16400000	9.0		HiC_scaffold_2	736299	736395
HiC_scaffold_2	6561000	6571000	0.3292		HiC_scaffold_340	16400000	16500000	10.0		HiC_scaffold_2	736576	736643
HiC_scaffold_2	6570000	6580000	0.3483		HiC_scaffold_340	16500000	16600000	9.0		HiC_scaffold_2	736687	736834
HiC_scaffold_2	6579000	6589000	0.2776		HiC_scaffold_340	16600000	16700000	5.0		HiC_scaffold_2	737236	737377
HiC_scaffold_2	6588000	6598000	0.3147		HiC_scaffold_340	16700000	16800000	7.0		HiC_scaffold_2	737713	737825
HiC_scaffold_2	6597000	6607000	0.3143		HiC_scaffold_340	16800000	16900000	7.0		HiC_scaffold_2	738205	738316
HiC_scaffold_2	6606000	6616000	0.3268		HiC_scaffold_340	16900000	17000000	11.0		HiC_scaffold_2	738359	738530
HiC_scaffold_2	6615000	6625000	0.2895		HiC_scaffold_340	17000000	17100000	6.0		HiC_scaffold_2	738531	738554
HiC_scaffold_2	6624000	6634000	0.3132		HiC_scaffold_340	17100000	17200000	5.0		HiC_scaffold_2	739010	739143
HiC_scaffold_2	6633000	6643000	0.3483		HiC_scaffold_340	17200000	17300000	8.0		HiC_scaffold_2	739788	740001
HiC_scaffold_2	6642000	6652000	0.3443		HiC_scaffold_340	17300000	17400000	4.0		HiC_scaffold_2	745238	745397
HiC_scaffold_2	6651000	6661000	0.2984		HiC_scaffold_340	17400000	17500000	6.0		HiC_scaffold_2	746523	747084
HiC_scaffold_2	6660000	6670000	0.2928		HiC_scaffold_340	17500000	17600000	12.0		HiC_scaffold_2	748286	748322
HiC_scaffold_2	6669000	6679000	0.3418		HiC_scaffold_340	17600000	17700000	12.0		HiC_scaffold_2	748433	748461
HiC_scaffold_2	6678000	6688000	0.3347		HiC_scaffold_340	17700000	17800000	7.0		HiC_scaffold_2	748504	748645
HiC_scaffold_2	6687000	6697000	0.3204		HiC_scaffold_340	17800000	17900000	13.0		HiC_scaffold_2	748724	748846
HiC_scaffold_2	6696000	6706000	0.3502		HiC_scaffold_340	17900000	18000000	10.0		HiC_scaffold_2	748931	749021
HiC_scaffold_2	6705000	6715000	0.2911		HiC_scaffold_340	18000000	18100000	16.0		HiC_scaffold_2	749228	749360
HiC_scaffold_2	6714000	6724000	0.3384		HiC_scaffold_340	18100000	18200000	4.0		HiC_scaffold_2	749768	749915
HiC_scaffold_2	6723000	6733000	0.349		HiC_scaffold_340	18200000	18300000	6.0		HiC_scaffold_2	749916	749933
HiC_scaffold_2	6732000	6742000	0.2965		HiC_scaffold_340	18300000	18400000	9.0		HiC_scaffold_2	750059	750203
HiC_scaffold_2	6741000	6751000	0.3414		HiC_scaffold_340	18400000	18455016	4.0		HiC_scaffold_2	750598	750767
HiC_scaffold_2	6750000	6760000	0.3904		HiC_scaffold_341	200000	300000	1.0		HiC_scaffold_2	751160	751200
HiC_scaffold_2	6759000	6769000	0.3598		HiC_scaffold_341	400000	500000	1.0		HiC_scaffold_2	751259	751280
HiC_scaffold_2	6768000	6778000	0.3433		HiC_scaffold_341	2400000	2500000	2.0		HiC_scaffold_2	751281	751416
HiC_scaffold_2	6777000	6787000	0.2898		HiC_scaffold_341	2800000	2900000	1.0		HiC_scaffold_2	751417	751432
HiC_scaffold_2	6786000	6796000	0.3164		HiC_scaffold_341	3300000	3400000	1.0		HiC_scaffold_2	751530	751546
HiC_scaffold_2	6795000	6805000	0.2991		HiC_scaffold_341	3400000	3500000	1.0		HiC_scaffold_2	751547	752167
HiC_scaffold_2	6804000	6814000	0.3631		HiC_scaffold_341	3500000	3600000	4.0		HiC_scaffold_2	752503	752554
HiC_scaffold_2	6813000	6823000	0.3522		HiC_scaffold_341	3600000	3700000	1.0		HiC_scaffold_2	752874	752917
HiC_scaffold_2	6822000	6832000	0.3597		HiC_scaffold_341	3700000	3800000	1.0		HiC_scaffold_2	753053	753171
HiC_scaffold_2	6831000	6841000	0.3478		HiC_scaffold_341	3800000	3900000	2.0		HiC_scaffold_2	753394	753425
HiC_scaffold_2	6840000	6850000	0.335		HiC_scaffold_341	3900000	4000000	4.0		HiC_scaffold_2	755084	755212
HiC_scaffold_2	6849000	6859000	0.3145		HiC_scaffold_341	4000000	4100000	3.0		HiC_scaffold_2	755231	755380
HiC_scaffold_2	6858000	6868000	0.3478		HiC_scaffold_341	4100000	4200000	5.0		HiC_scaffold_2	756895	757132
HiC_scaffold_2	6867000	6877000	0.3643		HiC_scaffold_341	4200000	4300000	3.0		HiC_scaffold_2	757588	757704
HiC_scaffold_2	6876000	6886000	0.344		HiC_scaffold_341	4300000	4400000	2.0		HiC_scaffold_2	757962	758323
HiC_scaffold_2	6885000	6895000	0.3468		HiC_scaffold_341	4400000	4500000	1.0		HiC_scaffold_2	758648	758848
HiC_scaffold_2	6894000	6904000	0.2901		HiC_scaffold_341	4500000	4600000	2.0		HiC_scaffold_2	759183	759581
HiC_scaffold_2	6903000	6913000	0.36		HiC_scaffold_341	4600000	4700000	4.0		HiC_scaffold_2	761549	761853
HiC_scaffold_2	6912000	6922000	0.3243		HiC_scaffold_341	4700000	4800000	3.0		HiC_scaffold_2	762948	763157
HiC_scaffold_2	6921000	6931000	0.329		HiC_scaffold_341	4800000	4900000	4.0		HiC_scaffold_2	763632	763777
HiC_scaffold_2	6930000	6940000	0.3112		HiC_scaffold_341	4900000	5000000	2.0		HiC_scaffold_2	764662	764773
HiC_scaffold_2	6939000	6949000	0.3411		HiC_scaffold_341	5000000	5100000	2.0		HiC_scaffold_2	766301	766353
HiC_scaffold_2	6948000	6958000	0.3435		HiC_scaffold_341	5100000	5200000	1.0		HiC_scaffold_2	768439	768554
HiC_scaffold_2	6957000	6967000	0.3452		HiC_scaffold_341	5200000	5300000	2.0		HiC_scaffold_2	768572	768643
HiC_scaffold_2	6966000	6976000	0.3478		HiC_scaffold_341	5300000	5400000	3.0		HiC_scaffold_2	769139	770412
HiC_scaffold_2	6975000	6985000	0.3087		HiC_scaffold_341	5400000	5500000	4.0		HiC_scaffold_2	770629	770799
HiC_scaffold_2	6984000	6994000	0.3126		HiC_scaffold_341	5500000	5600000	3.0		HiC_scaffold_2	771421	771497
HiC_scaffold_2	6993000	7003000	0.3257		HiC_scaffold_341	5600000	5700000	1.0		HiC_scaffold_2	771500	771572
HiC_scaffold_2	7002000	7012000	0.3744		HiC_scaffold_341	5700000	5800000	5.0		HiC_scaffold_2	771914	772022
HiC_scaffold_2	7011000	7021000	0.3194		HiC_scaffold_341	5800000	5900000	3.0		HiC_scaffold_2	772032	772167
HiC_scaffold_2	7020000	7030000	0.3237		HiC_scaffold_341	5900000	6000000	2.0		HiC_scaffold_2	772244	772279
HiC_scaffold_2	7029000	7039000	0.353		HiC_scaffold_341	6000000	6100000	5.0		HiC_scaffold_2	772366	772401
HiC_scaffold_2	7038000	7048000	0.3282		HiC_scaffold_341	6100000	6200000	4.0		HiC_scaffold_2	772402	772413
HiC_scaffold_2	7047000	7057000	0.3498		HiC_scaffold_341	6200000	6300000	5.0		HiC_scaffold_2	774510	774537
HiC_scaffold_2	7056000	7066000	0.3077		HiC_scaffold_341	6300000	6400000	5.0		HiC_scaffold_2	775099	775281
HiC_scaffold_2	7065000	7075000	0.3327		HiC_scaffold_341	6400000	6500000	2.0		HiC_scaffold_2	775838	775941
HiC_scaffold_2	7074000	7084000	0.3342		HiC_scaffold_341	6500000	6600000	2.0		HiC_scaffold_2	778388	778478
HiC_scaffold_2	7083000	7093000	0.3156		HiC_scaffold_341	6600000	6700000	5.0		HiC_scaffold_2	778741	778807
HiC_scaffold_2	7092000	7102000	0.3421		HiC_scaffold_341	6700000	6800000	8.0		HiC_scaffold_2	778808	778837
HiC_scaffold_2	7101000	7111000	0.3484		HiC_scaffold_341	6800000	6900000	2.0		HiC_scaffold_2	779172	779216
HiC_scaffold_2	7110000	7120000	0.3573		HiC_scaffold_341	6900000	7000000	5.0		HiC_scaffold_2	779217	779301
HiC_scaffold_2	7119000	7129000	0.3132		HiC_scaffold_341	7000000	7100000	6.0		HiC_scaffold_2	779302	779315
HiC_scaffold_2	7128000	7138000	0.3163		HiC_scaffold_341	7100000	7200000	3.0		HiC_scaffold_2	779627	779753
HiC_scaffold_2	7137000	7147000	0.3121		HiC_scaffold_341	7200000	7300000	1.0		HiC_scaffold_2	781824	782087
HiC_scaffold_2	7146000	7156000	0.3376		HiC_scaffold_341	7300000	7400000	9.0		HiC_scaffold_2	782255	782355
HiC_scaffold_2	7155000	7165000	0.3352		HiC_scaffold_341	7400000	7500000	4.0		HiC_scaffold_2	782424	782464
HiC_scaffold_2	7164000	7174000	0.3417		HiC_scaffold_341	7500000	7600000	4.0		HiC_scaffold_2	782598	782657
HiC_scaffold_2	7173000	7183000	0.3173		HiC_scaffold_341	7600000	7700000	7.0		HiC_scaffold_2	782825	782867
HiC_scaffold_2	7182000	7192000	0.3046		HiC_scaffold_341	7700000	7800000	6.0		HiC_scaffold_2	783080	783106
HiC_scaffold_2	7191000	7201000	0.34		HiC_scaffold_341	7800000	7900000	9.0		HiC_scaffold_2	783273	783484
HiC_scaffold_2	7200000	7210000	0.3366		HiC_scaffold_341	7900000	8000000	9.0		HiC_scaffold_2	784184	784311
HiC_scaffold_2	7209000	7219000	0.2953		HiC_scaffold_341	8000000	8100000	8.0		HiC_scaffold_2	784351	784561
HiC_scaffold_2	7218000	7228000	0.3216		HiC_scaffold_341	8100000	8200000	11.0		HiC_scaffold_2	784562	784943
HiC_scaffold_2	7227000	7237000	0.2768		HiC_scaffold_341	8200000	8300000	8.0		HiC_scaffold_2	784971	785134
HiC_scaffold_2	7236000	7246000	0.3284		HiC_scaffold_341	8300000	8400000	2.0		HiC_scaffold_2	785743	785999
HiC_scaffold_2	7245000	7255000	0.326		HiC_scaffold_341	8400000	8500000	6.0		HiC_scaffold_2	787183	787260
HiC_scaffold_2	7254000	7264000	0.3375		HiC_scaffold_341	8500000	8600000	4.0		HiC_scaffold_2	787281	787337
HiC_scaffold_2	7263000	7273000	0.3372		HiC_scaffold_341	8600000	8700000	8.0		HiC_scaffold_2	787653	787835
HiC_scaffold_2	7272000	7282000	0.3407		HiC_scaffold_341	8700000	8800000	1.0		HiC_scaffold_2	788349	788443
HiC_scaffold_2	7281000	7291000	0.3253		HiC_scaffold_341	8800000	8900000	3.0		HiC_scaffold_2	788729	788949
HiC_scaffold_2	7290000	7300000	0.3292		HiC_scaffold_341	8900000	9000000	10.0		HiC_scaffold_2	789227	789280
HiC_scaffold_2	7299000	7309000	0.2515		HiC_scaffold_341	9000000	9100000	8.0		HiC_scaffold_2	789290	789824
HiC_scaffold_2	7308000	7318000	0.3403		HiC_scaffold_341	9100000	9200000	9.0		HiC_scaffold_2	790195	790239
HiC_scaffold_2	7317000	7327000	0.3406		HiC_scaffold_341	9200000	9300000	9.0		HiC_scaffold_2	790531	790836
HiC_scaffold_2	7326000	7336000	0.3259		HiC_scaffold_341	9300000	9400000	9.0		HiC_scaffold_2	791348	791390
HiC_scaffold_2	7335000	7345000	0.2864		HiC_scaffold_341	9400000	9500000	10.0		HiC_scaffold_2	791411	791443
HiC_scaffold_2	7344000	7354000	0.2747		HiC_scaffold_341	9500000	9600000	9.0		HiC_scaffold_2	791675	791797
HiC_scaffold_2	7353000	7363000	0.3265		HiC_scaffold_341	9600000	9700000	13.0		HiC_scaffold_2	792162	792271
HiC_scaffold_2	7362000	7372000	0.3509		HiC_scaffold_341	9700000	9800000	13.0		HiC_scaffold_2	792530	792560
HiC_scaffold_2	7371000	7381000	0.2833		HiC_scaffold_341	9800000	9900000	8.0		HiC_scaffold_2	792782	792913
HiC_scaffold_2	7380000	7390000	0.291		HiC_scaffold_341	9900000	10000000	4.0		HiC_scaffold_2	793376	793477
HiC_scaffold_2	7389000	7399000	0.2978		HiC_scaffold_341	10000000	10100000	11.0		HiC_scaffold_2	793508	793707
HiC_scaffold_2	7398000	7408000	0.3268		HiC_scaffold_341	10100000	10200000	7.0		HiC_scaffold_2	794608	794766
HiC_scaffold_2	7407000	7417000	0.3368		HiC_scaffold_341	10200000	10300000	12.0		HiC_scaffold_2	794854	794933
HiC_scaffold_2	7416000	7426000	0.349		HiC_scaffold_341	10300000	10400000	12.0		HiC_scaffold_2	795520	795642
HiC_scaffold_2	7425000	7435000	0.3314		HiC_scaffold_341	10400000	10500000	9.0		HiC_scaffold_2	795755	796182
HiC_scaffold_2	7434000	7444000	0.3232		HiC_scaffold_341	10500000	10600000	15.0		HiC_scaffold_2	796789	797018
HiC_scaffold_2	7443000	7453000	0.3444		HiC_scaffold_341	10600000	10700000	10.0		HiC_scaffold_2	797835	797875
HiC_scaffold_2	7452000	7462000	0.3377		HiC_scaffold_341	10700000	10800000	13.0		HiC_scaffold_2	798728	798827
HiC_scaffold_2	7461000	7471000	0.3276		HiC_scaffold_341	10800000	10900000	11.0		HiC_scaffold_2	799912	800117
HiC_scaffold_2	7470000	7480000	0.3017		HiC_scaffold_341	10900000	11000000	14.0		HiC_scaffold_2	800727	801046
HiC_scaffold_2	7479000	7489000	0.311		HiC_scaffold_341	11000000	11100000	9.0		HiC_scaffold_2	801213	801381
HiC_scaffold_2	7488000	7498000	0.3048		HiC_scaffold_341	11100000	11200000	7.0		HiC_scaffold_2	801479	801500
HiC_scaffold_2	7497000	7507000	0.3212		HiC_scaffold_341	11200000	11300000	13.0		HiC_scaffold_2	801501	801659
HiC_scaffold_2	7506000	7516000	0.3211		HiC_scaffold_341	11300000	11400000	14.0		HiC_scaffold_2	801736	801850
HiC_scaffold_2	7515000	7525000	0.3063		HiC_scaffold_341	11400000	11500000	15.0		HiC_scaffold_2	802245	802407
HiC_scaffold_2	7524000	7534000	0.3404		HiC_scaffold_341	11500000	11600000	10.0		HiC_scaffold_2	802794	802856
HiC_scaffold_2	7533000	7543000	0.3237		HiC_scaffold_341	11600000	11700000	13.0		HiC_scaffold_2	802857	803119
HiC_scaffold_2	7542000	7552000	0.3239		HiC_scaffold_341	11700000	11800000	15.0		HiC_scaffold_2	803819	803985
HiC_scaffold_2	7551000	7561000	0.3899		HiC_scaffold_341	11800000	11900000	14.0		HiC_scaffold_2	804103	804407
HiC_scaffold_2	7560000	7570000	0.3145		HiC_scaffold_341	11900000	12000000	13.0		HiC_scaffold_2	804456	804646
HiC_scaffold_2	7569000	7579000	0.2871		HiC_scaffold_341	12000000	12100000	20.0		HiC_scaffold_2	805254	805342
HiC_scaffold_2	7578000	7588000	0.3391		HiC_scaffold_341	12100000	12200000	13.0		HiC_scaffold_2	805355	805553
HiC_scaffold_2	7587000	7597000	0.3072		HiC_scaffold_341	12200000	12300000	22.0		HiC_scaffold_2	805639	805808
HiC_scaffold_2	7596000	7606000	0.3593		HiC_scaffold_341	12300000	12400000	17.0		HiC_scaffold_2	806173	806215
HiC_scaffold_2	7605000	7615000	0.3287		HiC_scaffold_341	12400000	12500000	18.0		HiC_scaffold_2	806333	806468
HiC_scaffold_2	7614000	7624000	0.3332		HiC_scaffold_341	12500000	12600000	14.0		HiC_scaffold_2	806535	806586
HiC_scaffold_2	7623000	7633000	0.3286		HiC_scaffold_341	12600000	12700000	12.0		HiC_scaffold_2	806865	807341
HiC_scaffold_2	7632000	7642000	0.3115		HiC_scaffold_341	12700000	12800000	14.0		HiC_scaffold_2	807588	807622
HiC_scaffold_2	7641000	7651000	0.2878		HiC_scaffold_341	12800000	12900000	16.0		HiC_scaffold_2	808004	808143
HiC_scaffold_2	7650000	7660000	0.3316		HiC_scaffold_341	12900000	13000000	25.0		HiC_scaffold_2	808679	808743
HiC_scaffold_2	7659000	7669000	0.3531		HiC_scaffold_341	13000000	13100000	13.0		HiC_scaffold_2	809931	810123
HiC_scaffold_2	7668000	7678000	0.3052		HiC_scaffold_341	13100000	13200000	3.0		HiC_scaffold_2	810374	810685
HiC_scaffold_2	7677000	7687000	0.3327		HiC_scaffold_341	13700000	13778196	2.0		HiC_scaffold_2	810967	811010
HiC_scaffold_2	7686000	7696000	0.3155		HiC_scaffold_342	600000	700000	2.0		HiC_scaffold_2	811019	811166
HiC_scaffold_2	7695000	7705000	0.2997		HiC_scaffold_342	800000	900000	3.0		HiC_scaffold_2	811169	811309
HiC_scaffold_2	7704000	7714000	0.3415		HiC_scaffold_342	1100000	1200000	1.0		HiC_scaffold_2	812006	812294
HiC_scaffold_2	7713000	7723000	0.3362		HiC_scaffold_342	1500000	1600000	4.0		HiC_scaffold_2	812760	812935
HiC_scaffold_2	7722000	7732000	0.3511		HiC_scaffold_342	1600000	1700000	13.0		HiC_scaffold_2	813204	813258
HiC_scaffold_2	7731000	7741000	0.3225		HiC_scaffold_342	1700000	1800000	10.0		HiC_scaffold_2	813641	813785
HiC_scaffold_2	7740000	7750000	0.3419		HiC_scaffold_342	1800000	1900000	13.0		HiC_scaffold_2	814057	814115
HiC_scaffold_2	7749000	7759000	0.3362		HiC_scaffold_342	1900000	2000000	7.0		HiC_scaffold_2	814496	814514
HiC_scaffold_2	7758000	7768000	0.3382		HiC_scaffold_342	2000000	2100000	13.0		HiC_scaffold_2	814599	814926
HiC_scaffold_2	7767000	7777000	0.2988		HiC_scaffold_342	2100000	2200000	11.0		HiC_scaffold_2	814949	815122
HiC_scaffold_2	7776000	7786000	0.3663		HiC_scaffold_342	2200000	2300000	7.0		HiC_scaffold_2	815300	815478
HiC_scaffold_2	7785000	7795000	0.3027		HiC_scaffold_342	2300000	2400000	9.0		HiC_scaffold_2	815687	815862
HiC_scaffold_2	7794000	7804000	0.3734		HiC_scaffold_342	2400000	2500000	6.0		HiC_scaffold_2	817119	817262
HiC_scaffold_2	7803000	7813000	0.3123		HiC_scaffold_342	2500000	2600000	9.0		HiC_scaffold_2	817776	818032
HiC_scaffold_2	7812000	7822000	0.3206		HiC_scaffold_342	2600000	2700000	10.0		HiC_scaffold_2	818683	818792
HiC_scaffold_2	7821000	7831000	0.3164		HiC_scaffold_342	2700000	2800000	7.0		HiC_scaffold_2	819142	819308
HiC_scaffold_2	7830000	7840000	0.286		HiC_scaffold_342	2800000	2900000	10.0		HiC_scaffold_2	819458	819909
HiC_scaffold_2	7839000	7849000	0.3094		HiC_scaffold_342	2900000	3000000	8.0		HiC_scaffold_2	819973	820002
HiC_scaffold_2	7848000	7858000	0.3459		HiC_scaffold_342	3000000	3100000	12.0		HiC_scaffold_2	820112	820154
HiC_scaffold_2	7857000	7867000	0.3085		HiC_scaffold_342	3100000	3200000	11.0		HiC_scaffold_2	820256	820305
HiC_scaffold_2	7866000	7876000	0.329		HiC_scaffold_342	3200000	3300000	7.0		HiC_scaffold_2	820424	820470
HiC_scaffold_2	7875000	7885000	0.2981		HiC_scaffold_342	3300000	3400000	6.0		HiC_scaffold_2	820674	820848
HiC_scaffold_2	7884000	7894000	0.3066		HiC_scaffold_342	3400000	3500000	7.0		HiC_scaffold_2	821271	821317
HiC_scaffold_2	7893000	7903000	0.3347		HiC_scaffold_342	3500000	3600000	6.0		HiC_scaffold_2	821504	821696
HiC_scaffold_2	7902000	7912000	0.3528		HiC_scaffold_342	3600000	3700000	10.0		HiC_scaffold_2	821852	821921
HiC_scaffold_2	7911000	7921000	0.3213		HiC_scaffold_342	3700000	3800000	11.0		HiC_scaffold_2	822131	822371
HiC_scaffold_2	7920000	7930000	0.2753		HiC_scaffold_342	3800000	3900000	10.0		HiC_scaffold_2	822372	822425
HiC_scaffold_2	7929000	7939000	0.3309		HiC_scaffold_342	3900000	4000000	13.0		HiC_scaffold_2	822549	822687
HiC_scaffold_2	7938000	7948000	0.2995		HiC_scaffold_342	4000000	4100000	10.0		HiC_scaffold_2	822688	822781
HiC_scaffold_2	7947000	7957000	0.2747		HiC_scaffold_342	4100000	4200000	11.0		HiC_scaffold_2	823607	823864
HiC_scaffold_2	7956000	7966000	0.3191		HiC_scaffold_342	4200000	4300000	10.0		HiC_scaffold_2	824086	824131
HiC_scaffold_2	7965000	7975000	0.3108		HiC_scaffold_342	4300000	4400000	15.0		HiC_scaffold_2	824575	824663
HiC_scaffold_2	7974000	7984000	0.3035		HiC_scaffold_342	4400000	4500000	8.0		HiC_scaffold_2	825544	825759
HiC_scaffold_2	7983000	7993000	0.3644		HiC_scaffold_342	4500000	4600000	12.0		HiC_scaffold_2	826897	827079
HiC_scaffold_2	7992000	8002000	0.4031		HiC_scaffold_342	4600000	4700000	9.0		HiC_scaffold_2	827080	827097
HiC_scaffold_2	8001000	8011000	0.3543		HiC_scaffold_342	4700000	4800000	12.0		HiC_scaffold_2	827207	827357
HiC_scaffold_2	8010000	8020000	0.3147		HiC_scaffold_342	4800000	4900000	16.0		HiC_scaffold_2	827836	828025
HiC_scaffold_2	8019000	8029000	0.3344		HiC_scaffold_342	4900000	5000000	12.0		HiC_scaffold_2	828274	828308
HiC_scaffold_2	8028000	8038000	0.2951		HiC_scaffold_342	5000000	5100000	14.0		HiC_scaffold_2	829312	829543
HiC_scaffold_2	8037000	8047000	0.3123		HiC_scaffold_342	5100000	5200000	9.0		HiC_scaffold_2	832477	832603
HiC_scaffold_2	8046000	8056000	0.3153		HiC_scaffold_342	5200000	5300000	11.0		HiC_scaffold_2	833763	833936
HiC_scaffold_2	8055000	8065000	0.3373		HiC_scaffold_342	5300000	5400000	12.0		HiC_scaffold_2	835497	835685
HiC_scaffold_2	8064000	8074000	0.3095		HiC_scaffold_342	5400000	5500000	15.0		HiC_scaffold_2	835686	835911
HiC_scaffold_2	8073000	8083000	0.2849		HiC_scaffold_342	5500000	5600000	15.0		HiC_scaffold_2	841066	841120
HiC_scaffold_2	8082000	8092000	0.3079		HiC_scaffold_342	5600000	5700000	10.0		HiC_scaffold_2	841306	841373
HiC_scaffold_2	8091000	8101000	0.3213		HiC_scaffold_342	5700000	5800000	12.0		HiC_scaffold_2	841935	842172
HiC_scaffold_2	8100000	8110000	0.3049		HiC_scaffold_342	5800000	5900000	11.0		HiC_scaffold_2	842424	842705
HiC_scaffold_2	8109000	8119000	0.3192		HiC_scaffold_342	5900000	6000000	12.0		HiC_scaffold_2	842734	842953
HiC_scaffold_2	8118000	8128000	0.3166		HiC_scaffold_342	6000000	6100000	11.0		HiC_scaffold_2	842961	843389
HiC_scaffold_2	8127000	8137000	0.2927		HiC_scaffold_342	6100000	6200000	13.0		HiC_scaffold_2	843453	843540
HiC_scaffold_2	8136000	8146000	0.3288		HiC_scaffold_342	6200000	6300000	14.0		HiC_scaffold_2	843585	843696
HiC_scaffold_2	8145000	8155000	0.2831		HiC_scaffold_342	6300000	6400000	12.0		HiC_scaffold_2	844031	844114
HiC_scaffold_2	8154000	8164000	0.3002		HiC_scaffold_342	6400000	6500000	13.0		HiC_scaffold_2	844614	844789
HiC_scaffold_2	8163000	8173000	0.2893		HiC_scaffold_342	6500000	6600000	12.0		HiC_scaffold_2	844868	845281
HiC_scaffold_2	8172000	8182000	0.2796		HiC_scaffold_342	6600000	6700000	15.0		HiC_scaffold_2	845398	845768
HiC_scaffold_2	8181000	8191000	0.284		HiC_scaffold_342	6700000	6800000	9.0		HiC_scaffold_2	845773	845890
HiC_scaffold_2	8190000	8200000	0.3165		HiC_scaffold_342	6800000	6900000	12.0		HiC_scaffold_2	845891	846210
HiC_scaffold_2	8199000	8209000	0.3559		HiC_scaffold_342	6900000	7000000	8.0		HiC_scaffold_2	846280	846620
HiC_scaffold_2	8208000	8218000	0.2787		HiC_scaffold_342	7000000	7100000	16.0		HiC_scaffold_2	846625	846781
HiC_scaffold_2	8217000	8227000	0.3306		HiC_scaffold_342	7100000	7200000	17.0		HiC_scaffold_2	846821	846998
HiC_scaffold_2	8226000	8236000	0.3326		HiC_scaffold_342	7200000	7300000	16.0		HiC_scaffold_2	847003	847084
HiC_scaffold_2	8235000	8245000	0.291		HiC_scaffold_342	7300000	7400000	15.0		HiC_scaffold_2	847250	847363
HiC_scaffold_2	8244000	8254000	0.3162		HiC_scaffold_342	7400000	7500000	15.0		HiC_scaffold_2	847700	847803
HiC_scaffold_2	8253000	8263000	0.3344		HiC_scaffold_342	7500000	7600000	17.0		HiC_scaffold_2	847921	848064
HiC_scaffold_2	8262000	8272000	0.3731		HiC_scaffold_342	7600000	7700000	13.0		HiC_scaffold_2	848144	849279
HiC_scaffold_2	8271000	8281000	0.3259		HiC_scaffold_342	7700000	7800000	15.0		HiC_scaffold_2	849298	849370
HiC_scaffold_2	8280000	8290000	0.3107		HiC_scaffold_342	7800000	7900000	17.0		HiC_scaffold_2	849519	849839
HiC_scaffold_2	8289000	8299000	0.3424		HiC_scaffold_342	7900000	8000000	17.0		HiC_scaffold_2	849901	849919
HiC_scaffold_2	8298000	8308000	0.3345		HiC_scaffold_342	8000000	8100000	12.0		HiC_scaffold_2	850001	850115
HiC_scaffold_2	8307000	8317000	0.3154		HiC_scaffold_342	8100000	8200000	4.0		HiC_scaffold_2	850402	850643
HiC_scaffold_2	8316000	8326000	0.2833		HiC_scaffold_342	8600000	8700000	2.0		HiC_scaffold_2	850649	850879
HiC_scaffold_2	8325000	8335000	0.3136		HiC_scaffold_342	8800000	8900000	2.0		HiC_scaffold_2	851051	852131
HiC_scaffold_2	8334000	8344000	0.3353		HiC_scaffold_342	8900000	9000000	15.0		HiC_scaffold_2	852165	852470
HiC_scaffold_2	8343000	8353000	0.3518		HiC_scaffold_342	9000000	9100000	22.0		HiC_scaffold_2	852475	853078
HiC_scaffold_2	8352000	8362000	0.2955		HiC_scaffold_342	9100000	9200000	19.0		HiC_scaffold_2	853085	853205
HiC_scaffold_2	8361000	8371000	0.2823		HiC_scaffold_342	9200000	9300000	11.0		HiC_scaffold_2	853320	853376
HiC_scaffold_2	8370000	8380000	0.323		HiC_scaffold_342	9300000	9400000	12.0		HiC_scaffold_2	853522	853594
HiC_scaffold_2	8379000	8389000	0.333		HiC_scaffold_342	9400000	9500000	18.0		HiC_scaffold_2	853888	854024
HiC_scaffold_2	8388000	8398000	0.2924		HiC_scaffold_342	9500000	9600000	14.0		HiC_scaffold_2	854055	854479
HiC_scaffold_2	8397000	8407000	0.3632		HiC_scaffold_342	9600000	9700000	17.0		HiC_scaffold_2	854512	854529
HiC_scaffold_2	8406000	8416000	0.3542		HiC_scaffold_342	9700000	9800000	15.0		HiC_scaffold_2	854556	854807
HiC_scaffold_2	8415000	8425000	0.3223		HiC_scaffold_342	9800000	9900000	12.0		HiC_scaffold_2	854867	854990
HiC_scaffold_2	8424000	8434000	0.295		HiC_scaffold_342	9900000	10000000	14.0		HiC_scaffold_2	855088	855122
HiC_scaffold_2	8433000	8443000	0.3215		HiC_scaffold_342	10000000	10100000	18.0		HiC_scaffold_2	855461	856287
HiC_scaffold_2	8442000	8452000	0.3147		HiC_scaffold_342	10100000	10200000	11.0		HiC_scaffold_2	856289	856402
HiC_scaffold_2	8451000	8461000	0.2909		HiC_scaffold_342	10200000	10300000	13.0		HiC_scaffold_2	856403	856532
HiC_scaffold_2	8460000	8470000	0.3226		HiC_scaffold_342	10300000	10400000	18.0		HiC_scaffold_2	856589	856829
HiC_scaffold_2	8469000	8479000	0.3513		HiC_scaffold_342	10400000	10500000	16.0		HiC_scaffold_2	856831	857489
HiC_scaffold_2	8478000	8488000	0.3407		HiC_scaffold_342	10500000	10600000	15.0		HiC_scaffold_2	857491	861155
HiC_scaffold_2	8487000	8497000	0.3148		HiC_scaffold_342	10600000	10700000	13.0		HiC_scaffold_2	861156	862118
HiC_scaffold_2	8496000	8506000	0.3166		HiC_scaffold_342	10700000	10800000	17.0		HiC_scaffold_2	862119	862133
HiC_scaffold_2	8505000	8515000	0.3019		HiC_scaffold_342	10800000	10900000	9.0		HiC_scaffold_2	862255	863153
HiC_scaffold_2	8514000	8524000	0.3299		HiC_scaffold_342	10900000	11000000	13.0		HiC_scaffold_2	863154	863181
HiC_scaffold_2	8523000	8533000	0.3455		HiC_scaffold_342	11000000	11100000	8.0		HiC_scaffold_2	863243	863680
HiC_scaffold_2	8532000	8542000	0.359		HiC_scaffold_342	11100000	11200000	9.0		HiC_scaffold_2	863711	864298
HiC_scaffold_2	8541000	8551000	0.4063		HiC_scaffold_342	11200000	11300000	11.0		HiC_scaffold_2	864304	864429
HiC_scaffold_2	8550000	8560000	0.3864		HiC_scaffold_342	11300000	11400000	13.0		HiC_scaffold_2	864729	864802
HiC_scaffold_2	8559000	8569000	0.2951		HiC_scaffold_342	11400000	11500000	11.0		HiC_scaffold_2	864950	865124
HiC_scaffold_2	8568000	8578000	0.2951		HiC_scaffold_342	11500000	11600000	15.0		HiC_scaffold_2	865332	865448
HiC_scaffold_2	8577000	8587000	0.3459		HiC_scaffold_342	11600000	11700000	14.0		HiC_scaffold_2	865709	865939
HiC_scaffold_2	8586000	8596000	0.3208		HiC_scaffold_342	11700000	11800000	9.0		HiC_scaffold_2	866084	866165
HiC_scaffold_2	8595000	8605000	0.2826		HiC_scaffold_342	11800000	11900000	14.0		HiC_scaffold_2	866188	867271
HiC_scaffold_2	8604000	8614000	0.3165		HiC_scaffold_342	11900000	12000000	6.0		HiC_scaffold_2	867288	867733
HiC_scaffold_2	8613000	8623000	0.3672		HiC_scaffold_342	12000000	12100000	10.0		HiC_scaffold_2	867739	867855
HiC_scaffold_2	8622000	8632000	0.2866		HiC_scaffold_342	12100000	12200000	12.0		HiC_scaffold_2	868173	868183
HiC_scaffold_2	8631000	8641000	0.2959		HiC_scaffold_342	12200000	12300000	8.0		HiC_scaffold_2	868184	868290
HiC_scaffold_2	8640000	8650000	0.2806		HiC_scaffold_342	12300000	12400000	11.0		HiC_scaffold_2	868291	868311
HiC_scaffold_2	8649000	8659000	0.2945		HiC_scaffold_342	12400000	12500000	12.0		HiC_scaffold_2	868440	868590
HiC_scaffold_2	8658000	8668000	0.3068		HiC_scaffold_342	12500000	12600000	10.0		HiC_scaffold_2	868803	868841
HiC_scaffold_2	8667000	8677000	0.3429		HiC_scaffold_342	12600000	12700000	10.0		HiC_scaffold_2	868847	869048
HiC_scaffold_2	8676000	8686000	0.3016		HiC_scaffold_342	12700000	12800000	11.0		HiC_scaffold_2	869083	870266
HiC_scaffold_2	8685000	8695000	0.2945		HiC_scaffold_342	12800000	12900000	11.0		HiC_scaffold_2	870473	870787
HiC_scaffold_2	8694000	8704000	0.3215		HiC_scaffold_342	12900000	13000000	7.0		HiC_scaffold_2	870854	871470
HiC_scaffold_2	8703000	8713000	0.3411		HiC_scaffold_342	13000000	13100000	7.0		HiC_scaffold_2	871525	872615
HiC_scaffold_2	8712000	8722000	0.3174		HiC_scaffold_342	13100000	13200000	7.0		HiC_scaffold_2	872653	872819
HiC_scaffold_2	8721000	8731000	0.32		HiC_scaffold_342	13200000	13300000	10.0		HiC_scaffold_2	872826	873019
HiC_scaffold_2	8730000	8740000	0.3297		HiC_scaffold_342	13300000	13400000	7.0		HiC_scaffold_2	873025	873159
HiC_scaffold_2	8739000	8749000	0.3113		HiC_scaffold_342	13400000	13500000	5.0		HiC_scaffold_2	873235	873392
HiC_scaffold_2	8748000	8758000	0.3148		HiC_scaffold_342	13500000	13600000	7.0		HiC_scaffold_2	873517	874224
HiC_scaffold_2	8757000	8767000	0.3231		HiC_scaffold_342	13600000	13700000	8.0		HiC_scaffold_2	874461	875555
HiC_scaffold_2	8766000	8776000	0.3346		HiC_scaffold_342	13700000	13800000	7.0		HiC_scaffold_2	875559	875685
HiC_scaffold_2	8775000	8785000	0.3052		HiC_scaffold_342	13800000	13900000	5.0		HiC_scaffold_2	875691	876075
HiC_scaffold_2	8784000	8794000	0.3033		HiC_scaffold_342	13900000	14000000	4.0		HiC_scaffold_2	876360	876642
HiC_scaffold_2	8793000	8803000	0.3049		HiC_scaffold_342	14000000	14100000	3.0		HiC_scaffold_2	876663	876710
HiC_scaffold_2	8802000	8812000	0.3813		HiC_scaffold_342	14100000	14200000	5.0		HiC_scaffold_2	876712	878254
HiC_scaffold_2	8811000	8821000	0.3068		HiC_scaffold_342	14200000	14300000	2.0		HiC_scaffold_2	878286	879544
HiC_scaffold_2	8820000	8830000	0.2797		HiC_scaffold_342	14300000	14400000	8.0		HiC_scaffold_2	879551	884088
HiC_scaffold_2	8829000	8839000	0.3253		HiC_scaffold_342	14400000	14500000	6.0		HiC_scaffold_2	884092	886777
HiC_scaffold_2	8838000	8848000	0.3725		HiC_scaffold_342	14500000	14600000	6.0		HiC_scaffold_2	886803	887112
HiC_scaffold_2	8847000	8857000	0.3295		HiC_scaffold_342	14600000	14700000	6.0		HiC_scaffold_2	887190	887373
HiC_scaffold_2	8856000	8866000	0.3593		HiC_scaffold_342	14700000	14800000	5.0		HiC_scaffold_2	887374	887479
HiC_scaffold_2	8865000	8875000	0.3389		HiC_scaffold_342	14800000	14900000	7.0		HiC_scaffold_2	889202	889498
HiC_scaffold_2	8874000	8884000	0.3379		HiC_scaffold_342	14900000	15000000	1.0		HiC_scaffold_2	890460	890600
HiC_scaffold_2	8883000	8893000	0.3308		HiC_scaffold_342	15000000	15100000	6.0		HiC_scaffold_2	890626	890720
HiC_scaffold_2	8892000	8902000	0.3221		HiC_scaffold_342	15100000	15200000	6.0		HiC_scaffold_2	890768	890904
HiC_scaffold_2	8901000	8911000	0.2918		HiC_scaffold_342	15200000	15300000	2.0		HiC_scaffold_2	890909	891196
HiC_scaffold_2	8910000	8920000	0.3367		HiC_scaffold_342	15300000	15400000	1.0		HiC_scaffold_2	891272	891717
HiC_scaffold_2	8919000	8929000	0.3279		HiC_scaffold_342	15400000	15500000	1.0		HiC_scaffold_2	891760	891930
HiC_scaffold_2	8928000	8938000	0.284		HiC_scaffold_342	15600000	15700000	3.0		HiC_scaffold_2	892325	892464
HiC_scaffold_2	8937000	8947000	0.364		HiC_scaffold_342	15700000	15800000	1.0		HiC_scaffold_2	892578	892720
HiC_scaffold_2	8946000	8956000	0.3446		HiC_scaffold_342	15800000	15900000	1.0		HiC_scaffold_2	892919	892949
HiC_scaffold_2	8955000	8965000	0.3234		HiC_scaffold_342	15900000	15993488	3.0		HiC_scaffold_2	893102	893263
HiC_scaffold_2	8964000	8974000	0.3424		HiC_scaffold_343	200000	300000	1.0		HiC_scaffold_2	893310	893393
HiC_scaffold_2	8973000	8983000	0.4296		HiC_scaffold_343	400000	500000	2.0		HiC_scaffold_2	893530	893959
HiC_scaffold_2	8982000	8992000	0.3479		HiC_scaffold_343	500000	600000	1.0		HiC_scaffold_2	893961	894082
HiC_scaffold_2	8991000	9001000	0.367		HiC_scaffold_343	600000	700000	2.0		HiC_scaffold_2	894104	894653
HiC_scaffold_2	9000000	9010000	0.3298		HiC_scaffold_343	700000	800000	2.0		HiC_scaffold_2	894660	894872
HiC_scaffold_2	9009000	9019000	0.2968		HiC_scaffold_343	800000	900000	2.0		HiC_scaffold_2	894950	897156
HiC_scaffold_2	9018000	9028000	0.3228		HiC_scaffold_343	900000	1000000	4.0		HiC_scaffold_2	897170	900284
HiC_scaffold_2	9027000	9037000	0.3355		HiC_scaffold_343	1000000	1100000	1.0		HiC_scaffold_2	900285	900348
HiC_scaffold_2	9036000	9046000	0.2839		HiC_scaffold_343	1100000	1200000	2.0		HiC_scaffold_2	900349	901257
HiC_scaffold_2	9045000	9055000	0.2927		HiC_scaffold_343	1200000	1300000	3.0		HiC_scaffold_2	901258	901510
HiC_scaffold_2	9054000	9064000	0.3232		HiC_scaffold_343	1300000	1400000	1.0		HiC_scaffold_2	901520	901612
HiC_scaffold_2	9063000	9073000	0.3525		HiC_scaffold_343	1400000	1500000	1.0		HiC_scaffold_2	901618	901863
HiC_scaffold_2	9072000	9082000	0.2842		HiC_scaffold_343	1500000	1600000	1.0		HiC_scaffold_2	901908	902208
HiC_scaffold_2	9081000	9091000	0.3282		HiC_scaffold_343	1600000	1700000	5.0		HiC_scaffold_2	902212	903500
HiC_scaffold_2	9090000	9100000	0.3204		HiC_scaffold_343	1700000	1800000	2.0		HiC_scaffold_2	903514	906622
HiC_scaffold_2	9099000	9109000	0.3343		HiC_scaffold_343	1800000	1900000	2.0		HiC_scaffold_2	906623	906662
HiC_scaffold_2	9108000	9118000	0.3415		HiC_scaffold_343	1900000	2000000	4.0		HiC_scaffold_2	906663	907571
HiC_scaffold_2	9117000	9127000	0.3186		HiC_scaffold_343	2000000	2100000	2.0		HiC_scaffold_2	907572	907824
HiC_scaffold_2	9126000	9136000	0.31		HiC_scaffold_343	2100000	2200000	7.0		HiC_scaffold_2	907834	907925
HiC_scaffold_2	9135000	9145000	0.32		HiC_scaffold_343	2200000	2300000	4.0		HiC_scaffold_2	907931	908176
HiC_scaffold_2	9144000	9154000	0.2847		HiC_scaffold_343	2300000	2400000	2.0		HiC_scaffold_2	908221	908521
HiC_scaffold_2	9153000	9163000	0.3351		HiC_scaffold_343	2400000	2500000	4.0		HiC_scaffold_2	908525	909811
HiC_scaffold_2	9162000	9172000	0.2918		HiC_scaffold_343	2500000	2600000	3.0		HiC_scaffold_2	909827	913864
HiC_scaffold_2	9171000	9181000	0.325		HiC_scaffold_343	2600000	2700000	2.0		HiC_scaffold_2	913865	914117
HiC_scaffold_2	9180000	9190000	0.3464		HiC_scaffold_343	2700000	2800000	4.0		HiC_scaffold_2	914127	914217
HiC_scaffold_2	9189000	9199000	0.3243		HiC_scaffold_343	2800000	2900000	4.0		HiC_scaffold_2	914223	914468
HiC_scaffold_2	9198000	9208000	0.2985		HiC_scaffold_343	2900000	3000000	3.0		HiC_scaffold_2	914513	914812
HiC_scaffold_2	9207000	9217000	0.278		HiC_scaffold_343	3000000	3100000	4.0		HiC_scaffold_2	914816	916027
HiC_scaffold_2	9216000	9226000	0.3544		HiC_scaffold_343	3100000	3200000	5.0		HiC_scaffold_2	916118	920157
HiC_scaffold_2	9225000	9235000	0.2925		HiC_scaffold_343	3200000	3300000	3.0		HiC_scaffold_2	920158	920410
HiC_scaffold_2	9234000	9244000	0.3445		HiC_scaffold_343	3300000	3400000	3.0		HiC_scaffold_2	920420	920509
HiC_scaffold_2	9243000	9253000	0.3551		HiC_scaffold_343	3400000	3500000	4.0		HiC_scaffold_2	920515	920742
HiC_scaffold_2	9252000	9262000	0.3513		HiC_scaffold_343	3500000	3600000	10.0		HiC_scaffold_2	920793	921092
HiC_scaffold_2	9261000	9271000	0.3265		HiC_scaffold_343	3600000	3700000	2.0		HiC_scaffold_2	921098	922381
HiC_scaffold_2	9270000	9280000	0.3499		HiC_scaffold_343	3700000	3800000	6.0		HiC_scaffold_2	922457	926343
HiC_scaffold_2	9279000	9289000	0.3571		HiC_scaffold_343	3800000	3900000	5.0		HiC_scaffold_2	926358	926372
HiC_scaffold_2	9288000	9298000	0.3289		HiC_scaffold_343	3900000	4000000	6.0		HiC_scaffold_2	926373	926412
HiC_scaffold_2	9297000	9307000	0.3313		HiC_scaffold_343	4000000	4100000	6.0		HiC_scaffold_2	926413	926664
HiC_scaffold_2	9306000	9316000	0.3172		HiC_scaffold_343	4100000	4200000	2.0		HiC_scaffold_2	926767	927004
HiC_scaffold_2	9315000	9325000	0.3095		HiC_scaffold_343	4200000	4300000	7.0		HiC_scaffold_2	927056	927356
HiC_scaffold_2	9324000	9334000	0.2844		HiC_scaffold_343	4300000	4400000	12.0		HiC_scaffold_2	927360	928647
HiC_scaffold_2	9333000	9343000	0.2595		HiC_scaffold_343	4400000	4500000	7.0		HiC_scaffold_2	928690	932044
HiC_scaffold_2	9342000	9352000	0.2977		HiC_scaffold_343	4500000	4600000	7.0		HiC_scaffold_2	932065	932101
HiC_scaffold_2	9351000	9361000	0.3447		HiC_scaffold_343	4600000	4700000	6.0		HiC_scaffold_2	932102	932354
HiC_scaffold_2	9360000	9370000	0.3202		HiC_scaffold_343	4700000	4800000	3.0		HiC_scaffold_2	932364	932454
HiC_scaffold_2	9369000	9379000	0.2911		HiC_scaffold_343	4800000	4900000	5.0		HiC_scaffold_2	932515	932705
HiC_scaffold_2	9378000	9388000	0.2983		HiC_scaffold_343	4900000	5000000	5.0		HiC_scaffold_2	932750	933049
HiC_scaffold_2	9387000	9397000	0.3426		HiC_scaffold_343	5000000	5100000	6.0		HiC_scaffold_2	933053	938798
HiC_scaffold_2	9396000	9406000	0.2861		HiC_scaffold_343	5100000	5200000	4.0		HiC_scaffold_2	938814	942814
HiC_scaffold_2	9405000	9415000	0.3426		HiC_scaffold_343	5200000	5300000	3.0		HiC_scaffold_2	942823	942859
HiC_scaffold_2	9414000	9424000	0.3428		HiC_scaffold_343	5300000	5400000	7.0		HiC_scaffold_2	942860	943112
HiC_scaffold_2	9423000	9433000	0.345		HiC_scaffold_343	5400000	5500000	7.0		HiC_scaffold_2	943122	943211
HiC_scaffold_2	9432000	9442000	0.3582		HiC_scaffold_343	5500000	5600000	4.0		HiC_scaffold_2	943217	943462
HiC_scaffold_2	9441000	9451000	0.3329		HiC_scaffold_343	5600000	5700000	6.0		HiC_scaffold_2	943507	943806
HiC_scaffold_2	9450000	9460000	0.329		HiC_scaffold_343	5700000	5800000	8.0		HiC_scaffold_2	943810	945079
HiC_scaffold_2	9459000	9469000	0.2943		HiC_scaffold_343	5800000	5900000	8.0		HiC_scaffold_2	945095	949095
HiC_scaffold_2	9468000	9478000	0.3199		HiC_scaffold_343	5900000	6000000	2.0		HiC_scaffold_2	949104	949140
HiC_scaffold_2	9477000	9487000	0.2759		HiC_scaffold_343	6000000	6100000	13.0		HiC_scaffold_2	949141	949393
HiC_scaffold_2	9486000	9496000	0.2874		HiC_scaffold_343	6100000	6200000	8.0		HiC_scaffold_2	949403	949492
HiC_scaffold_2	9495000	9505000	0.3316		HiC_scaffold_343	6200000	6300000	5.0		HiC_scaffold_2	949498	949743
HiC_scaffold_2	9504000	9514000	0.3363		HiC_scaffold_343	6300000	6400000	11.0		HiC_scaffold_2	949788	950087
HiC_scaffold_2	9513000	9523000	0.3505		HiC_scaffold_343	6400000	6500000	4.0		HiC_scaffold_2	950091	951360
HiC_scaffold_2	9522000	9532000	0.3384		HiC_scaffold_343	6500000	6600000	7.0		HiC_scaffold_2	951376	954490
HiC_scaffold_2	9531000	9541000	0.3154		HiC_scaffold_343	6600000	6700000	3.0		HiC_scaffold_2	954491	954516
HiC_scaffold_2	9540000	9550000	0.3273		HiC_scaffold_343	6700000	6800000	11.0		HiC_scaffold_2	954517	955381
HiC_scaffold_2	9549000	9559000	0.3185		HiC_scaffold_343	6800000	6900000	7.0		HiC_scaffold_2	955390	955426
HiC_scaffold_2	9558000	9568000	0.2918		HiC_scaffold_343	6900000	7000000	7.0		HiC_scaffold_2	955427	955679
HiC_scaffold_2	9567000	9577000	0.3301		HiC_scaffold_343	7000000	7100000	10.0		HiC_scaffold_2	955689	955778
HiC_scaffold_2	9576000	9586000	0.3522		HiC_scaffold_343	7100000	7200000	8.0		HiC_scaffold_2	955784	956029
HiC_scaffold_2	9585000	9595000	0.3813		HiC_scaffold_343	7200000	7300000	11.0		HiC_scaffold_2	956074	956373
HiC_scaffold_2	9594000	9604000	0.3462		HiC_scaffold_343	7300000	7400000	6.0		HiC_scaffold_2	956377	957646
HiC_scaffold_2	9603000	9613000	0.3588		HiC_scaffold_343	7400000	7500000	7.0		HiC_scaffold_2	957662	961663
HiC_scaffold_2	9612000	9622000	0.3552		HiC_scaffold_343	7500000	7600000	13.0		HiC_scaffold_2	961672	961708
HiC_scaffold_2	9621000	9631000	0.3334		HiC_scaffold_343	7600000	7700000	10.0		HiC_scaffold_2	961709	961961
HiC_scaffold_2	9630000	9640000	0.3588		HiC_scaffold_343	7700000	7800000	4.0		HiC_scaffold_2	961971	962060
HiC_scaffold_2	9639000	9649000	0.3735		HiC_scaffold_343	7800000	7900000	6.0		HiC_scaffold_2	962066	962311
HiC_scaffold_2	9648000	9658000	0.3262		HiC_scaffold_343	7900000	8000000	11.0		HiC_scaffold_2	962356	962655
HiC_scaffold_2	9657000	9667000	0.2755		HiC_scaffold_343	8000000	8100000	7.0		HiC_scaffold_2	962659	963928
HiC_scaffold_2	9666000	9676000	0.3033		HiC_scaffold_343	8100000	8200000	9.0		HiC_scaffold_2	964004	967035
HiC_scaffold_2	9675000	9685000	0.3226		HiC_scaffold_343	8200000	8300000	7.0		HiC_scaffold_2	967036	967065
HiC_scaffold_2	9684000	9694000	0.3096		HiC_scaffold_343	8300000	8400000	12.0		HiC_scaffold_2	967066	967932
HiC_scaffold_2	9693000	9703000	0.3236		HiC_scaffold_343	8400000	8500000	14.0		HiC_scaffold_2	967941	967977
HiC_scaffold_2	9702000	9712000	0.373		HiC_scaffold_343	8500000	8600000	12.0		HiC_scaffold_2	967978	968230
HiC_scaffold_2	9711000	9721000	0.3356		HiC_scaffold_343	8600000	8700000	11.0		HiC_scaffold_2	968240	968329
HiC_scaffold_2	9720000	9730000	0.327		HiC_scaffold_343	8700000	8800000	13.0		HiC_scaffold_2	968335	968580
HiC_scaffold_2	9729000	9739000	0.2944		HiC_scaffold_343	8800000	8900000	13.0		HiC_scaffold_2	968625	968924
HiC_scaffold_2	9738000	9748000	0.3347		HiC_scaffold_343	8900000	9000000	15.0		HiC_scaffold_2	968928	970195
HiC_scaffold_2	9747000	9757000	0.3247		HiC_scaffold_343	9000000	9100000	9.0		HiC_scaffold_2	970271	973302
HiC_scaffold_2	9756000	9766000	0.2768		HiC_scaffold_343	9100000	9200000	12.0		HiC_scaffold_2	973303	973344
HiC_scaffold_2	9765000	9775000	0.3348		HiC_scaffold_343	9200000	9300000	7.0		HiC_scaffold_2	973345	974206
HiC_scaffold_2	9774000	9784000	0.3412		HiC_scaffold_343	9300000	9400000	6.0		HiC_scaffold_2	974215	974251
HiC_scaffold_2	9783000	9793000	0.3275		HiC_scaffold_343	9400000	9500000	15.0		HiC_scaffold_2	974252	974504
HiC_scaffold_2	9792000	9802000	0.2886		HiC_scaffold_343	9500000	9600000	12.0		HiC_scaffold_2	974514	974603
HiC_scaffold_2	9801000	9811000	0.3133		HiC_scaffold_343	9600000	9700000	12.0		HiC_scaffold_2	974609	974854
HiC_scaffold_2	9810000	9820000	0.3375		HiC_scaffold_343	9700000	9800000	11.0		HiC_scaffold_2	974899	975198
HiC_scaffold_2	9819000	9829000	0.3232		HiC_scaffold_343	9800000	9900000	13.0		HiC_scaffold_2	975202	976471
HiC_scaffold_2	9828000	9838000	0.3368		HiC_scaffold_343	9900000	10000000	11.0		HiC_scaffold_2	976487	979589
HiC_scaffold_2	9837000	9847000	0.3679		HiC_scaffold_343	10000000	10100000	15.0		HiC_scaffold_2	979590	979621
HiC_scaffold_2	9846000	9856000	0.3594		HiC_scaffold_343	10100000	10200000	13.0		HiC_scaffold_2	979622	980486
HiC_scaffold_2	9855000	9865000	0.3466		HiC_scaffold_343	10200000	10300000	7.0		HiC_scaffold_2	980495	980531
HiC_scaffold_2	9864000	9874000	0.2977		HiC_scaffold_343	10300000	10400000	11.0		HiC_scaffold_2	980532	980784
HiC_scaffold_2	9873000	9883000	0.3545		HiC_scaffold_343	10400000	10500000	11.0		HiC_scaffold_2	980794	980883
HiC_scaffold_2	9882000	9892000	0.3479		HiC_scaffold_343	10500000	10600000	13.0		HiC_scaffold_2	980889	981134
HiC_scaffold_2	9891000	9901000	0.3364		HiC_scaffold_343	10600000	10700000	12.0		HiC_scaffold_2	981179	981478
HiC_scaffold_2	9900000	9910000	0.3219		HiC_scaffold_343	10700000	10800000	15.0		HiC_scaffold_2	981482	982751
HiC_scaffold_2	9909000	9919000	0.3288		HiC_scaffold_343	10800000	10900000	10.0		HiC_scaffold_2	982827	985823
HiC_scaffold_2	9918000	9928000	0.3446		HiC_scaffold_343	10900000	11000000	16.0		HiC_scaffold_2	985824	985857
HiC_scaffold_2	9927000	9937000	0.289		HiC_scaffold_343	11000000	11100000	11.0		HiC_scaffold_2	985858	986756
HiC_scaffold_2	9936000	9946000	0.304		HiC_scaffold_343	11100000	11200000	18.0		HiC_scaffold_2	986757	987009
HiC_scaffold_2	9945000	9955000	0.2899		HiC_scaffold_343	11200000	11300000	17.0		HiC_scaffold_2	987019	987109
HiC_scaffold_2	9954000	9964000	0.2855		HiC_scaffold_343	11300000	11400000	17.0		HiC_scaffold_2	987115	987360
HiC_scaffold_2	9963000	9973000	0.3489		HiC_scaffold_343	11400000	11500000	14.0		HiC_scaffold_2	987405	987705
HiC_scaffold_2	9972000	9982000	0.3256		HiC_scaffold_343	11500000	11600000	21.0		HiC_scaffold_2	987709	988976
HiC_scaffold_2	9981000	9991000	0.2643		HiC_scaffold_343	11600000	11700000	22.0		HiC_scaffold_2	989052	992048
HiC_scaffold_2	9990000	10000000	0.3254		HiC_scaffold_343	11700000	11800000	6.0		HiC_scaffold_2	992049	992078
HiC_scaffold_2	9999000	10009000	0.2813		HiC_scaffold_343	11900000	12000000	3.0		HiC_scaffold_2	992079	992943
HiC_scaffold_2	10008000	10018000	0.3064		HiC_scaffold_343	12000000	12100000	3.0		HiC_scaffold_2	992952	992988
HiC_scaffold_2	10017000	10027000	0.2951		HiC_scaffold_343	12400000	12500000	2.0		HiC_scaffold_2	992989	993241
HiC_scaffold_2	10026000	10036000	0.3277		HiC_scaffold_343	12500000	12600000	14.0		HiC_scaffold_2	993251	993340
HiC_scaffold_2	10035000	10045000	0.3137		HiC_scaffold_343	12600000	12700000	15.0		HiC_scaffold_2	993346	993591
HiC_scaffold_2	10044000	10054000	0.3159		HiC_scaffold_343	12700000	12800000	5.0		HiC_scaffold_2	993636	993935
HiC_scaffold_2	10053000	10063000	0.3237		HiC_scaffold_343	12800000	12900000	11.0		HiC_scaffold_2	993939	995208
HiC_scaffold_2	10062000	10072000	0.3238		HiC_scaffold_343	12900000	13000000	12.0		HiC_scaffold_2	995224	998338
HiC_scaffold_2	10071000	10081000	0.3459		HiC_scaffold_343	13000000	13100000	8.0		HiC_scaffold_2	998339	998368
HiC_scaffold_2	10080000	10090000	0.3386		HiC_scaffold_343	13100000	13200000	12.0		HiC_scaffold_2	998369	999233
HiC_scaffold_2	10089000	10099000	0.2656		HiC_scaffold_343	13200000	13300000	12.0		HiC_scaffold_2	999242	999278
HiC_scaffold_2	10098000	10108000	0.3054		HiC_scaffold_343	13300000	13400000	9.0		HiC_scaffold_2	999279	999531
HiC_scaffold_2	10107000	10117000	0.3213		HiC_scaffold_343	13400000	13500000	12.0		HiC_scaffold_2	999541	999630
HiC_scaffold_2	10116000	10126000	0.3458		HiC_scaffold_343	13500000	13600000	8.0		HiC_scaffold_2	999636	999881
HiC_scaffold_2	10125000	10135000	0.2994		HiC_scaffold_343	13600000	13700000	12.0		HiC_scaffold_2	999926	1000225
HiC_scaffold_2	10134000	10144000	0.2817		HiC_scaffold_343	13700000	13800000	14.0		HiC_scaffold_2	1000229	1001498
HiC_scaffold_2	10143000	10153000	0.3142		HiC_scaffold_343	13800000	13900000	14.0		HiC_scaffold_2	1001574	1004605
HiC_scaffold_2	10152000	10162000	0.3379		HiC_scaffold_343	13900000	14000000	12.0		HiC_scaffold_2	1004606	1004643
HiC_scaffold_2	10161000	10171000	0.34		HiC_scaffold_343	14000000	14100000	14.0		HiC_scaffold_2	1004644	1005505
HiC_scaffold_2	10170000	10180000	0.2798		HiC_scaffold_343	14100000	14200000	6.0		HiC_scaffold_2	1005514	1005550
HiC_scaffold_2	10179000	10189000	0.3047		HiC_scaffold_343	14200000	14300000	11.0		HiC_scaffold_2	1005551	1005803
HiC_scaffold_2	10188000	10198000	0.3472		HiC_scaffold_343	14300000	14400000	12.0		HiC_scaffold_2	1005813	1005902
HiC_scaffold_2	10197000	10207000	0.2943		HiC_scaffold_343	14400000	14500000	7.0		HiC_scaffold_2	1005908	1006153
HiC_scaffold_2	10206000	10216000	0.2871		HiC_scaffold_343	14500000	14600000	7.0		HiC_scaffold_2	1006198	1006497
HiC_scaffold_2	10215000	10225000	0.3401		HiC_scaffold_343	14600000	14700000	9.0		HiC_scaffold_2	1006501	1007770
HiC_scaffold_2	10224000	10234000	0.2989		HiC_scaffold_343	14700000	14800000	11.0		HiC_scaffold_2	1007786	1010888
HiC_scaffold_2	10233000	10243000	0.2837		HiC_scaffold_343	14800000	14900000	5.0		HiC_scaffold_2	1010889	1010914
HiC_scaffold_2	10242000	10252000	0.3546		HiC_scaffold_343	14900000	15000000	6.0		HiC_scaffold_2	1010915	1011779
HiC_scaffold_2	10251000	10261000	0.3285		HiC_scaffold_343	15000000	15100000	12.0		HiC_scaffold_2	1011788	1011824
HiC_scaffold_2	10260000	10270000	0.3478		HiC_scaffold_343	15100000	15200000	10.0		HiC_scaffold_2	1011825	1012077
HiC_scaffold_2	10269000	10279000	0.3139		HiC_scaffold_343	15200000	15300000	10.0		HiC_scaffold_2	1012087	1012176
HiC_scaffold_2	10278000	10288000	0.3254		HiC_scaffold_343	15300000	15400000	6.0		HiC_scaffold_2	1012182	1012427
HiC_scaffold_2	10287000	10297000	0.3553		HiC_scaffold_343	15400000	15500000	8.0		HiC_scaffold_2	1012472	1012771
HiC_scaffold_2	10296000	10306000	0.2784		HiC_scaffold_343	15500000	15600000	6.0		HiC_scaffold_2	1012775	1014044
HiC_scaffold_2	10305000	10315000	0.2894		HiC_scaffold_343	15600000	15700000	7.0		HiC_scaffold_2	1014120	1017128
HiC_scaffold_2	10314000	10324000	0.2742		HiC_scaffold_343	15700000	15800000	6.0		HiC_scaffold_2	1017129	1017160
HiC_scaffold_2	10323000	10333000	0.3434		HiC_scaffold_343	15800000	15900000	5.0		HiC_scaffold_2	1017161	1018059
HiC_scaffold_2	10332000	10342000	0.3289		HiC_scaffold_343	15900000	16000000	8.0		HiC_scaffold_2	1018060	1018312
HiC_scaffold_2	10341000	10351000	0.3259		HiC_scaffold_343	16000000	16100000	7.0		HiC_scaffold_2	1018322	1018412
HiC_scaffold_2	10350000	10360000	0.3011		HiC_scaffold_343	16100000	16200000	11.0		HiC_scaffold_2	1018418	1018663
HiC_scaffold_2	10359000	10369000	0.2944		HiC_scaffold_343	16200000	16300000	8.0		HiC_scaffold_2	1018708	1019008
HiC_scaffold_2	10368000	10378000	0.2656		HiC_scaffold_343	16300000	16400000	6.0		HiC_scaffold_2	1019012	1020279
HiC_scaffold_2	10377000	10387000	0.2689		HiC_scaffold_343	16400000	16500000	7.0		HiC_scaffold_2	1020355	1023351
HiC_scaffold_2	10386000	10396000	0.2792		HiC_scaffold_343	16500000	16600000	7.0		HiC_scaffold_2	1023352	1023385
HiC_scaffold_2	10395000	10405000	0.3343		HiC_scaffold_343	16600000	16700000	8.0		HiC_scaffold_2	1023386	1024250
HiC_scaffold_2	10404000	10414000	0.3316		HiC_scaffold_343	16700000	16800000	10.0		HiC_scaffold_2	1024259	1024295
HiC_scaffold_2	10413000	10423000	0.3909		HiC_scaffold_343	16800000	16900000	4.0		HiC_scaffold_2	1024296	1024548
HiC_scaffold_2	10422000	10432000	0.3248		HiC_scaffold_343	16900000	17000000	6.0		HiC_scaffold_2	1024558	1024647
HiC_scaffold_2	10431000	10441000	0.335		HiC_scaffold_343	17000000	17057032	3.0		HiC_scaffold_2	1024653	1024898
HiC_scaffold_2	10440000	10450000	0.2826		HiC_scaffold_344	0	100000	16.0		HiC_scaffold_2	1024943	1025242
HiC_scaffold_2	10449000	10459000	0.3447		HiC_scaffold_344	100000	200000	15.0		HiC_scaffold_2	1025246	1026515
HiC_scaffold_2	10458000	10468000	0.3343		HiC_scaffold_344	200000	300000	19.0		HiC_scaffold_2	1026531	1029644
HiC_scaffold_2	10467000	10477000	0.3379		HiC_scaffold_344	300000	400000	21.0		HiC_scaffold_2	1029645	1029676
HiC_scaffold_2	10476000	10486000	0.3485		HiC_scaffold_344	400000	500000	13.0		HiC_scaffold_2	1029677	1030543
HiC_scaffold_2	10485000	10495000	0.3661		HiC_scaffold_344	500000	600000	18.0		HiC_scaffold_2	1030552	1030588
HiC_scaffold_2	10494000	10504000	0.3551		HiC_scaffold_344	600000	700000	15.0		HiC_scaffold_2	1030589	1030841
HiC_scaffold_2	10503000	10513000	0.3593		HiC_scaffold_344	700000	800000	18.0		HiC_scaffold_2	1030851	1030940
HiC_scaffold_2	10512000	10522000	0.3665		HiC_scaffold_344	800000	900000	17.0		HiC_scaffold_2	1030946	1031191
HiC_scaffold_2	10521000	10531000	0.3073		HiC_scaffold_344	900000	1000000	14.0		HiC_scaffold_2	1031236	1031535
HiC_scaffold_2	10530000	10540000	0.2605		HiC_scaffold_344	1000000	1100000	18.0		HiC_scaffold_2	1031539	1032808
HiC_scaffold_2	10539000	10549000	0.2575		HiC_scaffold_344	1100000	1200000	13.0		HiC_scaffold_2	1032884	1035915
HiC_scaffold_2	10548000	10558000	0.2588		HiC_scaffold_344	1200000	1300000	18.0		HiC_scaffold_2	1035916	1035943
HiC_scaffold_2	10557000	10567000	0.3333		HiC_scaffold_344	1300000	1400000	17.0		HiC_scaffold_2	1035944	1036810
HiC_scaffold_2	10566000	10576000	0.351		HiC_scaffold_344	1400000	1500000	18.0		HiC_scaffold_2	1036819	1036855
HiC_scaffold_2	10575000	10585000	0.3492		HiC_scaffold_344	1500000	1600000	12.0		HiC_scaffold_2	1036856	1037108
HiC_scaffold_2	10584000	10594000	0.2804		HiC_scaffold_344	1600000	1700000	18.0		HiC_scaffold_2	1037118	1037207
HiC_scaffold_2	10593000	10603000	0.3156		HiC_scaffold_344	1700000	1800000	8.0		HiC_scaffold_2	1037213	1037458
HiC_scaffold_2	10602000	10612000	0.3173		HiC_scaffold_344	1800000	1900000	14.0		HiC_scaffold_2	1037503	1037802
HiC_scaffold_2	10611000	10621000	0.3268		HiC_scaffold_344	1900000	2000000	12.0		HiC_scaffold_2	1037806	1039073
HiC_scaffold_2	10620000	10630000	0.3676		HiC_scaffold_344	2000000	2100000	14.0		HiC_scaffold_2	1039149	1042180
HiC_scaffold_2	10629000	10639000	0.3121		HiC_scaffold_344	2100000	2200000	6.0		HiC_scaffold_2	1042181	1042238
HiC_scaffold_2	10638000	10648000	0.2764		HiC_scaffold_344	2200000	2300000	14.0		HiC_scaffold_2	1042239	1043100
HiC_scaffold_2	10647000	10657000	0.3308		HiC_scaffold_344	2300000	2400000	11.0		HiC_scaffold_2	1043109	1043145
HiC_scaffold_2	10656000	10666000	0.3256		HiC_scaffold_344	2400000	2500000	9.0		HiC_scaffold_2	1043146	1043398
HiC_scaffold_2	10665000	10675000	0.3446		HiC_scaffold_344	2500000	2600000	15.0		HiC_scaffold_2	1043408	1043497
HiC_scaffold_2	10674000	10684000	0.2899		HiC_scaffold_344	2600000	2700000	12.0		HiC_scaffold_2	1043503	1043748
HiC_scaffold_2	10683000	10693000	0.3015		HiC_scaffold_344	2700000	2800000	13.0		HiC_scaffold_2	1043793	1044092
HiC_scaffold_2	10692000	10702000	0.359		HiC_scaffold_344	2800000	2900000	17.0		HiC_scaffold_2	1044096	1045365
HiC_scaffold_2	10701000	10711000	0.3559		HiC_scaffold_344	2900000	3000000	16.0		HiC_scaffold_2	1045381	1048483
HiC_scaffold_2	10710000	10720000	0.3352		HiC_scaffold_344	3000000	3100000	14.0		HiC_scaffold_2	1048484	1048511
HiC_scaffold_2	10719000	10729000	0.3439		HiC_scaffold_344	3100000	3200000	16.0		HiC_scaffold_2	1048512	1049376
HiC_scaffold_2	10728000	10738000	0.2777		HiC_scaffold_344	3200000	3300000	10.0		HiC_scaffold_2	1049385	1049421
HiC_scaffold_2	10737000	10747000	0.272		HiC_scaffold_344	3300000	3400000	10.0		HiC_scaffold_2	1049422	1049674
HiC_scaffold_2	10746000	10756000	0.2912		HiC_scaffold_344	3400000	3500000	6.0		HiC_scaffold_2	1049684	1049773
HiC_scaffold_2	10755000	10765000	0.331		HiC_scaffold_344	3500000	3600000	12.0		HiC_scaffold_2	1049779	1050024
HiC_scaffold_2	10764000	10774000	0.3229		HiC_scaffold_344	3600000	3700000	10.0		HiC_scaffold_2	1050069	1050368
HiC_scaffold_2	10773000	10783000	0.2326		HiC_scaffold_344	3700000	3800000	13.0		HiC_scaffold_2	1050372	1051039
HiC_scaffold_2	10782000	10792000	0.2948		HiC_scaffold_344	3800000	3900000	10.0		HiC_scaffold_2	1051064	1051249
HiC_scaffold_2	10791000	10801000	0.3666		HiC_scaffold_344	3900000	4000000	8.0		HiC_scaffold_2	1051325	1054334
HiC_scaffold_2	10800000	10810000	0.3237		HiC_scaffold_344	4000000	4100000	9.0		HiC_scaffold_2	1054335	1054372
HiC_scaffold_2	10809000	10819000	0.3439		HiC_scaffold_344	4100000	4200000	13.0		HiC_scaffold_2	1054373	1055271
HiC_scaffold_2	10818000	10828000	0.3076		HiC_scaffold_344	4200000	4300000	14.0		HiC_scaffold_2	1055272	1055524
HiC_scaffold_2	10827000	10837000	0.3163		HiC_scaffold_344	4300000	4400000	12.0		HiC_scaffold_2	1055534	1055624
HiC_scaffold_2	10836000	10846000	0.3339		HiC_scaffold_344	4400000	4500000	11.0		HiC_scaffold_2	1055630	1055875
HiC_scaffold_2	10845000	10855000	0.3233		HiC_scaffold_344	4500000	4600000	10.0		HiC_scaffold_2	1055920	1056219
HiC_scaffold_2	10854000	10864000	0.3045		HiC_scaffold_344	4600000	4700000	11.0		HiC_scaffold_2	1056223	1057491
HiC_scaffold_2	10863000	10873000	0.318		HiC_scaffold_344	4700000	4800000	12.0		HiC_scaffold_2	1057507	1061498
HiC_scaffold_2	10872000	10882000	0.3349		HiC_scaffold_344	4800000	4900000	7.0		HiC_scaffold_2	1061499	1061751
HiC_scaffold_2	10881000	10891000	0.338		HiC_scaffold_344	4900000	5000000	8.0		HiC_scaffold_2	1061761	1061851
HiC_scaffold_2	10890000	10900000	0.3253		HiC_scaffold_344	5000000	5100000	14.0		HiC_scaffold_2	1061857	1062095
HiC_scaffold_2	10899000	10909000	0.2941		HiC_scaffold_344	5100000	5200000	12.0		HiC_scaffold_2	1062147	1062446
HiC_scaffold_2	10908000	10918000	0.3335		HiC_scaffold_344	5200000	5300000	7.0		HiC_scaffold_2	1062450	1063717
HiC_scaffold_2	10917000	10927000	0.3421		HiC_scaffold_344	5300000	5400000	9.0		HiC_scaffold_2	1063793	1066801
HiC_scaffold_2	10926000	10936000	0.3046		HiC_scaffold_344	5400000	5500000	13.0		HiC_scaffold_2	1066802	1066827
HiC_scaffold_2	10935000	10945000	0.3533		HiC_scaffold_344	5500000	5600000	11.0		HiC_scaffold_2	1066828	1067715
HiC_scaffold_2	10944000	10954000	0.343		HiC_scaffold_344	5600000	5700000	11.0		HiC_scaffold_2	1067716	1067968
HiC_scaffold_2	10953000	10963000	0.3191		HiC_scaffold_344	5700000	5800000	7.0		HiC_scaffold_2	1067978	1068068
HiC_scaffold_2	10962000	10972000	0.2838		HiC_scaffold_344	5800000	5900000	4.0		HiC_scaffold_2	1068074	1068319
HiC_scaffold_2	10971000	10981000	0.3229		HiC_scaffold_344	5900000	6000000	9.0		HiC_scaffold_2	1068364	1068663
HiC_scaffold_2	10980000	10990000	0.3373		HiC_scaffold_344	6000000	6100000	9.0		HiC_scaffold_2	1068667	1069934
HiC_scaffold_2	10989000	10999000	0.3164		HiC_scaffold_344	6100000	6200000	11.0		HiC_scaffold_2	1070010	1073931
HiC_scaffold_2	10998000	11008000	0.3261		HiC_scaffold_344	6200000	6300000	8.0		HiC_scaffold_2	1073932	1074184
HiC_scaffold_2	11007000	11017000	0.3059		HiC_scaffold_344	6300000	6400000	5.0		HiC_scaffold_2	1074194	1074284
HiC_scaffold_2	11016000	11026000	0.3089		HiC_scaffold_344	6400000	6500000	8.0		HiC_scaffold_2	1074290	1074535
HiC_scaffold_2	11025000	11035000	0.3562		HiC_scaffold_344	6500000	6600000	5.0		HiC_scaffold_2	1074580	1074879
HiC_scaffold_2	11034000	11044000	0.3526		HiC_scaffold_344	6600000	6700000	9.0		HiC_scaffold_2	1074883	1076151
HiC_scaffold_2	11043000	11053000	0.3215		HiC_scaffold_344	6700000	6800000	13.0		HiC_scaffold_2	1076167	1079235
HiC_scaffold_2	11052000	11062000	0.3009		HiC_scaffold_344	6800000	6900000	7.0		HiC_scaffold_2	1079236	1079281
HiC_scaffold_2	11061000	11071000	0.3163		HiC_scaffold_344	6900000	7000000	10.0		HiC_scaffold_2	1079282	1080169
HiC_scaffold_2	11070000	11080000	0.3519		HiC_scaffold_344	7000000	7100000	8.0		HiC_scaffold_2	1080170	1080422
HiC_scaffold_2	11079000	11089000	0.3577		HiC_scaffold_344	7100000	7200000	6.0		HiC_scaffold_2	1080432	1080522
HiC_scaffold_2	11088000	11098000	0.3223		HiC_scaffold_344	7200000	7300000	6.0		HiC_scaffold_2	1080528	1080773
HiC_scaffold_2	11097000	11107000	0.3442		HiC_scaffold_344	7300000	7400000	4.0		HiC_scaffold_2	1080818	1081117
HiC_scaffold_2	11106000	11116000	0.2986		HiC_scaffold_344	7400000	7500000	3.0		HiC_scaffold_2	1081121	1082389
HiC_scaffold_2	11115000	11125000	0.2944		HiC_scaffold_344	7500000	7600000	8.0		HiC_scaffold_2	1082405	1085473
HiC_scaffold_2	11124000	11134000	0.3071		HiC_scaffold_344	7600000	7700000	7.0		HiC_scaffold_2	1085474	1085517
HiC_scaffold_2	11133000	11143000	0.2955		HiC_scaffold_344	7700000	7800000	1.0		HiC_scaffold_2	1085518	1086405
HiC_scaffold_2	11142000	11152000	0.3366		HiC_scaffold_344	7800000	7900000	11.0		HiC_scaffold_2	1086406	1086658
HiC_scaffold_2	11151000	11161000	0.3495		HiC_scaffold_344	7900000	8000000	8.0		HiC_scaffold_2	1086668	1086758
HiC_scaffold_2	11160000	11170000	0.3355		HiC_scaffold_344	8000000	8100000	11.0		HiC_scaffold_2	1086764	1087009
HiC_scaffold_2	11169000	11179000	0.3693		HiC_scaffold_344	8100000	8200000	19.0		HiC_scaffold_2	1087054	1087353
HiC_scaffold_2	11178000	11188000	0.3628		HiC_scaffold_344	8200000	8300000	8.0		HiC_scaffold_2	1087357	1088632
HiC_scaffold_2	11187000	11197000	0.3078		HiC_scaffold_344	8300000	8400000	5.0		HiC_scaffold_2	1088708	1091717
HiC_scaffold_2	11196000	11206000	0.3187		HiC_scaffold_344	8400000	8500000	7.0		HiC_scaffold_2	1091718	1091743
HiC_scaffold_2	11205000	11215000	0.3506		HiC_scaffold_344	8500000	8600000	5.0		HiC_scaffold_2	1091744	1092642
HiC_scaffold_2	11214000	11224000	0.3152		HiC_scaffold_344	8600000	8700000	3.0		HiC_scaffold_2	1092643	1092895
HiC_scaffold_2	11223000	11233000	0.3027		HiC_scaffold_344	8700000	8800000	8.0		HiC_scaffold_2	1092905	1092994
HiC_scaffold_2	11232000	11242000	0.3152		HiC_scaffold_344	8800000	8900000	4.0		HiC_scaffold_2	1093000	1093055
HiC_scaffold_2	11241000	11251000	0.3971		HiC_scaffold_344	8900000	9000000	9.0		HiC_scaffold_2	1093081	1093245
HiC_scaffold_2	11250000	11260000	0.4059		HiC_scaffold_344	9000000	9100000	2.0		HiC_scaffold_2	1093290	1093589
HiC_scaffold_2	11259000	11269000	0.3733		HiC_scaffold_344	9100000	9200000	4.0		HiC_scaffold_2	1093593	1094868
HiC_scaffold_2	11268000	11278000	0.3593		HiC_scaffold_344	9200000	9300000	4.0		HiC_scaffold_2	1094944	1097953
HiC_scaffold_2	11277000	11287000	0.2903		HiC_scaffold_344	9300000	9400000	6.0		HiC_scaffold_2	1097954	1097985
HiC_scaffold_2	11286000	11296000	0.3407		HiC_scaffold_344	9400000	9500000	5.0		HiC_scaffold_2	1097986	1098884
HiC_scaffold_2	11295000	11305000	0.2993		HiC_scaffold_344	9500000	9600000	2.0		HiC_scaffold_2	1098885	1099137
HiC_scaffold_2	11304000	11314000	0.3013		HiC_scaffold_344	9600000	9700000	4.0		HiC_scaffold_2	1099147	1099237
HiC_scaffold_2	11313000	11323000	0.3364		HiC_scaffold_344	9700000	9800000	1.0		HiC_scaffold_2	1099243	1099298
HiC_scaffold_2	11322000	11332000	0.3999		HiC_scaffold_344	9800000	9900000	3.0		HiC_scaffold_2	1099324	1099488
HiC_scaffold_2	11331000	11341000	0.3349		HiC_scaffold_344	10000000	10100000	2.0		HiC_scaffold_2	1099533	1099832
HiC_scaffold_2	11340000	11350000	0.3133		HiC_scaffold_344	10100000	10200000	3.0		HiC_scaffold_2	1099836	1101111
HiC_scaffold_2	11349000	11359000	0.3928		HiC_scaffold_344	10200000	10300000	3.0		HiC_scaffold_2	1101127	1104883
HiC_scaffold_2	11358000	11368000	0.3639		HiC_scaffold_344	10300000	10400000	1.0		HiC_scaffold_2	1104886	1105409
HiC_scaffold_2	11367000	11377000	0.3338		HiC_scaffold_344	10400000	10500000	5.0		HiC_scaffold_2	1105458	1105514
HiC_scaffold_2	11376000	11386000	0.3109		HiC_scaffold_344	10500000	10600000	2.0		HiC_scaffold_2	1105529	1105672
HiC_scaffold_2	11385000	11395000	0.3694		HiC_scaffold_344	10600000	10700000	2.0		HiC_scaffold_2	1105693	1105882
HiC_scaffold_2	11394000	11404000	0.3879		HiC_scaffold_344	10700000	10800000	2.0		HiC_scaffold_2	1105965	1106097
HiC_scaffold_2	11403000	11413000	0.3415		HiC_scaffold_344	10800000	10900000	5.0		HiC_scaffold_2	1106124	1106248
HiC_scaffold_2	11412000	11422000	0.298		HiC_scaffold_344	10900000	11000000	4.0		HiC_scaffold_2	1106416	1106839
HiC_scaffold_2	11421000	11431000	0.3211		HiC_scaffold_344	11000000	11100000	4.0		HiC_scaffold_2	1106927	1106987
HiC_scaffold_2	11430000	11440000	0.3212		HiC_scaffold_344	11100000	11200000	1.0		HiC_scaffold_2	1106988	1107183
HiC_scaffold_2	11439000	11449000	0.3587		HiC_scaffold_344	11200000	11300000	3.0		HiC_scaffold_2	1107316	1107342
HiC_scaffold_2	11448000	11458000	0.3363		HiC_scaffold_344	11300000	11400000	2.0		HiC_scaffold_2	1107343	1107368
HiC_scaffold_2	11457000	11467000	0.3134		HiC_scaffold_344	11400000	11500000	3.0		HiC_scaffold_2	1107586	1107729
HiC_scaffold_2	11466000	11476000	0.3075		HiC_scaffold_344	11500000	11600000	7.0		HiC_scaffold_2	1107897	1108085
HiC_scaffold_2	11475000	11485000	0.3639		HiC_scaffold_344	11600000	11700000	4.0		HiC_scaffold_2	1108105	1108130
HiC_scaffold_2	11484000	11494000	0.3572		HiC_scaffold_344	11700000	11800000	12.0		HiC_scaffold_2	1108135	1108421
HiC_scaffold_2	11493000	11503000	0.3796		HiC_scaffold_344	11800000	11900000	2.0		HiC_scaffold_2	1108444	1108642
HiC_scaffold_2	11502000	11512000	0.3542		HiC_scaffold_344	11900000	12000000	4.0		HiC_scaffold_2	1108842	1109296
HiC_scaffold_2	11511000	11521000	0.3519		HiC_scaffold_344	12000000	12100000	2.0		HiC_scaffold_2	1109432	1109818
HiC_scaffold_2	11520000	11530000	0.3918		HiC_scaffold_344	12100000	12200000	2.0		HiC_scaffold_2	1109851	1109919
HiC_scaffold_2	11529000	11539000	0.3763		HiC_scaffold_344	12400000	12500000	1.0		HiC_scaffold_2	1110100	1110193
HiC_scaffold_2	11538000	11548000	0.3177		HiC_scaffold_344	13600000	13700000	1.0		HiC_scaffold_2	1110345	1110456
HiC_scaffold_2	11547000	11557000	0.3477		HiC_scaffold_344	13900000	14000000	1.0		HiC_scaffold_2	1110630	1110933
HiC_scaffold_2	11556000	11566000	0.351		HiC_scaffold_344	14800000	14900000	1.0		HiC_scaffold_2	1110988	1111106
HiC_scaffold_2	11565000	11575000	0.3427		HiC_scaffold_344	15200000	15300000	2.0		HiC_scaffold_2	1111110	1111916
HiC_scaffold_2	11574000	11584000	0.305		HiC_scaffold_344	16600000	16700000	4.0		HiC_scaffold_2	1112500	1112556
HiC_scaffold_2	11583000	11593000	0.3552		HiC_scaffold_344	16700000	16800000	3.0		HiC_scaffold_2	1112723	1112957
HiC_scaffold_2	11592000	11602000	0.3756		HiC_scaffold_344	16800000	16900000	3.0		HiC_scaffold_2	1112965	1113079
HiC_scaffold_2	11601000	11611000	0.3678		HiC_scaffold_344	16900000	17000000	5.0		HiC_scaffold_2	1113752	1113930
HiC_scaffold_2	11610000	11620000	0.3604		HiC_scaffold_344	17000000	17100000	6.0		HiC_scaffold_2	1113969	1114408
HiC_scaffold_2	11619000	11629000	0.3445		HiC_scaffold_344	17100000	17200000	5.0		HiC_scaffold_2	1114566	1114752
HiC_scaffold_2	11628000	11638000	0.3307		HiC_scaffold_344	17200000	17300000	8.0		HiC_scaffold_2	1114894	1114914
HiC_scaffold_2	11637000	11647000	0.3304		HiC_scaffold_344	17300000	17400000	5.0		HiC_scaffold_2	1114935	1115102
HiC_scaffold_2	11646000	11656000	0.3862		HiC_scaffold_344	17400000	17500000	8.0		HiC_scaffold_2	1115118	1115149
HiC_scaffold_2	11655000	11665000	0.3492		HiC_scaffold_344	17500000	17600000	11.0		HiC_scaffold_2	1115210	1115364
HiC_scaffold_2	11664000	11674000	0.3177		HiC_scaffold_344	17600000	17700000	6.0		HiC_scaffold_2	1115373	1115577
HiC_scaffold_2	11673000	11683000	0.2993		HiC_scaffold_344	17700000	17800000	8.0		HiC_scaffold_2	1115589	1115777
HiC_scaffold_2	11682000	11692000	0.3483		HiC_scaffold_344	17800000	17900000	9.0		HiC_scaffold_2	1115971	1116211
HiC_scaffold_2	11691000	11701000	0.3365		HiC_scaffold_344	17900000	18000000	5.0		HiC_scaffold_2	1116766	1116855
HiC_scaffold_2	11700000	11710000	0.3349		HiC_scaffold_344	18000000	18100000	10.0		HiC_scaffold_2	1116943	1117223
HiC_scaffold_2	11709000	11719000	0.3782		HiC_scaffold_344	18100000	18200000	15.0		HiC_scaffold_2	1117301	1117458
HiC_scaffold_2	11718000	11728000	0.3248		HiC_scaffold_344	18200000	18300000	10.0		HiC_scaffold_2	1117512	1117758
HiC_scaffold_2	11727000	11737000	0.3244		HiC_scaffold_344	18300000	18400000	12.0		HiC_scaffold_2	1117802	1118252
HiC_scaffold_2	11736000	11746000	0.3796		HiC_scaffold_344	18400000	18500000	8.0		HiC_scaffold_2	1118325	1118468
HiC_scaffold_2	11745000	11755000	0.4071		HiC_scaffold_344	18500000	18600000	9.0		HiC_scaffold_2	1118518	1118934
HiC_scaffold_2	11754000	11764000	0.4118		HiC_scaffold_344	18600000	18700000	11.0		HiC_scaffold_2	1118945	1119490
HiC_scaffold_2	11763000	11773000	0.3773		HiC_scaffold_344	18700000	18800000	6.0		HiC_scaffold_2	1119598	1119719
HiC_scaffold_2	11772000	11782000	0.2964		HiC_scaffold_344	18800000	18900000	7.0		HiC_scaffold_2	1119918	1120140
HiC_scaffold_2	11781000	11791000	0.3437		HiC_scaffold_344	18900000	19000000	7.0		HiC_scaffold_2	1120386	1120806
HiC_scaffold_2	11790000	11800000	0.3657		HiC_scaffold_344	19000000	19100000	13.0		HiC_scaffold_2	1120925	1121042
HiC_scaffold_2	11799000	11809000	0.365		HiC_scaffold_344	19100000	19200000	9.0		HiC_scaffold_2	1121229	1121643
HiC_scaffold_2	11808000	11818000	0.3567		HiC_scaffold_344	19200000	19300000	11.0		HiC_scaffold_2	1121651	1121873
HiC_scaffold_2	11817000	11827000	0.3036		HiC_scaffold_344	19300000	19400000	8.0		HiC_scaffold_2	1121938	1121957
HiC_scaffold_2	11826000	11836000	0.3315		HiC_scaffold_344	19400000	19500000	8.0		HiC_scaffold_2	1122246	1122525
HiC_scaffold_2	11835000	11845000	0.3621		HiC_scaffold_344	19500000	19600000	16.0		HiC_scaffold_2	1122526	1122940
HiC_scaffold_2	11844000	11854000	0.3396		HiC_scaffold_344	19600000	19700000	11.0		HiC_scaffold_2	1123733	1125208
HiC_scaffold_2	11853000	11863000	0.3618		HiC_scaffold_344	19700000	19800000	12.0		HiC_scaffold_2	1125643	1125664
HiC_scaffold_2	11862000	11872000	0.2736		HiC_scaffold_344	19800000	19900000	11.0		HiC_scaffold_2	1125678	1125724
HiC_scaffold_2	11871000	11881000	0.3828		HiC_scaffold_344	19900000	20000000	14.0		HiC_scaffold_2	1126285	1126438
HiC_scaffold_2	11880000	11890000	0.36		HiC_scaffold_344	20000000	20100000	16.0		HiC_scaffold_2	1126474	1126773
HiC_scaffold_2	11889000	11899000	0.3484		HiC_scaffold_344	20100000	20149065	7.0		HiC_scaffold_2	1126895	1126977
HiC_scaffold_2	11898000	11908000	0.3424		HiC_scaffold_345	0	100000	9.0		HiC_scaffold_2	1127043	1127159
HiC_scaffold_2	11907000	11917000	0.3284		HiC_scaffold_345	100000	200000	9.0		HiC_scaffold_2	1127235	1127380
HiC_scaffold_2	11916000	11926000	0.3268		HiC_scaffold_345	200000	300000	3.0		HiC_scaffold_2	1127382	1127432
HiC_scaffold_2	11925000	11935000	0.3685		HiC_scaffold_345	300000	400000	8.0		HiC_scaffold_2	1127525	1127679
HiC_scaffold_2	11934000	11944000	0.355		HiC_scaffold_345	400000	500000	15.0		HiC_scaffold_2	1127718	1127856
HiC_scaffold_2	11943000	11953000	0.3607		HiC_scaffold_345	500000	600000	14.0		HiC_scaffold_2	1128247	1128312
HiC_scaffold_2	11952000	11962000	0.369		HiC_scaffold_345	600000	700000	15.0		HiC_scaffold_2	1128678	1128724
HiC_scaffold_2	11961000	11971000	0.3368		HiC_scaffold_345	700000	800000	18.0		HiC_scaffold_2	1128735	1128867
HiC_scaffold_2	11970000	11980000	0.2794		HiC_scaffold_345	800000	900000	12.0		HiC_scaffold_2	1128872	1128918
HiC_scaffold_2	11979000	11989000	0.3664		HiC_scaffold_345	900000	1000000	15.0		HiC_scaffold_2	1128926	1129243
HiC_scaffold_2	11988000	11998000	0.3767		HiC_scaffold_345	1000000	1100000	12.0		HiC_scaffold_2	1129246	1129318
HiC_scaffold_2	11997000	12007000	0.3602		HiC_scaffold_345	1100000	1200000	8.0		HiC_scaffold_2	1129906	1129970
HiC_scaffold_2	12006000	12016000	0.3217		HiC_scaffold_345	1200000	1300000	14.0		HiC_scaffold_2	1130254	1130362
HiC_scaffold_2	12015000	12025000	0.325		HiC_scaffold_345	1300000	1400000	9.0		HiC_scaffold_2	1131255	1131328
HiC_scaffold_2	12024000	12034000	0.3178		HiC_scaffold_345	1400000	1500000	9.0		HiC_scaffold_2	1132012	1132071
HiC_scaffold_2	12033000	12043000	0.2675		HiC_scaffold_345	1500000	1600000	11.0		HiC_scaffold_2	1133268	1133391
HiC_scaffold_2	12042000	12052000	0.3976		HiC_scaffold_345	1600000	1700000	6.0		HiC_scaffold_2	1135132	1135275
HiC_scaffold_2	12051000	12061000	0.342		HiC_scaffold_345	1700000	1800000	10.0		HiC_scaffold_2	1135425	1135504
HiC_scaffold_2	12060000	12070000	0.3747		HiC_scaffold_345	1800000	1900000	15.0		HiC_scaffold_2	1135832	1136111
HiC_scaffold_2	12069000	12079000	0.3499		HiC_scaffold_345	1900000	2000000	10.0		HiC_scaffold_2	1136232	1136505
HiC_scaffold_2	12078000	12088000	0.3206		HiC_scaffold_345	2000000	2100000	9.0		HiC_scaffold_2	1136997	1137159
HiC_scaffold_2	12087000	12097000	0.323		HiC_scaffold_345	2100000	2200000	9.0		HiC_scaffold_2	1137892	1138109
HiC_scaffold_2	12096000	12106000	0.3458		HiC_scaffold_345	2200000	2300000	6.0		HiC_scaffold_2	1138110	1138520
HiC_scaffold_2	12105000	12115000	0.3607		HiC_scaffold_345	2300000	2400000	7.0		HiC_scaffold_2	1138913	1138984
HiC_scaffold_2	12114000	12124000	0.3451		HiC_scaffold_345	2400000	2500000	10.0		HiC_scaffold_2	1140946	1141288
HiC_scaffold_2	12123000	12133000	0.3441		HiC_scaffold_345	2500000	2600000	10.0		HiC_scaffold_2	1141289	1141451
HiC_scaffold_2	12132000	12142000	0.3553		HiC_scaffold_345	2600000	2700000	8.0		HiC_scaffold_2	1141643	1141964
HiC_scaffold_2	12141000	12151000	0.3869		HiC_scaffold_345	2700000	2800000	7.0		HiC_scaffold_2	1142525	1143005
HiC_scaffold_2	12150000	12160000	0.3947		HiC_scaffold_345	2800000	2900000	11.0		HiC_scaffold_2	1143221	1143378
HiC_scaffold_2	12159000	12169000	0.3934		HiC_scaffold_345	2900000	3000000	7.0		HiC_scaffold_2	1143411	1143422
HiC_scaffold_2	12168000	12178000	0.395		HiC_scaffold_345	3000000	3100000	7.0		HiC_scaffold_2	1143423	1143601
HiC_scaffold_2	12177000	12187000	0.3965		HiC_scaffold_345	3100000	3200000	8.0		HiC_scaffold_2	1143827	1143984
HiC_scaffold_2	12186000	12196000	0.3822		HiC_scaffold_345	3200000	3300000	7.0		HiC_scaffold_2	1144285	1144379
HiC_scaffold_2	12195000	12205000	0.3933		HiC_scaffold_345	3300000	3400000	4.0		HiC_scaffold_2	1144673	1144706
HiC_scaffold_2	12204000	12214000	0.3934		HiC_scaffold_345	3400000	3500000	4.0		HiC_scaffold_2	1146416	1146481
HiC_scaffold_2	12213000	12223000	0.4781		HiC_scaffold_345	3500000	3600000	4.0		HiC_scaffold_2	1146510	1146543
HiC_scaffold_2	12222000	12232000	0.4824		HiC_scaffold_345	3600000	3700000	5.0		HiC_scaffold_2	1148276	1148339
HiC_scaffold_2	12231000	12241000	0.4745		HiC_scaffold_345	3700000	3800000	4.0		HiC_scaffold_2	1150628	1150785
HiC_scaffold_2	12240000	12250000	0.4716		HiC_scaffold_345	3800000	3900000	1.0		HiC_scaffold_2	1150802	1150903
HiC_scaffold_2	12249000	12259000	0.4166		HiC_scaffold_345	3900000	4000000	4.0		HiC_scaffold_2	1151477	1151612
HiC_scaffold_2	12258000	12268000	0.479		HiC_scaffold_345	4000000	4100000	6.0		HiC_scaffold_2	1151877	1152041
HiC_scaffold_2	12267000	12277000	0.4621		HiC_scaffold_345	4100000	4200000	3.0		HiC_scaffold_2	1152194	1152371
HiC_scaffold_2	12276000	12286000	0.4821		HiC_scaffold_345	4200000	4300000	5.0		HiC_scaffold_2	1152809	1152908
HiC_scaffold_2	12285000	12295000	0.4849		HiC_scaffold_345	4300000	4400000	4.0		HiC_scaffold_2	1152976	1152994
HiC_scaffold_2	12294000	12304000	0.4832		HiC_scaffold_345	4400000	4500000	2.0		HiC_scaffold_2	1152995	1153044
HiC_scaffold_2	12303000	12313000	0.4782		HiC_scaffold_345	4500000	4600000	4.0		HiC_scaffold_2	1153060	1153135
HiC_scaffold_2	12312000	12322000	0.4769		HiC_scaffold_345	4600000	4700000	6.0		HiC_scaffold_2	1153223	1153523
HiC_scaffold_2	12321000	12331000	0.4716		HiC_scaffold_345	4700000	4800000	1.0		HiC_scaffold_2	1153634	1153782
HiC_scaffold_2	12330000	12340000	0.4035		HiC_scaffold_345	4800000	4900000	6.0		HiC_scaffold_2	1153869	1153994
HiC_scaffold_2	12339000	12349000	0.3643		HiC_scaffold_345	4900000	5000000	7.0		HiC_scaffold_2	1154121	1154669
HiC_scaffold_2	12348000	12358000	0.3488		HiC_scaffold_345	5000000	5100000	2.0		HiC_scaffold_2	1154787	1154927
HiC_scaffold_2	12357000	12367000	0.3405		HiC_scaffold_345	5100000	5200000	1.0		HiC_scaffold_2	1155091	1155106
HiC_scaffold_2	12366000	12376000	0.3634		HiC_scaffold_345	5600000	5700000	2.0		HiC_scaffold_2	1155107	1155163
HiC_scaffold_2	12375000	12385000	0.3802		HiC_scaffold_345	5700000	5800000	1.0		HiC_scaffold_2	1155164	1155275
HiC_scaffold_2	12384000	12394000	0.4214		HiC_scaffold_345	5800000	5900000	9.0		HiC_scaffold_2	1156381	1156406
HiC_scaffold_2	12393000	12403000	0.4012		HiC_scaffold_345	6000000	6100000	4.0		HiC_scaffold_2	1156619	1156880
HiC_scaffold_2	12402000	12412000	0.3835		HiC_scaffold_345	6400000	6500000	2.0		HiC_scaffold_2	1157284	1157370
HiC_scaffold_2	12411000	12421000	0.3689		HiC_scaffold_345	6500000	6600000	3.0		HiC_scaffold_2	1157536	1157558
HiC_scaffold_2	12420000	12430000	0.3882		HiC_scaffold_345	6600000	6700000	2.0		HiC_scaffold_2	1158099	1158119
HiC_scaffold_2	12429000	12439000	0.3748		HiC_scaffold_345	6700000	6800000	4.0		HiC_scaffold_2	1158120	1158298
HiC_scaffold_2	12438000	12448000	0.3924		HiC_scaffold_345	6800000	6900000	7.0		HiC_scaffold_2	1158559	1158728
HiC_scaffold_2	12447000	12457000	0.3849		HiC_scaffold_345	6900000	7000000	3.0		HiC_scaffold_2	1159203	1159454
HiC_scaffold_2	12456000	12466000	0.3644		HiC_scaffold_345	7000000	7100000	5.0		HiC_scaffold_2	1159530	1159594
HiC_scaffold_2	12465000	12475000	0.3883		HiC_scaffold_345	7100000	7200000	5.0		HiC_scaffold_2	1159899	1160028
HiC_scaffold_2	12474000	12484000	0.3836		HiC_scaffold_345	7200000	7300000	6.0		HiC_scaffold_2	1160139	1160317
HiC_scaffold_2	12483000	12493000	0.3872		HiC_scaffold_345	7300000	7400000	3.0		HiC_scaffold_2	1160318	1160330
HiC_scaffold_2	12492000	12502000	0.4132		HiC_scaffold_345	7400000	7500000	5.0		HiC_scaffold_2	1160331	1160356
HiC_scaffold_2	12501000	12511000	0.3966		HiC_scaffold_345	7500000	7600000	2.0		HiC_scaffold_2	1160357	1160374
HiC_scaffold_2	12510000	12520000	0.3842		HiC_scaffold_345	7600000	7700000	4.0		HiC_scaffold_2	1160542	1160597
HiC_scaffold_2	12519000	12529000	0.3586		HiC_scaffold_345	7700000	7800000	5.0		HiC_scaffold_2	1160600	1160642
HiC_scaffold_2	12528000	12538000	0.3784		HiC_scaffold_345	7800000	7900000	1.0		HiC_scaffold_2	1160769	1160907
HiC_scaffold_2	12537000	12547000	0.3308		HiC_scaffold_345	7900000	8000000	2.0		HiC_scaffold_2	1161295	1161366
HiC_scaffold_2	12546000	12556000	0.3782		HiC_scaffold_345	8000000	8100000	3.0		HiC_scaffold_2	1161471	1161518
HiC_scaffold_2	12555000	12565000	0.3759		HiC_scaffold_345	8100000	8200000	8.0		HiC_scaffold_2	1162103	1162260
HiC_scaffold_2	12564000	12574000	0.3665		HiC_scaffold_345	8200000	8300000	8.0		HiC_scaffold_2	1163039	1163293
HiC_scaffold_2	12573000	12583000	0.3862		HiC_scaffold_345	8300000	8400000	12.0		HiC_scaffold_2	1163309	1163464
HiC_scaffold_2	12582000	12592000	0.3817		HiC_scaffold_345	8400000	8500000	6.0		HiC_scaffold_2	1164036	1164061
HiC_scaffold_2	12591000	12601000	0.3854		HiC_scaffold_345	8500000	8600000	6.0		HiC_scaffold_2	1164658	1164751
HiC_scaffold_2	12600000	12610000	0.3828		HiC_scaffold_345	8600000	8700000	8.0		HiC_scaffold_2	1165024	1165066
HiC_scaffold_2	12609000	12619000	0.3856		HiC_scaffold_345	8700000	8800000	8.0		HiC_scaffold_2	1165701	1165855
HiC_scaffold_2	12618000	12628000	0.3811		HiC_scaffold_345	8800000	8900000	4.0		HiC_scaffold_2	1166817	1166960
HiC_scaffold_2	12627000	12637000	0.3749		HiC_scaffold_345	8900000	9000000	10.0		HiC_scaffold_2	1171973	1172028
HiC_scaffold_2	12636000	12646000	0.3942		HiC_scaffold_345	9000000	9100000	6.0		HiC_scaffold_2	1173169	1173206
HiC_scaffold_2	12645000	12655000	0.3619		HiC_scaffold_345	9100000	9200000	8.0		HiC_scaffold_2	1173453	1173580
HiC_scaffold_2	12654000	12664000	0.3878		HiC_scaffold_345	9200000	9300000	8.0		HiC_scaffold_2	1173759	1173833
HiC_scaffold_2	12663000	12673000	0.3874		HiC_scaffold_345	9300000	9400000	10.0		HiC_scaffold_2	1174062	1174241
HiC_scaffold_2	12672000	12682000	0.3844		HiC_scaffold_345	9400000	9500000	9.0		HiC_scaffold_2	1174338	1174419
HiC_scaffold_2	12681000	12691000	0.3863		HiC_scaffold_345	9500000	9600000	9.0		HiC_scaffold_2	1174759	1174898
HiC_scaffold_2	12690000	12700000	0.3909		HiC_scaffold_345	9600000	9700000	12.0		HiC_scaffold_2	1175262	1175427
HiC_scaffold_2	12699000	12709000	0.3772		HiC_scaffold_345	9700000	9800000	6.0		HiC_scaffold_2	1175687	1175918
HiC_scaffold_2	12708000	12718000	0.3745		HiC_scaffold_345	9800000	9900000	8.0		HiC_scaffold_2	1175919	1176380
HiC_scaffold_2	12717000	12727000	0.3763		HiC_scaffold_345	9900000	10000000	9.0		HiC_scaffold_2	1176714	1176763
HiC_scaffold_2	12726000	12736000	0.3746		HiC_scaffold_345	10000000	10100000	12.0		HiC_scaffold_2	1176804	1176852
HiC_scaffold_2	12735000	12745000	0.3707		HiC_scaffold_345	10100000	10200000	9.0		HiC_scaffold_2	1177092	1177279
HiC_scaffold_2	12744000	12754000	0.3577		HiC_scaffold_345	10200000	10300000	7.0		HiC_scaffold_2	1177401	1177941
HiC_scaffold_2	12753000	12763000	0.3561		HiC_scaffold_345	10300000	10400000	16.0		HiC_scaffold_2	1178231	1178285
HiC_scaffold_2	12762000	12772000	0.3743		HiC_scaffold_345	10400000	10500000	11.0		HiC_scaffold_2	1178289	1178360
HiC_scaffold_2	12771000	12781000	0.3616		HiC_scaffold_345	10500000	10600000	10.0		HiC_scaffold_2	1178908	1178940
HiC_scaffold_2	12780000	12790000	0.3554		HiC_scaffold_345	10600000	10700000	6.0		HiC_scaffold_2	1178992	1179154
HiC_scaffold_2	12789000	12799000	0.3757		HiC_scaffold_345	10700000	10800000	11.0		HiC_scaffold_2	1179166	1179297
HiC_scaffold_2	12798000	12808000	0.3786		HiC_scaffold_345	10800000	10900000	11.0		HiC_scaffold_2	1179524	1179857
HiC_scaffold_2	12807000	12817000	0.375		HiC_scaffold_345	10900000	11000000	12.0		HiC_scaffold_2	1180293	1180329
HiC_scaffold_2	12816000	12826000	0.3939		HiC_scaffold_345	11000000	11100000	8.0		HiC_scaffold_2	1180367	1180789
HiC_scaffold_2	12825000	12835000	0.3739		HiC_scaffold_345	11100000	11200000	11.0		HiC_scaffold_2	1181367	1181529
HiC_scaffold_2	12834000	12844000	0.3521		HiC_scaffold_345	11200000	11300000	12.0		HiC_scaffold_2	1181832	1181893
HiC_scaffold_2	12843000	12853000	0.3862		HiC_scaffold_345	11300000	11400000	8.0		HiC_scaffold_2	1182309	1182456
HiC_scaffold_2	12852000	12862000	0.378		HiC_scaffold_345	11400000	11500000	8.0		HiC_scaffold_2	1182499	1182641
HiC_scaffold_2	12861000	12871000	0.3633		HiC_scaffold_345	11500000	11600000	15.0		HiC_scaffold_2	1182863	1183003
HiC_scaffold_2	12870000	12880000	0.4278		HiC_scaffold_345	11600000	11700000	16.0		HiC_scaffold_2	1183115	1183251
HiC_scaffold_2	12879000	12889000	0.3814		HiC_scaffold_345	11700000	11800000	12.0		HiC_scaffold_2	1183503	1183639
HiC_scaffold_2	12888000	12898000	0.3721		HiC_scaffold_345	11800000	11900000	14.0		HiC_scaffold_2	1183875	1183888
HiC_scaffold_2	12897000	12907000	0.3662		HiC_scaffold_345	11900000	12000000	15.0		HiC_scaffold_2	1183889	1184014
HiC_scaffold_2	12906000	12916000	0.3657		HiC_scaffold_345	12000000	12100000	12.0		HiC_scaffold_2	1184370	1184405
HiC_scaffold_2	12915000	12925000	0.3743		HiC_scaffold_345	12100000	12200000	15.0		HiC_scaffold_2	1185146	1185371
HiC_scaffold_2	12924000	12934000	0.3697		HiC_scaffold_345	12200000	12300000	19.0		HiC_scaffold_2	1185482	1185561
HiC_scaffold_2	12933000	12943000	0.3752		HiC_scaffold_345	12300000	12400000	13.0		HiC_scaffold_2	1186018	1186142
HiC_scaffold_2	12942000	12952000	0.3866		HiC_scaffold_345	12400000	12500000	17.0		HiC_scaffold_2	1186382	1186498
HiC_scaffold_2	12951000	12961000	0.3837		HiC_scaffold_345	12500000	12600000	15.0		HiC_scaffold_2	1188121	1188201
HiC_scaffold_2	12960000	12970000	0.3875		HiC_scaffold_345	12600000	12700000	14.0		HiC_scaffold_2	1188488	1188632
HiC_scaffold_2	12969000	12979000	0.2345		HiC_scaffold_345	12700000	12800000	14.0		HiC_scaffold_2	1188642	1188893
HiC_scaffold_2	12978000	12988000	0.386		HiC_scaffold_345	12800000	12900000	18.0		HiC_scaffold_2	1188986	1189230
HiC_scaffold_2	12987000	12997000	0.3853		HiC_scaffold_345	12900000	13000000	15.0		HiC_scaffold_2	1189476	1189757
HiC_scaffold_2	12996000	13006000	0.3668		HiC_scaffold_345	13000000	13100000	17.0		HiC_scaffold_2	1189838	1189879
HiC_scaffold_2	13005000	13015000	0.3876		HiC_scaffold_345	13100000	13200000	20.0		HiC_scaffold_2	1190651	1190679
HiC_scaffold_2	13014000	13024000	0.3862		HiC_scaffold_345	13200000	13300000	18.0		HiC_scaffold_2	1190882	1191019
HiC_scaffold_2	13023000	13033000	0.3881		HiC_scaffold_345	13300000	13400000	10.0		HiC_scaffold_2	1191473	1191499
HiC_scaffold_2	13032000	13042000	0.3742		HiC_scaffold_345	13400000	13500000	19.0		HiC_scaffold_2	1191728	1191798
HiC_scaffold_2	13041000	13051000	0.3694		HiC_scaffold_345	13500000	13600000	23.0		HiC_scaffold_2	1191948	1191973
HiC_scaffold_2	13050000	13060000	0.3731		HiC_scaffold_345	13600000	13700000	15.0		HiC_scaffold_2	1192174	1192213
HiC_scaffold_2	13059000	13069000	0.4329		HiC_scaffold_345	14000000	14083480	1.0		HiC_scaffold_2	1192686	1192722
HiC_scaffold_2	13068000	13078000	0.3805		HiC_scaffold_346	400000	500000	1.0		HiC_scaffold_2	1192870	1193009
HiC_scaffold_2	13077000	13087000	0.387		HiC_scaffold_346	500000	600000	1.0		HiC_scaffold_2	1193552	1193754
HiC_scaffold_2	13086000	13096000	0.3771		HiC_scaffold_346	900000	1000000	4.0		HiC_scaffold_2	1194082	1194280
HiC_scaffold_2	13095000	13105000	0.3788		HiC_scaffold_346	1800000	1900000	1.0		HiC_scaffold_2	1194290	1194433
HiC_scaffold_2	13104000	13114000	0.3785		HiC_scaffold_346	1900000	2000000	3.0		HiC_scaffold_2	1195003	1195156
HiC_scaffold_2	13113000	13123000	0.3834		HiC_scaffold_346	2100000	2200000	1.0		HiC_scaffold_2	1195314	1195435
HiC_scaffold_2	13122000	13132000	0.3714		HiC_scaffold_346	2200000	2300000	5.0		HiC_scaffold_2	1196252	1196297
HiC_scaffold_2	13131000	13141000	0.3827		HiC_scaffold_346	2300000	2400000	1.0		HiC_scaffold_2	1196298	1196453
HiC_scaffold_2	13140000	13150000	0.3781		HiC_scaffold_346	2800000	2900000	2.0		HiC_scaffold_2	1196535	1196650
HiC_scaffold_2	13149000	13159000	0.3878		HiC_scaffold_346	2900000	3000000	6.0		HiC_scaffold_2	1196719	1196867
HiC_scaffold_2	13158000	13168000	0.388		HiC_scaffold_346	3000000	3100000	1.0		HiC_scaffold_2	1198632	1198740
HiC_scaffold_2	13167000	13177000	0.3866		HiC_scaffold_346	3200000	3300000	6.0		HiC_scaffold_2	1199082	1199200
HiC_scaffold_2	13176000	13186000	0.3846		HiC_scaffold_346	3700000	3800000	1.0		HiC_scaffold_2	1199434	1199464
HiC_scaffold_2	13185000	13195000	0.3888		HiC_scaffold_346	3800000	3900000	2.0		HiC_scaffold_2	1199634	1199735
HiC_scaffold_2	13194000	13204000	0.3834		HiC_scaffold_346	4000000	4100000	4.0		HiC_scaffold_2	1199967	1200004
HiC_scaffold_2	13203000	13213000	0.3829		HiC_scaffold_346	4100000	4200000	1.0		HiC_scaffold_2	1201289	1201409
HiC_scaffold_2	13212000	13222000	0.4218		HiC_scaffold_346	4300000	4400000	1.0		HiC_scaffold_2	1201659	1201915
HiC_scaffold_2	13221000	13231000	0.4253		HiC_scaffold_346	4900000	5000000	1.0		HiC_scaffold_2	1201989	1202118
HiC_scaffold_2	13230000	13240000	0.3863		HiC_scaffold_346	5200000	5300000	1.0		HiC_scaffold_2	1202289	1202346
HiC_scaffold_2	13239000	13258827	0.45876834		HiC_scaffold_346	5300000	5400000	2.0		HiC_scaffold_2	1202751	1202772
HiC_scaffold_3	0	10000	0.3413		HiC_scaffold_346	5400000	5500000	8.0		HiC_scaffold_2	1202773	1202896
HiC_scaffold_3	9000	19000	0.2849		HiC_scaffold_346	5500000	5600000	10.0		HiC_scaffold_2	1202976	1203002
HiC_scaffold_3	18000	28000	0.4315		HiC_scaffold_346	5600000	5700000	11.0		HiC_scaffold_2	1203003	1203056
HiC_scaffold_3	27000	37000	0.3697		HiC_scaffold_346	5700000	5800000	7.0		HiC_scaffold_2	1203057	1203071
HiC_scaffold_3	36000	46000	0.3523		HiC_scaffold_346	5800000	5900000	5.0		HiC_scaffold_2	1203358	1203539
HiC_scaffold_3	45000	55000	0.428		HiC_scaffold_346	5900000	6000000	11.0		HiC_scaffold_2	1204451	1204690
HiC_scaffold_3	54000	64000	0.3838		HiC_scaffold_346	6000000	6100000	10.0		HiC_scaffold_2	1205872	1206088
HiC_scaffold_3	63000	73000	0.3359		HiC_scaffold_346	6100000	6200000	4.0		HiC_scaffold_2	1206435	1206894
HiC_scaffold_3	72000	82000	0.3989		HiC_scaffold_346	6200000	6300000	5.0		HiC_scaffold_2	1206903	1206964
HiC_scaffold_3	81000	91000	0.3331		HiC_scaffold_346	6300000	6400000	10.0		HiC_scaffold_2	1207018	1207220
HiC_scaffold_3	90000	100000	0.3578		HiC_scaffold_346	6400000	6500000	9.0		HiC_scaffold_2	1207704	1208054
HiC_scaffold_3	99000	109000	0.3563		HiC_scaffold_346	6500000	6600000	8.0		HiC_scaffold_2	1208055	1208195
HiC_scaffold_3	108000	118000	0.3661		HiC_scaffold_346	6600000	6700000	11.0		HiC_scaffold_2	1208206	1208327
HiC_scaffold_3	117000	127000	0.3457		HiC_scaffold_346	6700000	6800000	11.0		HiC_scaffold_2	1208360	1208464
HiC_scaffold_3	126000	136000	0.3099		HiC_scaffold_346	6800000	6900000	10.0		HiC_scaffold_2	1209253	1209309
HiC_scaffold_3	135000	145000	0.3213		HiC_scaffold_346	6900000	7000000	7.0		HiC_scaffold_2	1209419	1209452
HiC_scaffold_3	144000	154000	0.3293		HiC_scaffold_346	7100000	7192541	1.0		HiC_scaffold_2	1210105	1210174
HiC_scaffold_3	153000	163000	0.3536		HiC_scaffold_347	100000	200000	1.0		HiC_scaffold_2	1210304	1210511
HiC_scaffold_3	162000	172000	0.3451		HiC_scaffold_347	900000	1000000	3.0		HiC_scaffold_2	1210512	1210666
HiC_scaffold_3	171000	181000	0.3247		HiC_scaffold_347	1000000	1100000	3.0		HiC_scaffold_2	1211229	1211400
HiC_scaffold_3	180000	190000	0.3258		HiC_scaffold_347	1100000	1200000	4.0		HiC_scaffold_2	1211486	1211609
HiC_scaffold_3	189000	199000	0.3627		HiC_scaffold_347	1200000	1300000	5.0		HiC_scaffold_2	1211879	1212084
[truncated: 501,064+ more rows]

## Sheet: Figure 2a
Genome	TE_Superfamily	Mbp
L.digitatus	SINE	3.56
L.digitatus	LINE	2.79
[truncated: 38 more rows]

## Sheet: Figure 2b
	LTR	DNA	Simple_Repeats	Unclassified
[truncated: 4 more rows]

[truncated: 22 more sheets: Figure 3a, Figure 3b, Figure 5a-c, Figure 5b-d, Figure 6a - Suppl Fig 5, Figure 6b - Suppl Fig 6, Figure 6c - Suppl Fig 7, Figure 6d - Suppl Fig 8, Figure 6e - Suppl Fig 9, Figure 6f - Suppl Fig 10, Figure 7a, Figure 7b, Figure 7c, Suppl Fig 1, Suppl Fig 3 (top), Suppl Fig 3 (bottom), Suppl Fig 11a, Suppl Fig 11b, Suppl Fig 11c, Suppl Fig 11d …]
